# Supplementary material for: Prediction of tissue-specific effects of gene knockout on apoptosis in different anatomical structures of human brain
Source: BMC Genomics. 2015 Dec 16;16(Suppl 13):S3. doi: 10.1186/1471-2164-16-S13-S3 (PMC4686796; doi:10.1186/1471-2164-16-S13-S3)
Supplement: Additional file 1 — GO biological processes enrichment analysis results on top 100 target genes. The analysis was conducted for the top 100 genes that have the strongest effect averaged over all spatial areas of the brain. [file 1471-2164-16-S13-S3-S1.xlsx]

## Sheet: GO enrich analysis STRING
GO-ID	Description	p-value	corr p-value	x	n	X	N	Genes in test set	Functionality significance
48584	positive regulation of response to stimulus	2.9155e-104	0	114	2454	148	37534	HIF1A_HUMAN|1B59_HUMAN|PTN11_HUMAN|1C05_HUMAN|PSB1_HUMAN|VEGFA_HUMAN|P53_HUMAN|SMAD4_HUMAN|1C08_HUMAN|FAK1_HUMAN|RIPK2_HUMAN|1C12_HUMAN|PSDE_HUMAN|KPCA_HUMAN|1B14_HUMAN|M3K7_HUMAN|PRS8_HUMAN|1C04_HUMAN|1B15_HUMAN|1B58_HUMAN|1B35_HUMAN|1B48_HUMAN|1C17_HUMAN|1C14_HUMAN|1B49_HUMAN|1B42_HUMAN|1B40_HUMAN|SQSTM_HUMAN|1B67_HUMAN|MTOR_HUMAN|1C15_HUMAN|PSA5_HUMAN|ITB1_HUMAN|NTAL_HUMAN|IKBA_HUMAN|PK3CA_HUM…	0.073
48583	regulation of response to stimulus	4.347e-106	0	135	4679	148	37534	HIF1A_HUMAN|1B59_HUMAN|PTN11_HUMAN|1C05_HUMAN|PSB1_HUMAN|VEGFA_HUMAN|THA_HUMAN|P53_HUMAN|SMAD4_HUMAN|1C08_HUMAN|FAK1_HUMAN|RIPK2_HUMAN|1C12_HUMAN|PSDE_HUMAN|HSP7C_HUMAN|KPCA_HUMAN|1B14_HUMAN|M3K7_HUMAN|PRS8_HUMAN|1C04_HUMAN|RBX1_HUMAN|KAPCA_HUMAN|1B15_HUMAN|1B58_HUMAN|1B35_HUMAN|1B48_HUMAN|1C17_HUMAN|1C14_HUMAN|1B49_HUMAN|1B42_HUMAN|1B40_HUMAN|SQSTM_HUMAN|1B67_HUMAN|MTOR_HUMAN|CBP_HUMAN|1433T_HUM…	0.079
2376	immune system process	2.1413e-104	0	121	3090	148	37534	HIF1A_HUMAN|1B59_HUMAN|PTN11_HUMAN|1C05_HUMAN|PSB1_HUMAN|VEGFA_HUMAN|THA_HUMAN|P53_HUMAN|LAT2_HUMAN|1C08_HUMAN|FAK1_HUMAN|RIPK2_HUMAN|1C12_HUMAN|PSDE_HUMAN|KPCA_HUMAN|1B14_HUMAN|M3K7_HUMAN|PRS8_HUMAN|1C04_HUMAN|KAPCA_HUMAN|1B15_HUMAN|1B58_HUMAN|1B35_HUMAN|1B48_HUMAN|1C17_HUMAN|1C14_HUMAN|1B49_HUMAN|1B42_HUMAN|1B40_HUMAN|SQSTM_HUMAN|1B67_HUMAN|MTOR_HUMAN|CBP_HUMAN|1C15_HUMAN|PSA5_HUMAN|ITB1_HUMAN|…	0.223
44403	symbiosis, encompassing mutualism through parasitism	4.0167e-126	0	98	827	148	37534	1B59_HUMAN|1C05_HUMAN|PSB1_HUMAN|P53_HUMAN|ELOB_HUMAN|1C08_HUMAN|CUL1_HUMAN|1C12_HUMAN|PSDE_HUMAN|HSP7C_HUMAN|1B14_HUMAN|PRS8_HUMAN|1C04_HUMAN|RBX1_HUMAN|1B15_HUMAN|1B58_HUMAN|1B35_HUMAN|1B48_HUMAN|1C17_HUMAN|1B49_HUMAN|1C14_HUMAN|1B42_HUMAN|1B40_HUMAN|1B67_HUMAN|CBP_HUMAN|1C15_HUMAN|PSA5_HUMAN|ITB1_HUMAN|IKBA_HUMAN|1B46_HUMAN|GBLP_HUMAN|GRB2_HUMAN|1C02_HUMAN|NEMO_HUMAN|SRC_HUMAN|1B47_HUMAN|PSMD8…	0.985
44419	interspecies interaction between organisms	4.0167e-126	0	98	827	148	37534	1B59_HUMAN|1C05_HUMAN|PSB1_HUMAN|P53_HUMAN|ELOB_HUMAN|1C08_HUMAN|CUL1_HUMAN|1C12_HUMAN|PSDE_HUMAN|HSP7C_HUMAN|1B14_HUMAN|PRS8_HUMAN|1C04_HUMAN|RBX1_HUMAN|1B15_HUMAN|1B58_HUMAN|1B35_HUMAN|1B48_HUMAN|1C17_HUMAN|1B49_HUMAN|1C14_HUMAN|1B42_HUMAN|1B40_HUMAN|1B67_HUMAN|CBP_HUMAN|1C15_HUMAN|PSA5_HUMAN|ITB1_HUMAN|IKBA_HUMAN|1B46_HUMAN|GBLP_HUMAN|GRB2_HUMAN|1C02_HUMAN|NEMO_HUMAN|SRC_HUMAN|1B47_HUMAN|PSMD8…	0.987
51704	multi-organism process	1.2916e-107	0	114	2294	148	37534	1B59_HUMAN|1C05_HUMAN|PSB1_HUMAN|THA_HUMAN|P53_HUMAN|ELOB_HUMAN|1C08_HUMAN|CUL1_HUMAN|RIPK2_HUMAN|1C12_HUMAN|PSDE_HUMAN|HSP7C_HUMAN|1B14_HUMAN|PRS8_HUMAN|1C04_HUMAN|RBX1_HUMAN|KAPCA_HUMAN|1B15_HUMAN|1B58_HUMAN|1B35_HUMAN|1B48_HUMAN|1C17_HUMAN|1B49_HUMAN|1C14_HUMAN|1B42_HUMAN|1B40_HUMAN|1B67_HUMAN|CBP_HUMAN|1C15_HUMAN|PSA5_HUMAN|ITB1_HUMAN|IKBA_HUMAN|1B46_HUMAN|GBLP_HUMAN|GRB2_HUMAN|1C02_HUMAN|NEM…	0.987
44764	multi-organism cellular process	1.5281e-128	0	97	749	148	37534	1B59_HUMAN|1C05_HUMAN|PSB1_HUMAN|P53_HUMAN|ELOB_HUMAN|1C08_HUMAN|CUL1_HUMAN|1C12_HUMAN|PSDE_HUMAN|HSP7C_HUMAN|1B14_HUMAN|PRS8_HUMAN|1C04_HUMAN|RBX1_HUMAN|1B15_HUMAN|1B58_HUMAN|1B35_HUMAN|1B48_HUMAN|1C17_HUMAN|1B49_HUMAN|1C14_HUMAN|1B42_HUMAN|1B40_HUMAN|1B67_HUMAN|CBP_HUMAN|1C15_HUMAN|PSA5_HUMAN|ITB1_HUMAN|IKBA_HUMAN|1B46_HUMAN|GBLP_HUMAN|GRB2_HUMAN|1C02_HUMAN|NEMO_HUMAN|SRC_HUMAN|1B47_HUMAN|PSMD8…	0.991
16032	viral process	1.332e-128	0	97	748	148	37534	1B59_HUMAN|1C05_HUMAN|PSB1_HUMAN|P53_HUMAN|ELOB_HUMAN|1C08_HUMAN|CUL1_HUMAN|1C12_HUMAN|PSDE_HUMAN|HSP7C_HUMAN|1B14_HUMAN|PRS8_HUMAN|1C04_HUMAN|RBX1_HUMAN|1B15_HUMAN|1B58_HUMAN|1B35_HUMAN|1B48_HUMAN|1C17_HUMAN|1B49_HUMAN|1C14_HUMAN|1B42_HUMAN|1B40_HUMAN|1B67_HUMAN|CBP_HUMAN|1C15_HUMAN|PSA5_HUMAN|ITB1_HUMAN|IKBA_HUMAN|1B46_HUMAN|GBLP_HUMAN|GRB2_HUMAN|1C02_HUMAN|NEMO_HUMAN|SRC_HUMAN|1B47_HUMAN|PSMD8…	0.997
2474	antigen processing and presentation of peptide antigen via MHC class I	3.0981e-118	0	68	198	148	37534	1B59_HUMAN|PSB1_HUMAN|1C05_HUMAN|PSB7_HUMAN|1B08_HUMAN|1B13_HUMAN|1C07_HUMAN|1C08_HUMAN|1C12_HUMAN|PSDE_HUMAN|PSB2_HUMAN|1B53_HUMAN|PSB4_HUMAN|1C18_HUMAN|1C06_HUMAN|1B07_HUMAN|1B14_HUMAN|PRS8_HUMAN|1C04_HUMAN|1B15_HUMAN|1B58_HUMAN|1B35_HUMAN|1B44_HUMAN|1C16_HUMAN|1B48_HUMAN|1C17_HUMAN|1C14_HUMAN|1B49_HUMAN|1B42_HUMAN|1B40_HUMAN|PRS7_HUMAN|1B67_HUMAN|PSB6_HUMAN|1B57_HUMAN|PSA7_HUMAN|PSA6_HUMAN|1C1…	1
2478	antigen processing and presentation of exogenous peptide antigen	1.5392e-109	0	68	254	148	37534	1B59_HUMAN|PSB1_HUMAN|1C05_HUMAN|PSB7_HUMAN|1B08_HUMAN|1B13_HUMAN|1C07_HUMAN|1C08_HUMAN|1C12_HUMAN|PSDE_HUMAN|PSB2_HUMAN|1B53_HUMAN|PSB4_HUMAN|1C18_HUMAN|1C06_HUMAN|1B07_HUMAN|1B14_HUMAN|PRS8_HUMAN|1C04_HUMAN|1B15_HUMAN|1B58_HUMAN|1B35_HUMAN|1B44_HUMAN|1C16_HUMAN|1C17_HUMAN|1C14_HUMAN|1B49_HUMAN|1B42_HUMAN|1B40_HUMAN|PRS7_HUMAN|1B67_HUMAN|PSB6_HUMAN|1B57_HUMAN|PSA7_HUMAN|PSA6_HUMAN|1C15_HUMAN|PSA…	1
2479	antigen processing and presentation of exogenous peptide antigen via MHC class I, TAP-dependent	2.0501e-128	0	67	141	148	37534	1B59_HUMAN|PSB1_HUMAN|1C05_HUMAN|PSB7_HUMAN|1B08_HUMAN|1B13_HUMAN|1C07_HUMAN|1C08_HUMAN|1C12_HUMAN|PSDE_HUMAN|PSB2_HUMAN|1B53_HUMAN|PSB4_HUMAN|1C18_HUMAN|1C06_HUMAN|1B07_HUMAN|1B14_HUMAN|PRS8_HUMAN|1C04_HUMAN|1B15_HUMAN|1B58_HUMAN|1B35_HUMAN|1B44_HUMAN|1C16_HUMAN|1C17_HUMAN|1C14_HUMAN|1B49_HUMAN|1B42_HUMAN|1B40_HUMAN|PRS7_HUMAN|1B67_HUMAN|PSB6_HUMAN|1B57_HUMAN|PSA7_HUMAN|PSA6_HUMAN|1C15_HUMAN|PSA…	1
19884	antigen processing and presentation of exogenous antigen	1.2912e-108	0	68	261	148	37534	1B59_HUMAN|PSB1_HUMAN|1C05_HUMAN|PSB7_HUMAN|1B08_HUMAN|1B13_HUMAN|1C07_HUMAN|1C08_HUMAN|1C12_HUMAN|PSDE_HUMAN|PSB2_HUMAN|1B53_HUMAN|PSB4_HUMAN|1C18_HUMAN|1C06_HUMAN|1B07_HUMAN|1B14_HUMAN|PRS8_HUMAN|1C04_HUMAN|1B15_HUMAN|1B58_HUMAN|1B35_HUMAN|1B44_HUMAN|1C16_HUMAN|1C17_HUMAN|1C14_HUMAN|1B49_HUMAN|1B42_HUMAN|1B40_HUMAN|PRS7_HUMAN|1B67_HUMAN|PSB6_HUMAN|1B57_HUMAN|PSA7_HUMAN|PSA6_HUMAN|1C15_HUMAN|PSA…	1
42590	antigen processing and presentation of exogenous peptide antigen via MHC class I	4.6425e-127	0	67	146	148	37534	1B59_HUMAN|PSB1_HUMAN|1C05_HUMAN|PSB7_HUMAN|1B08_HUMAN|1B13_HUMAN|1C07_HUMAN|1C08_HUMAN|1C12_HUMAN|PSDE_HUMAN|PSB2_HUMAN|1B53_HUMAN|PSB4_HUMAN|1C18_HUMAN|1C06_HUMAN|1B07_HUMAN|1B14_HUMAN|PRS8_HUMAN|1C04_HUMAN|1B15_HUMAN|1B58_HUMAN|1B35_HUMAN|1B44_HUMAN|1C16_HUMAN|1C17_HUMAN|1C14_HUMAN|1B49_HUMAN|1B42_HUMAN|1B40_HUMAN|PRS7_HUMAN|1B67_HUMAN|PSB6_HUMAN|1B57_HUMAN|PSA7_HUMAN|PSA6_HUMAN|1C15_HUMAN|PSA…	1
48002	antigen processing and presentation of peptide antigen	5.62e-106	0	69	301	148	37534	1B59_HUMAN|PSB1_HUMAN|1C05_HUMAN|PSB7_HUMAN|1B08_HUMAN|1B13_HUMAN|1C07_HUMAN|1C08_HUMAN|1C12_HUMAN|PSDE_HUMAN|PSB2_HUMAN|1B53_HUMAN|PSB4_HUMAN|1C18_HUMAN|1C06_HUMAN|1B07_HUMAN|1B14_HUMAN|PRS8_HUMAN|1C04_HUMAN|1B15_HUMAN|1B58_HUMAN|1B35_HUMAN|1B44_HUMAN|1C16_HUMAN|1B48_HUMAN|1C17_HUMAN|1C14_HUMAN|1B49_HUMAN|1B42_HUMAN|1B40_HUMAN|PRS7_HUMAN|1B67_HUMAN|PSB6_HUMAN|1B57_HUMAN|PSA7_HUMAN|PSA6_HUMAN|1C1…	1
45087	innate immune response	2.3603e-102	6e-100	92	1107	148	37534	PTN11_HUMAN|1B59_HUMAN|1C05_HUMAN|1B08_HUMAN|1C07_HUMAN|1B13_HUMAN|FAK1_HUMAN|1C08_HUMAN|RIPK2_HUMAN|1C12_HUMAN|RASK_HUMAN|1B53_HUMAN|MK09_HUMAN|KPCA_HUMAN|1C18_HUMAN|AKT1_HUMAN|1C06_HUMAN|1B07_HUMAN|JAK2_HUMAN|IKKB_HUMAN|1B14_HUMAN|M3K7_HUMAN|MK14_HUMAN|JUN_HUMAN|1C04_HUMAN|KAPCA_HUMAN|STAT1_HUMAN|1B15_HUMAN|1B58_HUMAN|1C16_HUMAN|P85A_HUMAN|1B44_HUMAN|1B35_HUMAN|MK01_HUMAN|1C17_HUMAN|1C14_HUMAN|…	0.053
2480	antigen processing and presentation of exogenous peptide antigen via MHC class I, TAP-independent	1.2921e-99	2.882e-97	48	75	148	37534	1B37_HUMAN|1B59_HUMAN|1B55_HUMAN|1C05_HUMAN|1B46_HUMAN|1B08_HUMAN|1C07_HUMAN|1B13_HUMAN|1C08_HUMAN|1B73_HUMAN|1C12_HUMAN|1C02_HUMAN|1B41_HUMAN|1B53_HUMAN|1B51_HUMAN|1C18_HUMAN|1C06_HUMAN|1B07_HUMAN|1B54_HUMAN|1B47_HUMAN|1B14_HUMAN|1C03_HUMAN|1B38_HUMAN|1C01_HUMAN|1C04_HUMAN|1B15_HUMAN|1B39_HUMAN|1B58_HUMAN|1B81_HUMAN|1C16_HUMAN|1B44_HUMAN|1B35_HUMAN|1B82_HUMAN|1B78_HUMAN|1C17_HUMAN|1B18_HUMAN|1C1…	1
50776	regulation of immune response	3.1534e-99	6.62e-97	92	1195	148	37534	PTN11_HUMAN|1B59_HUMAN|1C05_HUMAN|1B08_HUMAN|1B13_HUMAN|1C07_HUMAN|FAK1_HUMAN|1C08_HUMAN|RIPK2_HUMAN|1C12_HUMAN|RASK_HUMAN|1B53_HUMAN|PSB4_HUMAN|MK09_HUMAN|1C18_HUMAN|AKT1_HUMAN|1C06_HUMAN|1B07_HUMAN|JAK2_HUMAN|IKKB_HUMAN|1B14_HUMAN|M3K7_HUMAN|MK14_HUMAN|JUN_HUMAN|1C04_HUMAN|RARA_HUMAN|STAT1_HUMAN|1B15_HUMAN|1B58_HUMAN|1C16_HUMAN|P85A_HUMAN|1B44_HUMAN|1B35_HUMAN|1B48_HUMAN|MK01_HUMAN|1C17_HUMAN|1…	0.055
6950	response to stress	1.2679e-98	2.514e-96	133	4999	148	37534	HIF1A_HUMAN|1B59_HUMAN|PTN11_HUMAN|1C05_HUMAN|PSB1_HUMAN|VEGFA_HUMAN|THA_HUMAN|P53_HUMAN|LAT2_HUMAN|ELOB_HUMAN|SMAD4_HUMAN|FAK1_HUMAN|1C08_HUMAN|RIPK2_HUMAN|1C12_HUMAN|PSDE_HUMAN|HSP7C_HUMAN|KPCA_HUMAN|1B14_HUMAN|M3K7_HUMAN|PRS8_HUMAN|1C04_HUMAN|RBX1_HUMAN|KAPCA_HUMAN|1B15_HUMAN|1B58_HUMAN|1B35_HUMAN|1C17_HUMAN|1C14_HUMAN|1B49_HUMAN|1B42_HUMAN|1B40_HUMAN|SQSTM_HUMAN|1B67_HUMAN|MTOR_HUMAN|CBP_HUMA…	0.234
19882	antigen processing and presentation	2.0246e-98	3.803e-96	69	378	148	37534	1B59_HUMAN|PSB1_HUMAN|1C05_HUMAN|PSB7_HUMAN|1B08_HUMAN|1B13_HUMAN|1C07_HUMAN|1C08_HUMAN|1C12_HUMAN|PSDE_HUMAN|PSB2_HUMAN|1B53_HUMAN|PSB4_HUMAN|1C18_HUMAN|1C06_HUMAN|1B07_HUMAN|1B14_HUMAN|PRS8_HUMAN|1C04_HUMAN|1B15_HUMAN|1B58_HUMAN|1B35_HUMAN|1B44_HUMAN|1C16_HUMAN|1B48_HUMAN|1C17_HUMAN|1C14_HUMAN|1B49_HUMAN|1B42_HUMAN|1B40_HUMAN|PRS7_HUMAN|1B67_HUMAN|PSB6_HUMAN|1B57_HUMAN|PSA7_HUMAN|PSA6_HUMAN|1C1…	1
48518	positive regulation of biological process	5.4696e-92	9.7605e-90	140	6927	148	37534	HIF1A_HUMAN|1B59_HUMAN|PTN11_HUMAN|1C05_HUMAN|PSB1_HUMAN|VEGFA_HUMAN|THA_HUMAN|P53_HUMAN|ELOB_HUMAN|SMAD4_HUMAN|CUL1_HUMAN|FAK1_HUMAN|1C08_HUMAN|RIPK2_HUMAN|1C12_HUMAN|PSDE_HUMAN|HSP7C_HUMAN|KPCA_HUMAN|1B14_HUMAN|M3K7_HUMAN|PRS8_HUMAN|1C04_HUMAN|KAPCA_HUMAN|1B15_HUMAN|1B58_HUMAN|1B35_HUMAN|1B48_HUMAN|1C17_HUMAN|1C14_HUMAN|1B49_HUMAN|1B42_HUMAN|1B40_HUMAN|SQSTM_HUMAN|1B67_HUMAN|MTOR_HUMAN|CBP_HUMA…	0.234
1916	positive regulation of T cell mediated cytotoxicity	8.0845e-92	1.374e-89	49	106	148	37534	1B59_HUMAN|1C05_HUMAN|1B08_HUMAN|1B13_HUMAN|1C07_HUMAN|1C08_HUMAN|1C12_HUMAN|1B53_HUMAN|1C18_HUMAN|1C06_HUMAN|1B07_HUMAN|1B14_HUMAN|1C04_HUMAN|1B15_HUMAN|1B58_HUMAN|1B35_HUMAN|1B44_HUMAN|1C16_HUMAN|1B48_HUMAN|1C17_HUMAN|1C14_HUMAN|1B49_HUMAN|1B42_HUMAN|1B40_HUMAN|1B67_HUMAN|1B57_HUMAN|1C15_HUMAN|1B37_HUMAN|1B55_HUMAN|1B46_HUMAN|1C02_HUMAN|1B73_HUMAN|1B41_HUMAN|1B51_HUMAN|1B54_HUMAN|1B47_HUMAN|1C0…	1
2682	regulation of immune system process	1.0742e-91	1.7426e-89	98	1820	148	37534	HIF1A_HUMAN|1B59_HUMAN|PTN11_HUMAN|1C05_HUMAN|VEGFA_HUMAN|1C08_HUMAN|FAK1_HUMAN|RIPK2_HUMAN|1C12_HUMAN|KPCA_HUMAN|M3K7_HUMAN|1B14_HUMAN|1C04_HUMAN|1B15_HUMAN|1B58_HUMAN|1B35_HUMAN|1B48_HUMAN|1C17_HUMAN|1B49_HUMAN|1C14_HUMAN|1B42_HUMAN|1B40_HUMAN|MTOR_HUMAN|1B67_HUMAN|1C15_HUMAN|ITB1_HUMAN|JAK1_HUMAN|NTAL_HUMAN|IKBA_HUMAN|PK3CA_HUMAN|1B46_HUMAN|GRB2_HUMAN|1C02_HUMAN|NEMO_HUMAN|SRC_HUMAN|1B47_HUMAN…	0.02
60337	type I interferon-mediated signaling pathway	3.6695e-90	5.4569e-88	51	134	148	37534	PTN11_HUMAN|1B59_HUMAN|1C05_HUMAN|1B08_HUMAN|1B13_HUMAN|1C07_HUMAN|1C08_HUMAN|1C12_HUMAN|1B53_HUMAN|1C18_HUMAN|1C06_HUMAN|1B07_HUMAN|1B14_HUMAN|1C04_HUMAN|STAT1_HUMAN|1B15_HUMAN|1B58_HUMAN|1B35_HUMAN|1B44_HUMAN|1C16_HUMAN|1C17_HUMAN|1C14_HUMAN|1B49_HUMAN|1B42_HUMAN|1B40_HUMAN|1B67_HUMAN|1B57_HUMAN|1C15_HUMAN|JAK1_HUMAN|1B37_HUMAN|1B55_HUMAN|1B46_HUMAN|1C02_HUMAN|1B73_HUMAN|1B41_HUMAN|1B51_HUMAN|1…	1
71357	cellular response to type I interferon	3.6695e-90	5.4569e-88	51	134	148	37534	PTN11_HUMAN|1B59_HUMAN|1C05_HUMAN|1B08_HUMAN|1B13_HUMAN|1C07_HUMAN|1C08_HUMAN|1C12_HUMAN|1B53_HUMAN|1C18_HUMAN|1C06_HUMAN|1B07_HUMAN|1B14_HUMAN|1C04_HUMAN|STAT1_HUMAN|1B15_HUMAN|1B58_HUMAN|1B35_HUMAN|1B44_HUMAN|1C16_HUMAN|1C17_HUMAN|1C14_HUMAN|1B49_HUMAN|1B42_HUMAN|1B40_HUMAN|1B67_HUMAN|1B57_HUMAN|1C15_HUMAN|JAK1_HUMAN|1B37_HUMAN|1B55_HUMAN|1B46_HUMAN|1C02_HUMAN|1B73_HUMAN|1B41_HUMAN|1B51_HUMAN|1…	1
1914	regulation of T cell mediated cytotoxicity	4.9355e-90	7.0459e-88	49	113	148	37534	1B59_HUMAN|1C05_HUMAN|1B08_HUMAN|1B13_HUMAN|1C07_HUMAN|1C08_HUMAN|1C12_HUMAN|1B53_HUMAN|1C18_HUMAN|1C06_HUMAN|1B07_HUMAN|1B14_HUMAN|1C04_HUMAN|1B15_HUMAN|1B58_HUMAN|1B35_HUMAN|1B44_HUMAN|1C16_HUMAN|1B48_HUMAN|1C17_HUMAN|1C14_HUMAN|1B49_HUMAN|1B42_HUMAN|1B40_HUMAN|1B67_HUMAN|1B57_HUMAN|1C15_HUMAN|1B37_HUMAN|1B55_HUMAN|1B46_HUMAN|1C02_HUMAN|1B73_HUMAN|1B41_HUMAN|1B51_HUMAN|1B54_HUMAN|1B47_HUMAN|1C0…	1
2711	positive regulation of T cell mediated immunity	9.388e-90	1.2887e-87	51	136	148	37534	1B59_HUMAN|1C05_HUMAN|1B08_HUMAN|1B13_HUMAN|1C07_HUMAN|1C08_HUMAN|1C12_HUMAN|1B53_HUMAN|1C18_HUMAN|1C06_HUMAN|1B07_HUMAN|1B14_HUMAN|M3K7_HUMAN|1C04_HUMAN|1B15_HUMAN|1B58_HUMAN|1B35_HUMAN|1B44_HUMAN|1C16_HUMAN|1B48_HUMAN|1C17_HUMAN|1C14_HUMAN|1B49_HUMAN|1B42_HUMAN|1B40_HUMAN|1B67_HUMAN|1B57_HUMAN|1C15_HUMAN|1B37_HUMAN|1B55_HUMAN|1B46_HUMAN|1C02_HUMAN|1B73_HUMAN|1B41_HUMAN|TRAF6_HUMAN|1B51_HUMAN|1B…	1
34340	response to type I interferon	9.1174e-89	1.2052e-86	51	141	148	37534	PTN11_HUMAN|1B59_HUMAN|1C05_HUMAN|1B08_HUMAN|1B13_HUMAN|1C07_HUMAN|1C08_HUMAN|1C12_HUMAN|1B53_HUMAN|1C18_HUMAN|1C06_HUMAN|1B07_HUMAN|1B14_HUMAN|1C04_HUMAN|STAT1_HUMAN|1B15_HUMAN|1B58_HUMAN|1B35_HUMAN|1B44_HUMAN|1C16_HUMAN|1C17_HUMAN|1C14_HUMAN|1B49_HUMAN|1B42_HUMAN|1B40_HUMAN|1B67_HUMAN|1B57_HUMAN|1C15_HUMAN|JAK1_HUMAN|1B37_HUMAN|1B55_HUMAN|1B46_HUMAN|1C02_HUMAN|1B73_HUMAN|1B41_HUMAN|1B51_HUMAN|1…	1
60333	interferon-gamma-mediated signaling pathway	3.7176e-88	4.7386e-86	52	157	148	37534	PTN11_HUMAN|1B59_HUMAN|1C05_HUMAN|1B08_HUMAN|1B13_HUMAN|1C07_HUMAN|1C08_HUMAN|1C12_HUMAN|1B53_HUMAN|1C18_HUMAN|1C06_HUMAN|1B07_HUMAN|JAK2_HUMAN|1B14_HUMAN|1C04_HUMAN|STAT1_HUMAN|1B15_HUMAN|1B58_HUMAN|1B35_HUMAN|1B44_HUMAN|1C16_HUMAN|1C17_HUMAN|1C14_HUMAN|1B49_HUMAN|1B42_HUMAN|1B40_HUMAN|1B67_HUMAN|1B57_HUMAN|1C15_HUMAN|JAK1_HUMAN|1B37_HUMAN|1B55_HUMAN|1B46_HUMAN|1C02_HUMAN|1B73_HUMAN|1B41_HUMAN|1…	0.406
71310	cellular response to organic substance	1.0629e-87	1.3081e-85	106	2649	148	37534	HIF1A_HUMAN|1B59_HUMAN|PTN11_HUMAN|1C05_HUMAN|VEGFA_HUMAN|THA_HUMAN|P53_HUMAN|SMAD4_HUMAN|1C08_HUMAN|FAK1_HUMAN|RIPK2_HUMAN|1C12_HUMAN|KPCA_HUMAN|1B14_HUMAN|M3K7_HUMAN|1C04_HUMAN|KAPCA_HUMAN|1B15_HUMAN|1B58_HUMAN|1B35_HUMAN|1C17_HUMAN|1B49_HUMAN|1C14_HUMAN|1B42_HUMAN|1B40_HUMAN|SQSTM_HUMAN|1B67_HUMAN|MTOR_HUMAN|1C15_HUMAN|ITB1_HUMAN|JAK1_HUMAN|IKBA_HUMAN|PK3CA_HUMAN|1B46_HUMAN|GBLP_HUMAN|GRB2_HUM…	0.001
2821	positive regulation of adaptive immune response	2.6204e-87	3.1174e-85	52	162	148	37534	1B59_HUMAN|1C05_HUMAN|1B08_HUMAN|1B13_HUMAN|1C07_HUMAN|1C08_HUMAN|1C12_HUMAN|1B53_HUMAN|1C18_HUMAN|1C06_HUMAN|1B07_HUMAN|1B14_HUMAN|M3K7_HUMAN|1C04_HUMAN|1B15_HUMAN|1B58_HUMAN|1B35_HUMAN|1B44_HUMAN|1C16_HUMAN|1B48_HUMAN|1C17_HUMAN|1C14_HUMAN|1B49_HUMAN|1B42_HUMAN|1B40_HUMAN|1B67_HUMAN|1B57_HUMAN|1C15_HUMAN|SIR1_HUMAN|1B37_HUMAN|1B55_HUMAN|1B46_HUMAN|1C02_HUMAN|1B73_HUMAN|1B41_HUMAN|TRAF6_HUMAN|1B…	1
6952	defense response	2.7258e-87	3.1381e-85	96	1874	148	37534	PTN11_HUMAN|1B59_HUMAN|HIF1A_HUMAN|1C05_HUMAN|1B08_HUMAN|1C07_HUMAN|1B13_HUMAN|FAK1_HUMAN|1C08_HUMAN|RIPK2_HUMAN|1C12_HUMAN|RASK_HUMAN|1B53_HUMAN|MK09_HUMAN|KPCA_HUMAN|1C18_HUMAN|AKT1_HUMAN|1C06_HUMAN|1B07_HUMAN|JAK2_HUMAN|IKKB_HUMAN|1B14_HUMAN|M3K7_HUMAN|STAT3_HUMAN|MK14_HUMAN|JUN_HUMAN|1C04_HUMAN|KAPCA_HUMAN|STAT1_HUMAN|1B15_HUMAN|1B58_HUMAN|1C16_HUMAN|P85A_HUMAN|1B44_HUMAN|1B35_HUMAN|MK01_HUMA…	0.053
6955	immune response	3.8662e-87	4.2911e-85	95	1811	148	37534	PTN11_HUMAN|1B59_HUMAN|1C05_HUMAN|1B08_HUMAN|P53_HUMAN|1C07_HUMAN|1B13_HUMAN|FAK1_HUMAN|1C08_HUMAN|RIPK2_HUMAN|1C12_HUMAN|RASK_HUMAN|1B53_HUMAN|MK09_HUMAN|KPCA_HUMAN|1C18_HUMAN|AKT1_HUMAN|1C06_HUMAN|1B07_HUMAN|JAK2_HUMAN|IKKB_HUMAN|1B14_HUMAN|M3K7_HUMAN|MK14_HUMAN|JUN_HUMAN|1C04_HUMAN|KAPCA_HUMAN|STAT1_HUMAN|1B15_HUMAN|1B58_HUMAN|1C16_HUMAN|P85A_HUMAN|1B44_HUMAN|1B35_HUMAN|1B48_HUMAN|MK01_HUMAN|1…	0.136
50778	positive regulation of immune response	3.9676e-87	4.2911e-85	76	787	148	37534	1B59_HUMAN|1C05_HUMAN|1B08_HUMAN|1B13_HUMAN|1C07_HUMAN|FAK1_HUMAN|1C08_HUMAN|RIPK2_HUMAN|1C12_HUMAN|1B53_HUMAN|MK09_HUMAN|1C18_HUMAN|1C06_HUMAN|1B07_HUMAN|IKKB_HUMAN|1B14_HUMAN|M3K7_HUMAN|MK14_HUMAN|JUN_HUMAN|1C04_HUMAN|1B15_HUMAN|1B58_HUMAN|1C16_HUMAN|P85A_HUMAN|1B44_HUMAN|1B35_HUMAN|1B48_HUMAN|MK01_HUMAN|1C17_HUMAN|1C14_HUMAN|1B49_HUMAN|1B42_HUMAN|1B40_HUMAN|1B67_HUMAN|1B57_HUMAN|1C15_HUMAN|CDC…	0.315
1912	positive regulation of leukocyte mediated cytotoxicity	4.4339e-87	4.6543e-85	49	126	148	37534	1B59_HUMAN|1C05_HUMAN|1B08_HUMAN|1B13_HUMAN|1C07_HUMAN|1C08_HUMAN|1C12_HUMAN|1B53_HUMAN|1C18_HUMAN|1C06_HUMAN|1B07_HUMAN|1B14_HUMAN|1C04_HUMAN|1B15_HUMAN|1B58_HUMAN|1B35_HUMAN|1B44_HUMAN|1C16_HUMAN|1B48_HUMAN|1C17_HUMAN|1C14_HUMAN|1B49_HUMAN|1B42_HUMAN|1B40_HUMAN|1B67_HUMAN|1B57_HUMAN|1C15_HUMAN|1B37_HUMAN|1B55_HUMAN|1B46_HUMAN|1C02_HUMAN|1B73_HUMAN|1B41_HUMAN|1B51_HUMAN|1B54_HUMAN|1B47_HUMAN|1C0…	1
70887	cellular response to chemical stimulus	2.6068e-86	2.6582e-84	111	3215	148	37534	HIF1A_HUMAN|1B59_HUMAN|PTN11_HUMAN|1C05_HUMAN|VEGFA_HUMAN|THA_HUMAN|P53_HUMAN|ELOB_HUMAN|SMAD4_HUMAN|1C08_HUMAN|FAK1_HUMAN|RIPK2_HUMAN|1C12_HUMAN|KPCA_HUMAN|1B14_HUMAN|M3K7_HUMAN|1C04_HUMAN|RBX1_HUMAN|KAPCA_HUMAN|1B15_HUMAN|1B58_HUMAN|1B35_HUMAN|1C17_HUMAN|1C14_HUMAN|1B49_HUMAN|1B42_HUMAN|1B40_HUMAN|SQSTM_HUMAN|1B67_HUMAN|MTOR_HUMAN|CBP_HUMAN|1C15_HUMAN|ITB1_HUMAN|JAK1_HUMAN|IKBA_HUMAN|PK3CA_HUMA…	0.01
2709	regulation of T cell mediated immunity	7.0108e-86	6.9504e-84	51	157	148	37534	1B59_HUMAN|1C05_HUMAN|1B08_HUMAN|1B13_HUMAN|1C07_HUMAN|1C08_HUMAN|1C12_HUMAN|1B53_HUMAN|1C18_HUMAN|1C06_HUMAN|1B07_HUMAN|1B14_HUMAN|M3K7_HUMAN|1C04_HUMAN|1B15_HUMAN|1B58_HUMAN|1B35_HUMAN|1B44_HUMAN|1C16_HUMAN|1B48_HUMAN|1C17_HUMAN|1C14_HUMAN|1B49_HUMAN|1B42_HUMAN|1B40_HUMAN|1B67_HUMAN|1B57_HUMAN|1C15_HUMAN|1B37_HUMAN|1B55_HUMAN|1B46_HUMAN|1C02_HUMAN|1B73_HUMAN|1B41_HUMAN|TRAF6_HUMAN|1B51_HUMAN|1B…	1
2824	positive regulation of adaptive immune response based on somatic recombination of immune receptors built from immunoglobulin superfamily domains	1.5164e-85	1.4627e-83	51	159	148	37534	1B59_HUMAN|1C05_HUMAN|1B08_HUMAN|1B13_HUMAN|1C07_HUMAN|1C08_HUMAN|1C12_HUMAN|1B53_HUMAN|1C18_HUMAN|1C06_HUMAN|1B07_HUMAN|1B14_HUMAN|M3K7_HUMAN|1C04_HUMAN|1B15_HUMAN|1B58_HUMAN|1B35_HUMAN|1B44_HUMAN|1C16_HUMAN|1B48_HUMAN|1C17_HUMAN|1C14_HUMAN|1B49_HUMAN|1B42_HUMAN|1B40_HUMAN|1B67_HUMAN|1B57_HUMAN|1C15_HUMAN|1B37_HUMAN|1B55_HUMAN|1B46_HUMAN|1C02_HUMAN|1B73_HUMAN|1B41_HUMAN|TRAF6_HUMAN|1B51_HUMAN|1B…	1
31343	positive regulation of cell killing	2.944e-85	2.765e-83	49	135	148	37534	1B59_HUMAN|1C05_HUMAN|1B08_HUMAN|1B13_HUMAN|1C07_HUMAN|1C08_HUMAN|1C12_HUMAN|1B53_HUMAN|1C18_HUMAN|1C06_HUMAN|1B07_HUMAN|1B14_HUMAN|1C04_HUMAN|1B15_HUMAN|1B58_HUMAN|1B35_HUMAN|1B44_HUMAN|1C16_HUMAN|1B48_HUMAN|1C17_HUMAN|1C14_HUMAN|1B49_HUMAN|1B42_HUMAN|1B40_HUMAN|1B67_HUMAN|1B57_HUMAN|1C15_HUMAN|1B37_HUMAN|1B55_HUMAN|1B46_HUMAN|1C02_HUMAN|1B73_HUMAN|1B41_HUMAN|1B51_HUMAN|1B54_HUMAN|1B47_HUMAN|1C0…	1
2708	positive regulation of lymphocyte mediated immunity	9.9156e-85	9.0741e-83	51	164	148	37534	1B59_HUMAN|1C05_HUMAN|1B08_HUMAN|1B13_HUMAN|1C07_HUMAN|1C08_HUMAN|1C12_HUMAN|1B53_HUMAN|1C18_HUMAN|1C06_HUMAN|1B07_HUMAN|1B14_HUMAN|M3K7_HUMAN|1C04_HUMAN|1B15_HUMAN|1B58_HUMAN|1B35_HUMAN|1B44_HUMAN|1C16_HUMAN|1B48_HUMAN|1C17_HUMAN|1C14_HUMAN|1B49_HUMAN|1B42_HUMAN|1B40_HUMAN|1B67_HUMAN|1B57_HUMAN|1C15_HUMAN|1B37_HUMAN|1B55_HUMAN|1B46_HUMAN|1C02_HUMAN|1B73_HUMAN|1B41_HUMAN|TRAF6_HUMAN|1B51_HUMAN|1B…	1
1910	regulation of leukocyte mediated cytotoxicity	2.6055e-84	2.3248e-82	49	140	148	37534	1B59_HUMAN|1C05_HUMAN|1B08_HUMAN|1B13_HUMAN|1C07_HUMAN|1C08_HUMAN|1C12_HUMAN|1B53_HUMAN|1C18_HUMAN|1C06_HUMAN|1B07_HUMAN|1B14_HUMAN|1C04_HUMAN|1B15_HUMAN|1B58_HUMAN|1B35_HUMAN|1B44_HUMAN|1C16_HUMAN|1B48_HUMAN|1C17_HUMAN|1C14_HUMAN|1B49_HUMAN|1B42_HUMAN|1B40_HUMAN|1B67_HUMAN|1B57_HUMAN|1C15_HUMAN|1B37_HUMAN|1B55_HUMAN|1B46_HUMAN|1C02_HUMAN|1B73_HUMAN|1B41_HUMAN|1B51_HUMAN|1B54_HUMAN|1B47_HUMAN|1C0…	1
2705	positive regulation of leukocyte mediated immunity	2.9597e-84	2.5764e-82	51	167	148	37534	1B59_HUMAN|1C05_HUMAN|1B08_HUMAN|1B13_HUMAN|1C07_HUMAN|1C08_HUMAN|1C12_HUMAN|1B53_HUMAN|1C18_HUMAN|1C06_HUMAN|1B07_HUMAN|1B14_HUMAN|M3K7_HUMAN|1C04_HUMAN|1B15_HUMAN|1B58_HUMAN|1B35_HUMAN|1B44_HUMAN|1C16_HUMAN|1B48_HUMAN|1C17_HUMAN|1C14_HUMAN|1B49_HUMAN|1B42_HUMAN|1B40_HUMAN|1B67_HUMAN|1B57_HUMAN|1C15_HUMAN|1B37_HUMAN|1B55_HUMAN|1B46_HUMAN|1C02_HUMAN|1B73_HUMAN|1B41_HUMAN|TRAF6_HUMAN|1B51_HUMAN|1B…	1
71346	cellular response to interferon-gamma	2.3351e-83	1.9842e-81	52	188	148	37534	PTN11_HUMAN|1B59_HUMAN|1C05_HUMAN|1B08_HUMAN|1B13_HUMAN|1C07_HUMAN|1C08_HUMAN|1C12_HUMAN|1B53_HUMAN|1C18_HUMAN|1C06_HUMAN|1B07_HUMAN|JAK2_HUMAN|1B14_HUMAN|1C04_HUMAN|STAT1_HUMAN|1B15_HUMAN|1B58_HUMAN|1B35_HUMAN|1B44_HUMAN|1C16_HUMAN|1C17_HUMAN|1C14_HUMAN|1B49_HUMAN|1B42_HUMAN|1B40_HUMAN|1B67_HUMAN|1B57_HUMAN|1C15_HUMAN|JAK1_HUMAN|1B37_HUMAN|1B55_HUMAN|1B46_HUMAN|1C02_HUMAN|1B73_HUMAN|1B41_HUMAN|1…	0.397
31341	regulation of cell killing	1.0433e-82	8.6594e-81	49	149	148	37534	1B59_HUMAN|1C05_HUMAN|1B08_HUMAN|1B13_HUMAN|1C07_HUMAN|1C08_HUMAN|1C12_HUMAN|1B53_HUMAN|1C18_HUMAN|1C06_HUMAN|1B07_HUMAN|1B14_HUMAN|1C04_HUMAN|1B15_HUMAN|1B58_HUMAN|1B35_HUMAN|1B44_HUMAN|1C16_HUMAN|1B48_HUMAN|1C17_HUMAN|1C14_HUMAN|1B49_HUMAN|1B42_HUMAN|1B40_HUMAN|1B67_HUMAN|1B57_HUMAN|1C15_HUMAN|1B37_HUMAN|1B55_HUMAN|1B46_HUMAN|1C02_HUMAN|1B73_HUMAN|1B41_HUMAN|1B51_HUMAN|1B54_HUMAN|1B47_HUMAN|1C0…	1
2684	positive regulation of immune system process	1.85e-82	1.5006e-80	81	1145	148	37534	PTN11_HUMAN|1B59_HUMAN|1C05_HUMAN|VEGFA_HUMAN|1B08_HUMAN|1B13_HUMAN|1C07_HUMAN|FAK1_HUMAN|1C08_HUMAN|RIPK2_HUMAN|1C12_HUMAN|1B53_HUMAN|MK09_HUMAN|1C18_HUMAN|AKT1_HUMAN|1C06_HUMAN|1B07_HUMAN|IKKB_HUMAN|1B14_HUMAN|M3K7_HUMAN|MK14_HUMAN|JUN_HUMAN|1C04_HUMAN|RARA_HUMAN|1B15_HUMAN|1B58_HUMAN|1C16_HUMAN|P85A_HUMAN|1B44_HUMAN|1B35_HUMAN|1B48_HUMAN|MK01_HUMAN|1C17_HUMAN|1C14_HUMAN|1B49_HUMAN|1B42_HUMAN|1…	0.163
10033	response to organic substance	6.7872e-81	5.383e-79	111	3604	148	37534	HIF1A_HUMAN|1B59_HUMAN|PTN11_HUMAN|1C05_HUMAN|VEGFA_HUMAN|THA_HUMAN|P53_HUMAN|SMAD4_HUMAN|1C08_HUMAN|FAK1_HUMAN|RIPK2_HUMAN|1C12_HUMAN|HSP7C_HUMAN|KPCA_HUMAN|1B14_HUMAN|M3K7_HUMAN|1C04_HUMAN|KAPCA_HUMAN|1B15_HUMAN|1B58_HUMAN|1B35_HUMAN|1C17_HUMAN|1B49_HUMAN|1C14_HUMAN|1B42_HUMAN|1B40_HUMAN|SQSTM_HUMAN|1B67_HUMAN|MTOR_HUMAN|1C15_HUMAN|ITB1_HUMAN|JAK1_HUMAN|IKBA_HUMAN|PK3CA_HUMAN|1B46_HUMAN|GBLP_HU…	0.018
7165	signal transduction	4.8745e-80	3.782e-78	137	7742	148	37534	HIF1A_HUMAN|1B59_HUMAN|PTN11_HUMAN|1C05_HUMAN|PSB1_HUMAN|VEGFA_HUMAN|THA_HUMAN|P53_HUMAN|SMAD4_HUMAN|1C08_HUMAN|CUL1_HUMAN|FAK1_HUMAN|RIPK2_HUMAN|1C12_HUMAN|PSDE_HUMAN|KPCA_HUMAN|1B14_HUMAN|M3K7_HUMAN|PRS8_HUMAN|1C04_HUMAN|RBX1_HUMAN|KAPCA_HUMAN|1B15_HUMAN|1B58_HUMAN|1B35_HUMAN|1C17_HUMAN|1C14_HUMAN|1B49_HUMAN|1B42_HUMAN|1B40_HUMAN|SQSTM_HUMAN|1B67_HUMAN|MTOR_HUMAN|CBP_HUMAN|1433T_HUMAN|1C15_HUMA…	0.117
34341	response to interferon-gamma	1.1809e-79	8.9673e-78	52	217	148	37534	PTN11_HUMAN|1B59_HUMAN|1C05_HUMAN|1B08_HUMAN|1B13_HUMAN|1C07_HUMAN|1C08_HUMAN|1C12_HUMAN|1B53_HUMAN|1C18_HUMAN|1C06_HUMAN|1B07_HUMAN|JAK2_HUMAN|1B14_HUMAN|1C04_HUMAN|STAT1_HUMAN|1B15_HUMAN|1B58_HUMAN|1B35_HUMAN|1B44_HUMAN|1C16_HUMAN|1C17_HUMAN|1C14_HUMAN|1B49_HUMAN|1B42_HUMAN|1B40_HUMAN|1B67_HUMAN|1B57_HUMAN|1C15_HUMAN|JAK1_HUMAN|1B37_HUMAN|1B55_HUMAN|1B46_HUMAN|1C02_HUMAN|1B73_HUMAN|1B41_HUMAN|1…	0.407
2819	regulation of adaptive immune response	1.0829e-77	8.0516e-76	53	254	148	37534	1B59_HUMAN|1C05_HUMAN|1B08_HUMAN|1B13_HUMAN|1C07_HUMAN|1C08_HUMAN|RIPK2_HUMAN|1C12_HUMAN|1B53_HUMAN|1C18_HUMAN|1C06_HUMAN|1B07_HUMAN|1B14_HUMAN|M3K7_HUMAN|1C04_HUMAN|1B15_HUMAN|1B58_HUMAN|1B35_HUMAN|1B44_HUMAN|1C16_HUMAN|1B48_HUMAN|1C17_HUMAN|1C14_HUMAN|1B49_HUMAN|1B42_HUMAN|1B40_HUMAN|1B67_HUMAN|1B57_HUMAN|1C15_HUMAN|SIR1_HUMAN|1B37_HUMAN|1B55_HUMAN|1B46_HUMAN|1C02_HUMAN|1B73_HUMAN|1B41_HUMAN|TR…	1
2699	positive regulation of immune effector process	5.2005e-77	3.7878e-75	54	282	148	37534	1B59_HUMAN|1C05_HUMAN|1B08_HUMAN|1B13_HUMAN|1C07_HUMAN|1C08_HUMAN|RIPK2_HUMAN|1C12_HUMAN|1B53_HUMAN|1C18_HUMAN|1C06_HUMAN|1B07_HUMAN|1B14_HUMAN|M3K7_HUMAN|1C04_HUMAN|RARA_HUMAN|1B15_HUMAN|1B58_HUMAN|1B35_HUMAN|1B44_HUMAN|1C16_HUMAN|1B48_HUMAN|1C17_HUMAN|1C14_HUMAN|1B49_HUMAN|1B42_HUMAN|1B40_HUMAN|1B67_HUMAN|1B57_HUMAN|1C15_HUMAN|1B37_HUMAN|1B55_HUMAN|1B46_HUMAN|1C02_HUMAN|1B73_HUMAN|1B41_HUMAN|TR…	1
2822	regulation of adaptive immune response based on somatic recombination of immune receptors built from immunoglobulin superfamily domains	8.6006e-77	6.1391e-75	52	243	148	37534	1B59_HUMAN|1C05_HUMAN|1B08_HUMAN|1B13_HUMAN|1C07_HUMAN|1C08_HUMAN|RIPK2_HUMAN|1C12_HUMAN|1B53_HUMAN|1C18_HUMAN|1C06_HUMAN|1B07_HUMAN|1B14_HUMAN|M3K7_HUMAN|1C04_HUMAN|1B15_HUMAN|1B58_HUMAN|1B35_HUMAN|1B44_HUMAN|1C16_HUMAN|1B48_HUMAN|1C17_HUMAN|1C14_HUMAN|1B49_HUMAN|1B42_HUMAN|1B40_HUMAN|1B67_HUMAN|1B57_HUMAN|1C15_HUMAN|1B37_HUMAN|1B55_HUMAN|1B46_HUMAN|1C02_HUMAN|1B73_HUMAN|1B41_HUMAN|TRAF6_HUMAN|1…	1
42221	response to chemical stimulus	5.2797e-76	3.6948e-74	121	5339	148	37534	HIF1A_HUMAN|1B59_HUMAN|PTN11_HUMAN|1C05_HUMAN|VEGFA_HUMAN|THA_HUMAN|P53_HUMAN|LAT2_HUMAN|ELOB_HUMAN|SMAD4_HUMAN|1C08_HUMAN|FAK1_HUMAN|RIPK2_HUMAN|1C12_HUMAN|HSP7C_HUMAN|KPCA_HUMAN|1B14_HUMAN|M3K7_HUMAN|1C04_HUMAN|RBX1_HUMAN|KAPCA_HUMAN|1B15_HUMAN|1B58_HUMAN|1B35_HUMAN|1C17_HUMAN|1C14_HUMAN|1B49_HUMAN|1B42_HUMAN|1B40_HUMAN|SQSTM_HUMAN|1B67_HUMAN|MTOR_HUMAN|CBP_HUMAN|1C15_HUMAN|ITB1_HUMAN|JAK1_HUMA…	0.018
23052	signaling	8.1703e-76	5.5019e-74	138	8555	148	37534	HIF1A_HUMAN|1B59_HUMAN|PTN11_HUMAN|1C05_HUMAN|PSB1_HUMAN|VEGFA_HUMAN|THA_HUMAN|P53_HUMAN|SMAD4_HUMAN|1C08_HUMAN|CUL1_HUMAN|FAK1_HUMAN|RIPK2_HUMAN|1C12_HUMAN|PSDE_HUMAN|HSP7C_HUMAN|KPCA_HUMAN|1B14_HUMAN|M3K7_HUMAN|PRS8_HUMAN|1C04_HUMAN|RBX1_HUMAN|KAPCA_HUMAN|1B15_HUMAN|1B58_HUMAN|1B35_HUMAN|1C17_HUMAN|1C14_HUMAN|1B49_HUMAN|1B42_HUMAN|1B40_HUMAN|SQSTM_HUMAN|1B67_HUMAN|MTOR_HUMAN|CBP_HUMAN|1433T_HUM…	0.11
44700	single organism signaling	8.1703e-76	5.5019e-74	138	8555	148	37534	HIF1A_HUMAN|1B59_HUMAN|PTN11_HUMAN|1C05_HUMAN|PSB1_HUMAN|VEGFA_HUMAN|THA_HUMAN|P53_HUMAN|SMAD4_HUMAN|1C08_HUMAN|CUL1_HUMAN|FAK1_HUMAN|RIPK2_HUMAN|1C12_HUMAN|PSDE_HUMAN|HSP7C_HUMAN|KPCA_HUMAN|1B14_HUMAN|M3K7_HUMAN|PRS8_HUMAN|1C04_HUMAN|RBX1_HUMAN|KAPCA_HUMAN|1B15_HUMAN|1B58_HUMAN|1B35_HUMAN|1C17_HUMAN|1C14_HUMAN|1B49_HUMAN|1B42_HUMAN|1B40_HUMAN|SQSTM_HUMAN|1B67_HUMAN|MTOR_HUMAN|CBP_HUMAN|1433T_HUM…	0.119
2706	regulation of lymphocyte mediated immunity	1.0538e-75	6.9649e-74	51	234	148	37534	1B59_HUMAN|1C05_HUMAN|1B08_HUMAN|1B13_HUMAN|1C07_HUMAN|1C08_HUMAN|1C12_HUMAN|1B53_HUMAN|1C18_HUMAN|1C06_HUMAN|1B07_HUMAN|1B14_HUMAN|M3K7_HUMAN|1C04_HUMAN|1B15_HUMAN|1B58_HUMAN|1B35_HUMAN|1B44_HUMAN|1C16_HUMAN|1B48_HUMAN|1C17_HUMAN|1C14_HUMAN|1B49_HUMAN|1B42_HUMAN|1B40_HUMAN|1B67_HUMAN|1B57_HUMAN|1C15_HUMAN|1B37_HUMAN|1B55_HUMAN|1B46_HUMAN|1C02_HUMAN|1B73_HUMAN|1B41_HUMAN|TRAF6_HUMAN|1B51_HUMAN|1B…	1
7154	cell communication	1.0025e-74	6.5052e-73	138	8714	148	37534	HIF1A_HUMAN|1B59_HUMAN|PTN11_HUMAN|1C05_HUMAN|PSB1_HUMAN|VEGFA_HUMAN|THA_HUMAN|P53_HUMAN|SMAD4_HUMAN|1C08_HUMAN|CUL1_HUMAN|FAK1_HUMAN|RIPK2_HUMAN|1C12_HUMAN|PSDE_HUMAN|HSP7C_HUMAN|KPCA_HUMAN|1B14_HUMAN|M3K7_HUMAN|PRS8_HUMAN|1C04_HUMAN|RBX1_HUMAN|KAPCA_HUMAN|1B15_HUMAN|1B58_HUMAN|1B35_HUMAN|1C17_HUMAN|1C14_HUMAN|1B49_HUMAN|1B42_HUMAN|1B40_HUMAN|SQSTM_HUMAN|1B67_HUMAN|MTOR_HUMAN|CBP_HUMAN|1433T_HUM…	0.112
51716	cellular response to stimulus	3.1344e-74	1.9976e-72	142	9847	148	37534	HIF1A_HUMAN|1B59_HUMAN|PTN11_HUMAN|1C05_HUMAN|PSB1_HUMAN|VEGFA_HUMAN|THA_HUMAN|P53_HUMAN|ELOB_HUMAN|SMAD4_HUMAN|CUL1_HUMAN|FAK1_HUMAN|1C08_HUMAN|RIPK2_HUMAN|1C12_HUMAN|PSDE_HUMAN|HSP7C_HUMAN|KPCA_HUMAN|1B14_HUMAN|M3K7_HUMAN|PRS8_HUMAN|1C04_HUMAN|RBX1_HUMAN|KAPCA_HUMAN|1B15_HUMAN|1B58_HUMAN|1B35_HUMAN|1C17_HUMAN|1C14_HUMAN|1B49_HUMAN|1B42_HUMAN|1B40_HUMAN|SQSTM_HUMAN|1B67_HUMAN|MTOR_HUMAN|CBP_HUMA…	0.168
34097	response to cytokine stimulus	5.9172e-74	3.705e-72	72	960	148	37534	PTN11_HUMAN|1B59_HUMAN|HIF1A_HUMAN|1C05_HUMAN|1B08_HUMAN|1B13_HUMAN|1C07_HUMAN|1C08_HUMAN|RIPK2_HUMAN|1C12_HUMAN|RASK_HUMAN|1B53_HUMAN|MK09_HUMAN|KPCA_HUMAN|1C18_HUMAN|1C06_HUMAN|AKT1_HUMAN|1B07_HUMAN|JAK2_HUMAN|IKKB_HUMAN|1B14_HUMAN|STAT3_HUMAN|1C04_HUMAN|JUN_HUMAN|RARA_HUMAN|STAT1_HUMAN|1B15_HUMAN|1B58_HUMAN|1C16_HUMAN|1B44_HUMAN|1B35_HUMAN|MK01_HUMAN|1C17_HUMAN|1C14_HUMAN|1B49_HUMAN|1B42_HUMAN…	0.297
2703	regulation of leukocyte mediated immunity	1.0284e-73	6.3283e-72	52	275	148	37534	1B59_HUMAN|1C05_HUMAN|1B08_HUMAN|1B13_HUMAN|1C07_HUMAN|1C08_HUMAN|1C12_HUMAN|1B53_HUMAN|1C18_HUMAN|1C06_HUMAN|1B07_HUMAN|1B14_HUMAN|M3K7_HUMAN|1C04_HUMAN|1B15_HUMAN|1B58_HUMAN|1B35_HUMAN|1B44_HUMAN|1C16_HUMAN|1B48_HUMAN|1C17_HUMAN|1C14_HUMAN|1B49_HUMAN|1B42_HUMAN|1B40_HUMAN|1B67_HUMAN|1B57_HUMAN|1C15_HUMAN|1B37_HUMAN|1B55_HUMAN|1B46_HUMAN|1C02_HUMAN|1B73_HUMAN|1B41_HUMAN|TRAF6_HUMAN|1B51_HUMAN|1B…	1
7166	cell surface receptor signaling pathway	1.021e-68	6.1762e-67	110	4540	148	37534	HIF1A_HUMAN|1B59_HUMAN|PTN11_HUMAN|1C05_HUMAN|VEGFA_HUMAN|P53_HUMAN|SMAD4_HUMAN|1C08_HUMAN|CUL1_HUMAN|FAK1_HUMAN|RIPK2_HUMAN|1C12_HUMAN|KPCA_HUMAN|1B14_HUMAN|M3K7_HUMAN|1C04_HUMAN|RBX1_HUMAN|KAPCA_HUMAN|1B15_HUMAN|1B58_HUMAN|1B35_HUMAN|1C17_HUMAN|1B49_HUMAN|1C14_HUMAN|1B42_HUMAN|1B40_HUMAN|SQSTM_HUMAN|1B67_HUMAN|MTOR_HUMAN|CBP_HUMAN|1C15_HUMAN|ITB1_HUMAN|JAK1_HUMAN|NTAL_HUMAN|IKBA_HUMAN|PK3CA_HUM…	0.017
2697	regulation of immune effector process	1.2525e-68	7.4505e-67	57	485	148	37534	1B59_HUMAN|1C05_HUMAN|1B08_HUMAN|1B13_HUMAN|1C07_HUMAN|1C08_HUMAN|RIPK2_HUMAN|1C12_HUMAN|1B53_HUMAN|1C18_HUMAN|1C06_HUMAN|1B07_HUMAN|1B14_HUMAN|M3K7_HUMAN|1C04_HUMAN|RARA_HUMAN|1B15_HUMAN|1B58_HUMAN|1B35_HUMAN|1B44_HUMAN|1C16_HUMAN|1B48_HUMAN|1C17_HUMAN|1C14_HUMAN|1B49_HUMAN|1B42_HUMAN|1B40_HUMAN|1B67_HUMAN|1B57_HUMAN|1C15_HUMAN|1B37_HUMAN|1B55_HUMAN|1B46_HUMAN|1C02_HUMAN|1B73_HUMAN|1B41_HUMAN|TR…	0.511
71345	cellular response to cytokine stimulus	2.7199e-67	1.5914e-65	64	784	148	37534	PTN11_HUMAN|1B59_HUMAN|HIF1A_HUMAN|1C05_HUMAN|1B08_HUMAN|1B13_HUMAN|1C07_HUMAN|1C08_HUMAN|1C12_HUMAN|RASK_HUMAN|1B53_HUMAN|MK09_HUMAN|1C18_HUMAN|1C06_HUMAN|AKT1_HUMAN|1B07_HUMAN|JAK2_HUMAN|IKKB_HUMAN|1B14_HUMAN|STAT3_HUMAN|1C04_HUMAN|STAT1_HUMAN|1B15_HUMAN|1B58_HUMAN|1B35_HUMAN|1B44_HUMAN|1C16_HUMAN|1C17_HUMAN|MK01_HUMAN|1C14_HUMAN|1B49_HUMAN|1B42_HUMAN|1B40_HUMAN|1B67_HUMAN|1B57_HUMAN|1C15_HUMAN…	0.495
50896	response to stimulus	3.2864e-65	1.8918e-63	145	12459	148	37534	HIF1A_HUMAN|1B59_HUMAN|PTN11_HUMAN|1C05_HUMAN|PSB1_HUMAN|VEGFA_HUMAN|THA_HUMAN|P53_HUMAN|LAT2_HUMAN|ELOB_HUMAN|SMAD4_HUMAN|FAK1_HUMAN|CUL1_HUMAN|1C08_HUMAN|RIPK2_HUMAN|1C12_HUMAN|PSDE_HUMAN|HSP7C_HUMAN|KPCA_HUMAN|1B14_HUMAN|M3K7_HUMAN|PRS8_HUMAN|1C04_HUMAN|RBX1_HUMAN|KAPCA_HUMAN|1B15_HUMAN|1B58_HUMAN|1B35_HUMAN|1B48_HUMAN|1C17_HUMAN|1C14_HUMAN|1B49_HUMAN|1B42_HUMAN|1B40_HUMAN|SQSTM_HUMAN|1B67_HUM…	0.156
19221	cytokine-mediated signaling pathway	5.3699e-65	3.0421e-63	58	596	148	37534	PTN11_HUMAN|1B59_HUMAN|1C05_HUMAN|1B08_HUMAN|1B13_HUMAN|1C07_HUMAN|1C08_HUMAN|1C12_HUMAN|RASK_HUMAN|1B53_HUMAN|1C18_HUMAN|1C06_HUMAN|1B07_HUMAN|JAK2_HUMAN|1B14_HUMAN|STAT3_HUMAN|1C04_HUMAN|STAT1_HUMAN|1B15_HUMAN|1B58_HUMAN|1B35_HUMAN|1B44_HUMAN|1C16_HUMAN|1C17_HUMAN|1C14_HUMAN|1B49_HUMAN|1B42_HUMAN|1B40_HUMAN|1B67_HUMAN|1B57_HUMAN|1C15_HUMAN|JAK1_HUMAN|1B37_HUMAN|1B55_HUMAN|1B46_HUMAN|1C02_HUMAN|…	0.521
31401	positive regulation of protein modification process	4.1191e-46	2.297e-44	58	1263	148	37534	PTN11_HUMAN|PSB1_HUMAN|VEGFA_HUMAN|PSB7_HUMAN|P53_HUMAN|SMAD4_HUMAN|FAK1_HUMAN|CUL1_HUMAN|RIPK2_HUMAN|PSDE_HUMAN|PSB2_HUMAN|SKP1_HUMAN|RASK_HUMAN|PSB4_HUMAN|MK09_HUMAN|KPCA_HUMAN|AKT1_HUMAN|JAK2_HUMAN|M3K7_HUMAN|PRS8_HUMAN|MK14_HUMAN|KAPCA_HUMAN|MK01_HUMAN|SQSTM_HUMAN|PRS7_HUMAN|MTOR_HUMAN|PSB6_HUMAN|PSA7_HUMAN|CTNB1_HUMAN|RASH_HUMAN|PSA6_HUMAN|PSA5_HUMAN|CDC42_HUMAN|ITB1_HUMAN|SIR1_HUMAN|PK3CA_H…	0.117
10604	positive regulation of macromolecule metabolic process	7.1696e-46	3.9366e-44	82	3441	148	37534	PTN11_HUMAN|HIF1A_HUMAN|PSB1_HUMAN|THA_HUMAN|VEGFA_HUMAN|PSB7_HUMAN|P53_HUMAN|ELOB_HUMAN|SMAD4_HUMAN|HDAC1_HUMAN|FAK1_HUMAN|CUL1_HUMAN|RIPK2_HUMAN|PSDE_HUMAN|PSB2_HUMAN|SKP1_HUMAN|RASK_HUMAN|HSP7C_HUMAN|PSB4_HUMAN|MK09_HUMAN|KPCA_HUMAN|AKT1_HUMAN|JAK2_HUMAN|IKKB_HUMAN|SMAD2_HUMAN|M3K7_HUMAN|PRS8_HUMAN|STAT3_HUMAN|MK14_HUMAN|JUN_HUMAN|RARA_HUMAN|KAPCA_HUMAN|STAT1_HUMAN|RHOG_HUMAN|TYY1_HUMAN|P85A_H…	0.069
32270	positive regulation of cellular protein metabolic process	8.6449e-46	4.6748e-44	60	1418	148	37534	PTN11_HUMAN|PSB1_HUMAN|VEGFA_HUMAN|PSB7_HUMAN|P53_HUMAN|SMAD4_HUMAN|FAK1_HUMAN|CUL1_HUMAN|RIPK2_HUMAN|PSDE_HUMAN|PSB2_HUMAN|SKP1_HUMAN|RASK_HUMAN|PSB4_HUMAN|MK09_HUMAN|KPCA_HUMAN|AKT1_HUMAN|JAK2_HUMAN|M3K7_HUMAN|PRS8_HUMAN|MK14_HUMAN|KAPCA_HUMAN|MK01_HUMAN|SQSTM_HUMAN|PRS7_HUMAN|MTOR_HUMAN|PSB6_HUMAN|PSA7_HUMAN|CTNB1_HUMAN|RASH_HUMAN|PSA6_HUMAN|PSA5_HUMAN|CDC42_HUMAN|ITB1_HUMAN|SIR1_HUMAN|IKBA_HU…	0.116
31325	positive regulation of cellular metabolic process	8.9073e-45	4.7448e-43	81	3441	148	37534	PTN11_HUMAN|HIF1A_HUMAN|PSB1_HUMAN|THA_HUMAN|VEGFA_HUMAN|PSB7_HUMAN|P53_HUMAN|ELOB_HUMAN|SMAD4_HUMAN|HDAC1_HUMAN|FAK1_HUMAN|CUL1_HUMAN|RIPK2_HUMAN|PSDE_HUMAN|PSB2_HUMAN|SKP1_HUMAN|RASK_HUMAN|HSP7C_HUMAN|PSB4_HUMAN|MK09_HUMAN|KPCA_HUMAN|AKT1_HUMAN|JAK2_HUMAN|IKKB_HUMAN|SMAD2_HUMAN|M3K7_HUMAN|PRS8_HUMAN|STAT3_HUMAN|MK14_HUMAN|JUN_HUMAN|RARA_HUMAN|KAPCA_HUMAN|STAT1_HUMAN|RHOG_HUMAN|P85A_HUMAN|MK01_H…	0.079
9893	positive regulation of metabolic process	9.6401e-45	5.0596e-43	83	3678	148	37534	PTN11_HUMAN|HIF1A_HUMAN|PSB1_HUMAN|THA_HUMAN|VEGFA_HUMAN|PSB7_HUMAN|P53_HUMAN|ELOB_HUMAN|SMAD4_HUMAN|HDAC1_HUMAN|FAK1_HUMAN|CUL1_HUMAN|RIPK2_HUMAN|PSDE_HUMAN|PSB2_HUMAN|SKP1_HUMAN|RASK_HUMAN|HSP7C_HUMAN|PSB4_HUMAN|MK09_HUMAN|KPCA_HUMAN|AKT1_HUMAN|JAK2_HUMAN|IKKB_HUMAN|SMAD2_HUMAN|M3K7_HUMAN|PRS8_HUMAN|STAT3_HUMAN|MK14_HUMAN|JUN_HUMAN|RARA_HUMAN|KAPCA_HUMAN|STAT1_HUMAN|RHOG_HUMAN|TYY1_HUMAN|P85A_H…	0.063
51247	positive regulation of protein metabolic process	3.4791e-44	1.7995e-42	61	1587	148	37534	PTN11_HUMAN|PSB1_HUMAN|VEGFA_HUMAN|PSB7_HUMAN|P53_HUMAN|SMAD4_HUMAN|FAK1_HUMAN|CUL1_HUMAN|RIPK2_HUMAN|PSDE_HUMAN|PSB2_HUMAN|SKP1_HUMAN|RASK_HUMAN|PSB4_HUMAN|MK09_HUMAN|KPCA_HUMAN|AKT1_HUMAN|JAK2_HUMAN|M3K7_HUMAN|PRS8_HUMAN|MK14_HUMAN|KAPCA_HUMAN|MK01_HUMAN|SQSTM_HUMAN|PRS7_HUMAN|MTOR_HUMAN|PSB6_HUMAN|PSA7_HUMAN|CTNB1_HUMAN|RASH_HUMAN|PSA6_HUMAN|PSA5_HUMAN|CDC42_HUMAN|ITB1_HUMAN|SIR1_HUMAN|IKBA_HU…	0.072
60548	negative regulation of cell death	6.3e-44	3.2121e-42	54	1113	148	37534	HIF1A_HUMAN|PSB1_HUMAN|PSB7_HUMAN|VEGFA_HUMAN|P53_HUMAN|HDAC1_HUMAN|SMAD4_HUMAN|FAK1_HUMAN|RIPK2_HUMAN|PSDE_HUMAN|PSB2_HUMAN|RASK_HUMAN|PSB4_HUMAN|KPCA_HUMAN|AKT1_HUMAN|JAK2_HUMAN|IKKB_HUMAN|PRS8_HUMAN|STAT3_HUMAN|RASA1_HUMAN|JUN_HUMAN|RARA_HUMAN|P85A_HUMAN|SQSTM_HUMAN|PRS7_HUMAN|PSB6_HUMAN|PSA7_HUMAN|CTNB1_HUMAN|RASH_HUMAN|PSA6_HUMAN|PSA5_HUMAN|ITB1_HUMAN|SIR1_HUMAN|IKBA_HUMAN|PK3CA_HUMAN|1433Z_…	0.204
31399	regulation of protein modification process	1.5114e-43	7.5972e-42	64	1869	148	37534	PTN11_HUMAN|PSB1_HUMAN|VEGFA_HUMAN|PSB7_HUMAN|P53_HUMAN|SMAD4_HUMAN|FAK1_HUMAN|CUL1_HUMAN|RIPK2_HUMAN|PSDE_HUMAN|PSB2_HUMAN|SKP1_HUMAN|RASK_HUMAN|PSB4_HUMAN|MK09_HUMAN|KPCA_HUMAN|AKT1_HUMAN|JAK2_HUMAN|M3K7_HUMAN|PRS8_HUMAN|MK14_HUMAN|JUN_HUMAN|KAPCA_HUMAN|MK01_HUMAN|SQSTM_HUMAN|PRS7_HUMAN|MTOR_HUMAN|PSB6_HUMAN|EP300_HUMAN|PSA7_HUMAN|CTNB1_HUMAN|RASH_HUMAN|RB_HUMAN|PSA6_HUMAN|PSA5_HUMAN|CDC42_HUMA…	0.072
35556	intracellular signal transduction	2.3364e-43	1.1581e-41	72	2616	148	37534	PTN11_HUMAN|PSB1_HUMAN|PSB7_HUMAN|P53_HUMAN|SMAD4_HUMAN|CUL1_HUMAN|RIPK2_HUMAN|PSDE_HUMAN|PSB2_HUMAN|RASK_HUMAN|PSB4_HUMAN|MK09_HUMAN|KPCA_HUMAN|AKT1_HUMAN|JAK2_HUMAN|IKKB_HUMAN|SMAD2_HUMAN|M3K7_HUMAN|PRS8_HUMAN|STAT3_HUMAN|MK14_HUMAN|RASA1_HUMAN|JUN_HUMAN|KAPCA_HUMAN|RHOG_HUMAN|STAT1_HUMAN|P85A_HUMAN|MK01_HUMAN|RHOA_HUMAN|SQSTM_HUMAN|PRS7_HUMAN|MTOR_HUMAN|PSB6_HUMAN|EP300_HUMAN|1433T_HUMAN|RASH_…	0.135
9966	regulation of signal transduction	3.2095e-43	1.5692e-41	79	3377	148	37534	PTN11_HUMAN|HIF1A_HUMAN|PSB1_HUMAN|THA_HUMAN|VEGFA_HUMAN|PSB7_HUMAN|P53_HUMAN|SMAD4_HUMAN|HDAC1_HUMAN|FAK1_HUMAN|RIPK2_HUMAN|PSDE_HUMAN|PSB2_HUMAN|RASK_HUMAN|PSB4_HUMAN|MK09_HUMAN|KPCA_HUMAN|AKT1_HUMAN|JAK2_HUMAN|IKKB_HUMAN|SMAD2_HUMAN|M3K7_HUMAN|PRS8_HUMAN|STAT3_HUMAN|MK14_HUMAN|RASA1_HUMAN|RBX1_HUMAN|RARA_HUMAN|KAPCA_HUMAN|STAT1_HUMAN|RHOG_HUMAN|P85A_HUMAN|MK01_HUMAN|RHOA_HUMAN|SQSTM_HUMAN|PRS7…	0.048
6915	apoptotic process	3.8783e-42	1.8705e-40	56	1342	148	37534	PSB1_HUMAN|PSB7_HUMAN|VEGFA_HUMAN|P53_HUMAN|FAK1_HUMAN|CUL1_HUMAN|RIPK2_HUMAN|PSDE_HUMAN|PSB2_HUMAN|PSB4_HUMAN|MK09_HUMAN|KPCA_HUMAN|AKT1_HUMAN|JAK2_HUMAN|M3K7_HUMAN|PRS8_HUMAN|MK14_HUMAN|JUN_HUMAN|STAT1_HUMAN|P85A_HUMAN|MK01_HUMAN|SQSTM_HUMAN|PRS7_HUMAN|PSB6_HUMAN|1433T_HUMAN|EP300_HUMAN|PSA7_HUMAN|CTNB1_HUMAN|RASH_HUMAN|RB_HUMAN|PSA6_HUMAN|PSA5_HUMAN|A4_HUMAN|SIR1_HUMAN|IKBA_HUMAN|1433Z_HUMAN|S…	0.227
43069	negative regulation of programmed cell death	8.0193e-42	3.8161e-40	51	1027	148	37534	HIF1A_HUMAN|PSB1_HUMAN|PSB7_HUMAN|VEGFA_HUMAN|P53_HUMAN|HDAC1_HUMAN|FAK1_HUMAN|RIPK2_HUMAN|PSDE_HUMAN|PSB2_HUMAN|RASK_HUMAN|PSB4_HUMAN|KPCA_HUMAN|AKT1_HUMAN|JAK2_HUMAN|IKKB_HUMAN|PRS8_HUMAN|STAT3_HUMAN|RASA1_HUMAN|JUN_HUMAN|RARA_HUMAN|P85A_HUMAN|SQSTM_HUMAN|PRS7_HUMAN|PSB6_HUMAN|PSA7_HUMAN|CTNB1_HUMAN|RASH_HUMAN|PSA6_HUMAN|PSA5_HUMAN|ITB1_HUMAN|SIR1_HUMAN|IKBA_HUMAN|PK3CA_HUMAN|1433Z_HUMAN|HGF_HU…	0.26
32268	regulation of cellular protein metabolic process	9.0302e-42	4.2406e-40	68	2365	148	37534	PTN11_HUMAN|PSB1_HUMAN|VEGFA_HUMAN|PSB7_HUMAN|P53_HUMAN|SMAD4_HUMAN|FAK1_HUMAN|CUL1_HUMAN|RIPK2_HUMAN|PSDE_HUMAN|PSB2_HUMAN|SKP1_HUMAN|RASK_HUMAN|PSB4_HUMAN|MK09_HUMAN|KPCA_HUMAN|AKT1_HUMAN|JAK2_HUMAN|M3K7_HUMAN|PRS8_HUMAN|MK14_HUMAN|JUN_HUMAN|KAPCA_HUMAN|RARA_HUMAN|MK01_HUMAN|SQSTM_HUMAN|PRS7_HUMAN|MTOR_HUMAN|PSB6_HUMAN|EP300_HUMAN|PSA7_HUMAN|CTNB1_HUMAN|RASH_HUMAN|RB_HUMAN|PSA6_HUMAN|PSA5_HUMAN…	0.07
10941	regulation of cell death	1.1233e-41	5.2067e-40	66	2186	148	37534	HIF1A_HUMAN|PSB1_HUMAN|THA_HUMAN|VEGFA_HUMAN|PSB7_HUMAN|P53_HUMAN|SMAD4_HUMAN|HDAC1_HUMAN|FAK1_HUMAN|RIPK2_HUMAN|PSDE_HUMAN|PSB2_HUMAN|RASK_HUMAN|PSB4_HUMAN|MK09_HUMAN|KPCA_HUMAN|AKT1_HUMAN|JAK2_HUMAN|IKKB_HUMAN|M3K7_HUMAN|PRS8_HUMAN|STAT3_HUMAN|RASA1_HUMAN|JUN_HUMAN|RARA_HUMAN|STAT1_HUMAN|P85A_HUMAN|SQSTM_HUMAN|PRS7_HUMAN|PSB6_HUMAN|1433T_HUMAN|RASH_HUMAN|CTNB1_HUMAN|PSA7_HUMAN|PSA6_HUMAN|PSA5_H…	0.054
50794	regulation of cellular process	2.8367e-41	1.298e-39	144	17817	148	37534	HIF1A_HUMAN|1B59_HUMAN|PTN11_HUMAN|1C05_HUMAN|PSB1_HUMAN|VEGFA_HUMAN|THA_HUMAN|P53_HUMAN|ELOB_HUMAN|SMAD4_HUMAN|CUL1_HUMAN|FAK1_HUMAN|1C08_HUMAN|RIPK2_HUMAN|1C12_HUMAN|PSDE_HUMAN|HSP7C_HUMAN|KPCA_HUMAN|1B14_HUMAN|M3K7_HUMAN|PRS8_HUMAN|1C04_HUMAN|RBX1_HUMAN|KAPCA_HUMAN|1B15_HUMAN|1B58_HUMAN|1B35_HUMAN|1C17_HUMAN|1C14_HUMAN|1B49_HUMAN|1B42_HUMAN|1B40_HUMAN|SQSTM_HUMAN|1B67_HUMAN|MTOR_HUMAN|CBP_HUMA…	0.176
12501	programmed cell death	2.9917e-41	1.3516e-39	56	1394	148	37534	PSB1_HUMAN|PSB7_HUMAN|VEGFA_HUMAN|P53_HUMAN|FAK1_HUMAN|CUL1_HUMAN|RIPK2_HUMAN|PSDE_HUMAN|PSB2_HUMAN|PSB4_HUMAN|MK09_HUMAN|KPCA_HUMAN|AKT1_HUMAN|JAK2_HUMAN|M3K7_HUMAN|PRS8_HUMAN|MK14_HUMAN|JUN_HUMAN|STAT1_HUMAN|P85A_HUMAN|MK01_HUMAN|SQSTM_HUMAN|PRS7_HUMAN|PSB6_HUMAN|1433T_HUMAN|EP300_HUMAN|PSA7_HUMAN|CTNB1_HUMAN|RASH_HUMAN|RB_HUMAN|PSA6_HUMAN|PSA5_HUMAN|A4_HUMAN|SIR1_HUMAN|IKBA_HUMAN|1433Z_HUMAN|S…	0.249
42981	regulation of apoptotic process	5.6007e-41	2.4986e-39	64	2061	148	37534	HIF1A_HUMAN|PSB1_HUMAN|THA_HUMAN|VEGFA_HUMAN|PSB7_HUMAN|P53_HUMAN|HDAC1_HUMAN|FAK1_HUMAN|RIPK2_HUMAN|PSDE_HUMAN|PSB2_HUMAN|RASK_HUMAN|PSB4_HUMAN|MK09_HUMAN|KPCA_HUMAN|AKT1_HUMAN|JAK2_HUMAN|IKKB_HUMAN|M3K7_HUMAN|PRS8_HUMAN|STAT3_HUMAN|RASA1_HUMAN|JUN_HUMAN|RARA_HUMAN|STAT1_HUMAN|P85A_HUMAN|SQSTM_HUMAN|PRS7_HUMAN|PSB6_HUMAN|1433T_HUMAN|RASH_HUMAN|PSA7_HUMAN|CTNB1_HUMAN|PSA6_HUMAN|PSA5_HUMAN|CDC42_H…	0.093
43066	negative regulation of apoptotic process	6.9258e-41	3.0516e-39	50	1010	148	37534	SIR1_HUMAN|HIF1A_HUMAN|IKBA_HUMAN|PK3CA_HUMAN|PSB1_HUMAN|VEGFA_HUMAN|1433Z_HUMAN|PSB7_HUMAN|P53_HUMAN|HDAC1_HUMAN|FAK1_HUMAN|RIPK2_HUMAN|PRS4_HUMAN|PSDE_HUMAN|EGFR_HUMAN|PSB2_HUMAN|RASK_HUMAN|CDN1B_HUMAN|TRAF6_HUMAN|PSB4_HUMAN|PSMD1_HUMAN|KPCA_HUMAN|SRC_HUMAN|AKT1_HUMAN|JAK2_HUMAN|IKKB_HUMAN|PSMD8_HUMAN|CASP3_HUMAN|STAT3_HUMAN|PRS8_HUMAN|RASA1_HUMAN|PSA3_HUMAN|JUN_HUMAN|RARA_HUMAN|FYN_HUMAN|P85A_…	0.346
43067	regulation of programmed cell death	7.4947e-41	3.262e-39	64	2071	148	37534	HIF1A_HUMAN|PSB1_HUMAN|THA_HUMAN|VEGFA_HUMAN|PSB7_HUMAN|P53_HUMAN|HDAC1_HUMAN|FAK1_HUMAN|RIPK2_HUMAN|PSDE_HUMAN|PSB2_HUMAN|RASK_HUMAN|PSB4_HUMAN|MK09_HUMAN|KPCA_HUMAN|AKT1_HUMAN|JAK2_HUMAN|IKKB_HUMAN|M3K7_HUMAN|PRS8_HUMAN|STAT3_HUMAN|RASA1_HUMAN|JUN_HUMAN|RARA_HUMAN|STAT1_HUMAN|P85A_HUMAN|SQSTM_HUMAN|PRS7_HUMAN|PSB6_HUMAN|1433T_HUMAN|RASH_HUMAN|PSA7_HUMAN|CTNB1_HUMAN|PSA6_HUMAN|PSA5_HUMAN|CDC42_H…	0.098
8219	cell death	5.1268e-40	2.2045e-38	56	1470	148	37534	PSB1_HUMAN|PSB7_HUMAN|VEGFA_HUMAN|P53_HUMAN|FAK1_HUMAN|CUL1_HUMAN|RIPK2_HUMAN|PSDE_HUMAN|PSB2_HUMAN|PSB4_HUMAN|MK09_HUMAN|KPCA_HUMAN|AKT1_HUMAN|JAK2_HUMAN|M3K7_HUMAN|PRS8_HUMAN|MK14_HUMAN|JUN_HUMAN|STAT1_HUMAN|P85A_HUMAN|MK01_HUMAN|SQSTM_HUMAN|PRS7_HUMAN|PSB6_HUMAN|1433T_HUMAN|EP300_HUMAN|PSA7_HUMAN|CTNB1_HUMAN|RASH_HUMAN|RB_HUMAN|PSA6_HUMAN|PSA5_HUMAN|A4_HUMAN|SIR1_HUMAN|IKBA_HUMAN|1433Z_HUMAN|S…	0.246
16265	death	6.6067e-40	2.8071e-38	56	1477	148	37534	PSB1_HUMAN|PSB7_HUMAN|VEGFA_HUMAN|P53_HUMAN|FAK1_HUMAN|CUL1_HUMAN|RIPK2_HUMAN|PSDE_HUMAN|PSB2_HUMAN|PSB4_HUMAN|MK09_HUMAN|KPCA_HUMAN|AKT1_HUMAN|JAK2_HUMAN|M3K7_HUMAN|PRS8_HUMAN|MK14_HUMAN|JUN_HUMAN|STAT1_HUMAN|P85A_HUMAN|MK01_HUMAN|SQSTM_HUMAN|PRS7_HUMAN|PSB6_HUMAN|1433T_HUMAN|EP300_HUMAN|PSA7_HUMAN|CTNB1_HUMAN|RASH_HUMAN|RB_HUMAN|PSA6_HUMAN|PSA5_HUMAN|A4_HUMAN|SIR1_HUMAN|IKBA_HUMAN|1433Z_HUMAN|S…	0.258
50789	regulation of biological process	1.8405e-39	7.7278e-38	145	18828	148	37534	HIF1A_HUMAN|1B59_HUMAN|PTN11_HUMAN|1C05_HUMAN|PSB1_HUMAN|VEGFA_HUMAN|THA_HUMAN|P53_HUMAN|ELOB_HUMAN|SMAD4_HUMAN|CUL1_HUMAN|FAK1_HUMAN|1C08_HUMAN|RIPK2_HUMAN|1C12_HUMAN|PSDE_HUMAN|HSP7C_HUMAN|KPCA_HUMAN|1B14_HUMAN|M3K7_HUMAN|PRS8_HUMAN|1C04_HUMAN|RBX1_HUMAN|KAPCA_HUMAN|1B15_HUMAN|1B58_HUMAN|1B35_HUMAN|1B48_HUMAN|1C17_HUMAN|1C14_HUMAN|1B49_HUMAN|1B42_HUMAN|1B40_HUMAN|SQSTM_HUMAN|1B67_HUMAN|MTOR_HUM…	0.179
9967	positive regulation of signal transduction	1.8798e-39	7.801e-38	58	1664	148	37534	PTN11_HUMAN|HIF1A_HUMAN|PSB1_HUMAN|VEGFA_HUMAN|PSB7_HUMAN|P53_HUMAN|SMAD4_HUMAN|FAK1_HUMAN|RIPK2_HUMAN|PSDE_HUMAN|PSB2_HUMAN|RASK_HUMAN|PSB4_HUMAN|MK09_HUMAN|KPCA_HUMAN|JAK2_HUMAN|IKKB_HUMAN|SMAD2_HUMAN|M3K7_HUMAN|PRS8_HUMAN|STAT3_HUMAN|MK14_HUMAN|RARA_HUMAN|P85A_HUMAN|MK01_HUMAN|RHOA_HUMAN|PRS7_HUMAN|MTOR_HUMAN|PSB6_HUMAN|PSA7_HUMAN|CTNB1_HUMAN|RASH_HUMAN|PSA6_HUMAN|PSA5_HUMAN|CDC42_HUMAN|ITB1_H…	0.064
48011	neurotrophin TRK receptor signaling pathway	2.6419e-39	1.0838e-37	33	276	148	37534	PTN11_HUMAN|IKBA_HUMAN|PK3CA_HUMAN|FGF2_HUMAN|HDAC1_HUMAN|GRB2_HUMAN|RIPK2_HUMAN|EGFR_HUMAN|RASK_HUMAN|CDN1B_HUMAN|TRAF6_HUMAN|SRC_HUMAN|KPCA_HUMAN|AKT1_HUMAN|CALM_HUMAN|IKKB_HUMAN|CASP3_HUMAN|STAT3_HUMAN|MK14_HUMAN|RAC1_HUMAN|KAPCA_HUMAN|FYN_HUMAN|P85A_HUMAN|MK01_HUMAN|RHOA_HUMAN|SQSTM_HUMAN|MK03_HUMAN|BCAR1_HUMAN|MTOR_HUMAN|1433B_HUMAN|RASH_HUMAN|UBC_HUMAN|RS27A_HUMAN	0.009
51246	regulation of protein metabolic process	3.0509e-39	1.2374e-37	69	2695	148	37534	PTN11_HUMAN|PSB1_HUMAN|VEGFA_HUMAN|PSB7_HUMAN|P53_HUMAN|SMAD4_HUMAN|FAK1_HUMAN|CUL1_HUMAN|RIPK2_HUMAN|PSDE_HUMAN|PSB2_HUMAN|SKP1_HUMAN|RASK_HUMAN|PSB4_HUMAN|MK09_HUMAN|KPCA_HUMAN|AKT1_HUMAN|JAK2_HUMAN|M3K7_HUMAN|PRS8_HUMAN|MK14_HUMAN|JUN_HUMAN|KAPCA_HUMAN|RARA_HUMAN|MK01_HUMAN|SQSTM_HUMAN|PRS7_HUMAN|MTOR_HUMAN|PSB6_HUMAN|EP300_HUMAN|RASH_HUMAN|PSA7_HUMAN|CTNB1_HUMAN|RB_HUMAN|PSA6_HUMAN|PSA5_HUMAN…	0.068
10647	positive regulation of cell communication	3.6731e-39	1.473e-37	59	1767	148	37534	PTN11_HUMAN|HIF1A_HUMAN|PSB1_HUMAN|VEGFA_HUMAN|PSB7_HUMAN|P53_HUMAN|SMAD4_HUMAN|FAK1_HUMAN|RIPK2_HUMAN|PSDE_HUMAN|PSB2_HUMAN|RASK_HUMAN|PSB4_HUMAN|MK09_HUMAN|KPCA_HUMAN|JAK2_HUMAN|IKKB_HUMAN|SMAD2_HUMAN|M3K7_HUMAN|PRS8_HUMAN|STAT3_HUMAN|MK14_HUMAN|RARA_HUMAN|P85A_HUMAN|MK01_HUMAN|RHOA_HUMAN|SQSTM_HUMAN|PRS7_HUMAN|MTOR_HUMAN|PSB6_HUMAN|PSA7_HUMAN|CTNB1_HUMAN|RASH_HUMAN|PSA6_HUMAN|PSA5_HUMAN|CDC42_…	0.046
10646	regulation of cell communication	9.3862e-39	3.7222e-37	79	3891	148	37534	PTN11_HUMAN|HIF1A_HUMAN|PSB1_HUMAN|THA_HUMAN|VEGFA_HUMAN|PSB7_HUMAN|P53_HUMAN|SMAD4_HUMAN|HDAC1_HUMAN|FAK1_HUMAN|RIPK2_HUMAN|PSDE_HUMAN|PSB2_HUMAN|RASK_HUMAN|PSB4_HUMAN|MK09_HUMAN|KPCA_HUMAN|AKT1_HUMAN|JAK2_HUMAN|IKKB_HUMAN|SMAD2_HUMAN|M3K7_HUMAN|PRS8_HUMAN|STAT3_HUMAN|MK14_HUMAN|RASA1_HUMAN|RBX1_HUMAN|RARA_HUMAN|KAPCA_HUMAN|STAT1_HUMAN|RHOG_HUMAN|P85A_HUMAN|MK01_HUMAN|RHOA_HUMAN|SQSTM_HUMAN|PRS7…	0.06
23051	regulation of signaling	1.1931e-38	4.6793e-37	79	3904	148	37534	PTN11_HUMAN|HIF1A_HUMAN|PSB1_HUMAN|THA_HUMAN|VEGFA_HUMAN|PSB7_HUMAN|P53_HUMAN|SMAD4_HUMAN|HDAC1_HUMAN|FAK1_HUMAN|RIPK2_HUMAN|PSDE_HUMAN|PSB2_HUMAN|RASK_HUMAN|PSB4_HUMAN|MK09_HUMAN|KPCA_HUMAN|AKT1_HUMAN|JAK2_HUMAN|IKKB_HUMAN|SMAD2_HUMAN|M3K7_HUMAN|PRS8_HUMAN|STAT3_HUMAN|MK14_HUMAN|RASA1_HUMAN|RBX1_HUMAN|RARA_HUMAN|KAPCA_HUMAN|STAT1_HUMAN|RHOG_HUMAN|P85A_HUMAN|MK01_HUMAN|RHOA_HUMAN|SQSTM_HUMAN|PRS7…	0.053
38179	neurotrophin signaling pathway	1.4331e-38	5.5597e-37	33	290	148	37534	PTN11_HUMAN|IKBA_HUMAN|PK3CA_HUMAN|FGF2_HUMAN|HDAC1_HUMAN|GRB2_HUMAN|RIPK2_HUMAN|EGFR_HUMAN|RASK_HUMAN|CDN1B_HUMAN|TRAF6_HUMAN|SRC_HUMAN|KPCA_HUMAN|AKT1_HUMAN|CALM_HUMAN|IKKB_HUMAN|CASP3_HUMAN|STAT3_HUMAN|MK14_HUMAN|RAC1_HUMAN|KAPCA_HUMAN|FYN_HUMAN|P85A_HUMAN|MK01_HUMAN|RHOA_HUMAN|SQSTM_HUMAN|MK03_HUMAN|BCAR1_HUMAN|MTOR_HUMAN|1433B_HUMAN|RASH_HUMAN|UBC_HUMAN|RS27A_HUMAN	0.014
23056	positive regulation of signaling	3.8121e-38	1.4629e-36	58	1758	148	37534	PTN11_HUMAN|HIF1A_HUMAN|PSB1_HUMAN|VEGFA_HUMAN|PSB7_HUMAN|P53_HUMAN|SMAD4_HUMAN|FAK1_HUMAN|RIPK2_HUMAN|PSDE_HUMAN|PSB2_HUMAN|RASK_HUMAN|PSB4_HUMAN|MK09_HUMAN|KPCA_HUMAN|JAK2_HUMAN|IKKB_HUMAN|SMAD2_HUMAN|M3K7_HUMAN|PRS8_HUMAN|STAT3_HUMAN|MK14_HUMAN|RARA_HUMAN|P85A_HUMAN|MK01_HUMAN|RHOA_HUMAN|PRS7_HUMAN|MTOR_HUMAN|PSB6_HUMAN|PSA7_HUMAN|CTNB1_HUMAN|RASH_HUMAN|PSA6_HUMAN|PSA5_HUMAN|CDC42_HUMAN|ITB1_H…	0.041
65007	biological regulation	3.8867e-38	1.4757e-36	146	19755	148	37534	HIF1A_HUMAN|1B59_HUMAN|PTN11_HUMAN|1C05_HUMAN|PSB1_HUMAN|VEGFA_HUMAN|THA_HUMAN|P53_HUMAN|LAT2_HUMAN|ELOB_HUMAN|SMAD4_HUMAN|FAK1_HUMAN|CUL1_HUMAN|1C08_HUMAN|RIPK2_HUMAN|1C12_HUMAN|PSDE_HUMAN|HSP7C_HUMAN|KPCA_HUMAN|1B14_HUMAN|M3K7_HUMAN|PRS8_HUMAN|1C04_HUMAN|RBX1_HUMAN|KAPCA_HUMAN|1B15_HUMAN|1B58_HUMAN|1B35_HUMAN|1B48_HUMAN|1C17_HUMAN|1C14_HUMAN|1B49_HUMAN|1B42_HUMAN|1B40_HUMAN|SQSTM_HUMAN|1B67_HUM…	0.164
71363	cellular response to growth factor stimulus	4.145e-38	1.5572e-36	44	783	148	37534	PTN11_HUMAN|IKBA_HUMAN|PK3CA_HUMAN|VEGFA_HUMAN|P53_HUMAN|FGF2_HUMAN|SMAD4_HUMAN|HDAC1_HUMAN|FAK1_HUMAN|GRB2_HUMAN|RIPK2_HUMAN|HGF_HUMAN|EGFR_HUMAN|RASK_HUMAN|CDN1B_HUMAN|TRAF6_HUMAN|MK09_HUMAN|KPCA_HUMAN|SRC_HUMAN|AKT1_HUMAN|CALM_HUMAN|IKKB_HUMAN|SMAD2_HUMAN|CASP3_HUMAN|M3K7_HUMAN|STAT3_HUMAN|MK14_HUMAN|JUN_HUMAN|RAC1_HUMAN|KAPCA_HUMAN|FYN_HUMAN|FOS_HUMAN|P85A_HUMAN|MK01_HUMAN|RHOA_HUMAN|SQSTM_HU…	0.001
70848	response to growth factor stimulus	2.322e-37	8.6325e-36	44	815	148	37534	PTN11_HUMAN|IKBA_HUMAN|PK3CA_HUMAN|VEGFA_HUMAN|P53_HUMAN|FGF2_HUMAN|SMAD4_HUMAN|HDAC1_HUMAN|FAK1_HUMAN|GRB2_HUMAN|RIPK2_HUMAN|HGF_HUMAN|EGFR_HUMAN|RASK_HUMAN|CDN1B_HUMAN|TRAF6_HUMAN|MK09_HUMAN|KPCA_HUMAN|SRC_HUMAN|AKT1_HUMAN|CALM_HUMAN|IKKB_HUMAN|SMAD2_HUMAN|CASP3_HUMAN|M3K7_HUMAN|STAT3_HUMAN|MK14_HUMAN|JUN_HUMAN|RAC1_HUMAN|KAPCA_HUMAN|FYN_HUMAN|FOS_HUMAN|P85A_HUMAN|MK01_HUMAN|RHOA_HUMAN|SQSTM_HU…	0
44763	single-organism cellular process	3.051e-35	1.1226e-33	145	20158	148	37534	HIF1A_HUMAN|1B59_HUMAN|PTN11_HUMAN|1C05_HUMAN|PSB1_HUMAN|VEGFA_HUMAN|THA_HUMAN|P53_HUMAN|LAT2_HUMAN|ELOB_HUMAN|SMAD4_HUMAN|FAK1_HUMAN|CUL1_HUMAN|1C08_HUMAN|RIPK2_HUMAN|1C12_HUMAN|PSDE_HUMAN|HSP7C_HUMAN|KPCA_HUMAN|1B14_HUMAN|M3K7_HUMAN|PRS8_HUMAN|1C04_HUMAN|RBX1_HUMAN|KAPCA_HUMAN|1B15_HUMAN|1B58_HUMAN|1B35_HUMAN|1C17_HUMAN|1C14_HUMAN|1B49_HUMAN|1B42_HUMAN|1B40_HUMAN|SQSTM_HUMAN|1B67_HUMAN|MTOR_HUM…	0.183
44093	positive regulation of molecular function	6.2652e-35	2.2817e-33	61	2301	148	37534	PTN11_HUMAN|HIF1A_HUMAN|PSB1_HUMAN|VEGFA_HUMAN|PSB7_HUMAN|FAK1_HUMAN|CUL1_HUMAN|RIPK2_HUMAN|PSDE_HUMAN|PSB2_HUMAN|SKP1_HUMAN|RASK_HUMAN|PSB4_HUMAN|MK09_HUMAN|KPCA_HUMAN|AKT1_HUMAN|JAK2_HUMAN|IKKB_HUMAN|M3K7_HUMAN|PRS8_HUMAN|MK14_HUMAN|RASA1_HUMAN|JUN_HUMAN|KAPCA_HUMAN|RARA_HUMAN|MK01_HUMAN|PRS7_HUMAN|PSB6_HUMAN|EP300_HUMAN|PSA7_HUMAN|RASH_HUMAN|PSA6_HUMAN|PSA5_HUMAN|CDC42_HUMAN|A4_HUMAN|SIR1_HUMA…	0.042
43085	positive regulation of catalytic activity	1.6698e-34	6.0198e-33	57	1960	148	37534	PTN11_HUMAN|HIF1A_HUMAN|PSB1_HUMAN|PSB7_HUMAN|VEGFA_HUMAN|FAK1_HUMAN|CUL1_HUMAN|RIPK2_HUMAN|PSDE_HUMAN|PSB2_HUMAN|SKP1_HUMAN|RASK_HUMAN|PSB4_HUMAN|MK09_HUMAN|KPCA_HUMAN|AKT1_HUMAN|JAK2_HUMAN|M3K7_HUMAN|PRS8_HUMAN|MK14_HUMAN|RASA1_HUMAN|JUN_HUMAN|KAPCA_HUMAN|MK01_HUMAN|PRS7_HUMAN|PSB6_HUMAN|PSA7_HUMAN|RASH_HUMAN|PSA6_HUMAN|PSA5_HUMAN|CDC42_HUMAN|A4_HUMAN|SIR1_HUMAN|PK3CA_HUMAN|FGF2_HUMAN|GBLP_HUMA…	0.045
6977	DNA damage response, signal transduction by p53 class mediator resulting in cell cycle arrest	1.705e-34	6.0851e-33	21	69	148	37534	PSA3_HUMAN|PSB1_HUMAN|PSB7_HUMAN|P53_HUMAN|PRS4_HUMAN|PSDE_HUMAN|PSMD7_HUMAN|PSB2_HUMAN|CDN1B_HUMAN|PSB4_HUMAN|PRS7_HUMAN|PSMD1_HUMAN|PSB6_HUMAN|PSA7_HUMAN|UBC_HUMAN|PSMD8_HUMAN|PSA6_HUMAN|PSA5_HUMAN|RS27A_HUMAN|PRS8_HUMAN|PRS10_HUMAN	1
72413	signal transduction involved in mitotic cell cycle checkpoint	2.4278e-34	8.495e-33	21	70	148	37534	PSA3_HUMAN|PSB1_HUMAN|PSB7_HUMAN|P53_HUMAN|PRS4_HUMAN|PSDE_HUMAN|PSMD7_HUMAN|PSB2_HUMAN|CDN1B_HUMAN|PSB4_HUMAN|PRS7_HUMAN|PSMD1_HUMAN|PSB6_HUMAN|PSA7_HUMAN|UBC_HUMAN|PSMD8_HUMAN|PSA6_HUMAN|PSA5_HUMAN|RS27A_HUMAN|PRS8_HUMAN|PRS10_HUMAN	1
72431	signal transduction involved in mitotic G1 DNA damage checkpoint	2.4278e-34	8.495e-33	21	70	148	37534	PSA3_HUMAN|PSB1_HUMAN|PSB7_HUMAN|P53_HUMAN|PRS4_HUMAN|PSDE_HUMAN|PSMD7_HUMAN|PSB2_HUMAN|CDN1B_HUMAN|PSB4_HUMAN|PRS7_HUMAN|PSMD1_HUMAN|PSB6_HUMAN|PSA7_HUMAN|UBC_HUMAN|PSMD8_HUMAN|PSA6_HUMAN|PSA5_HUMAN|RS27A_HUMAN|PRS8_HUMAN|PRS10_HUMAN	1
7167	enzyme linked receptor protein signaling pathway	2.7878e-34	9.66e-33	48	1237	148	37534	PTN11_HUMAN|IKBA_HUMAN|PK3CA_HUMAN|VEGFA_HUMAN|P53_HUMAN|FGF2_HUMAN|SMAD4_HUMAN|HDAC1_HUMAN|FAK1_HUMAN|GRB2_HUMAN|RIPK2_HUMAN|HGF_HUMAN|EGFR_HUMAN|RASK_HUMAN|CDN1B_HUMAN|TRAF6_HUMAN|KPCA_HUMAN|SRC_HUMAN|AKT1_HUMAN|CALM_HUMAN|JAK2_HUMAN|IKKB_HUMAN|SMAD2_HUMAN|CASP3_HUMAN|M3K7_HUMAN|STAT3_HUMAN|MK14_HUMAN|LYN_HUMAN|RASA1_HUMAN|JUN_HUMAN|RAC1_HUMAN|KAPCA_HUMAN|STAT1_HUMAN|FYN_HUMAN|FOS_HUMAN|P85A_HU…	0
38093	Fc receptor signaling pathway	3.6326e-34	1.2466e-32	32	353	148	37534	NTAL_HUMAN|PTN11_HUMAN|IKBA_HUMAN|PK3CA_HUMAN|FGF2_HUMAN|GRB2_HUMAN|FAK1_HUMAN|EGFR_HUMAN|NEMO_HUMAN|RASK_HUMAN|CDN1B_HUMAN|TRAF6_HUMAN|MK09_HUMAN|SRC_HUMAN|AKT1_HUMAN|CALM_HUMAN|IKKB_HUMAN|M3K7_HUMAN|LYN_HUMAN|RAC1_HUMAN|JUN_HUMAN|FYN_HUMAN|FOS_HUMAN|P85A_HUMAN|MK01_HUMAN|MK03_HUMAN|MTOR_HUMAN|1433B_HUMAN|RASH_HUMAN|UBC_HUMAN|RS27A_HUMAN|CDC42_HUMAN	0.001
51437	positive regulation of ubiquitin-protein ligase activity involved in mitotic cell cycle	4.8356e-34	1.6437e-32	21	72	148	37534	PSA3_HUMAN|PSB1_HUMAN|PSB7_HUMAN|CUL1_HUMAN|PRS4_HUMAN|PSDE_HUMAN|PSMD7_HUMAN|PSB2_HUMAN|SKP1_HUMAN|PSB4_HUMAN|PRS7_HUMAN|PSMD1_HUMAN|PSB6_HUMAN|PSA7_HUMAN|UBC_HUMAN|PSMD8_HUMAN|PSA6_HUMAN|PSA5_HUMAN|RS27A_HUMAN|PRS8_HUMAN|PRS10_HUMAN	1
48522	positive regulation of cellular process	6.4007e-34	2.1551e-32	89	6038	148	37534	PTN11_HUMAN|HIF1A_HUMAN|PSB1_HUMAN|THA_HUMAN|VEGFA_HUMAN|PSB7_HUMAN|P53_HUMAN|ELOB_HUMAN|SMAD4_HUMAN|HDAC1_HUMAN|FAK1_HUMAN|CUL1_HUMAN|RIPK2_HUMAN|PSDE_HUMAN|PSB2_HUMAN|SKP1_HUMAN|RASK_HUMAN|HSP7C_HUMAN|PSB4_HUMAN|MK09_HUMAN|KPCA_HUMAN|AKT1_HUMAN|JAK2_HUMAN|IKKB_HUMAN|SMAD2_HUMAN|M3K7_HUMAN|STAT3_HUMAN|PRS8_HUMAN|MK14_HUMAN|JUN_HUMAN|RARA_HUMAN|KAPCA_HUMAN|STAT1_HUMAN|RHOG_HUMAN|P85A_HUMAN|MK01_H…	0.077
72401	signal transduction involved in DNA integrity checkpoint	6.7665e-34	2.2361e-32	21	73	148	37534	PSA3_HUMAN|PSB1_HUMAN|PSB7_HUMAN|P53_HUMAN|PRS4_HUMAN|PSDE_HUMAN|PSMD7_HUMAN|PSB2_HUMAN|CDN1B_HUMAN|PSB4_HUMAN|PRS7_HUMAN|PSMD1_HUMAN|PSB6_HUMAN|PSA7_HUMAN|UBC_HUMAN|PSMD8_HUMAN|PSA6_HUMAN|PSA5_HUMAN|RS27A_HUMAN|PRS8_HUMAN|PRS10_HUMAN	1
72422	signal transduction involved in DNA damage checkpoint	6.7665e-34	2.2361e-32	21	73	148	37534	PSA3_HUMAN|PSB1_HUMAN|PSB7_HUMAN|P53_HUMAN|PRS4_HUMAN|PSDE_HUMAN|PSMD7_HUMAN|PSB2_HUMAN|CDN1B_HUMAN|PSB4_HUMAN|PRS7_HUMAN|PSMD1_HUMAN|PSB6_HUMAN|PSA7_HUMAN|UBC_HUMAN|PSMD8_HUMAN|PSA6_HUMAN|PSA5_HUMAN|RS27A_HUMAN|PRS8_HUMAN|PRS10_HUMAN	1
31571	mitotic G1 DNA damage checkpoint	8.111e-34	2.6558e-32	22	89	148	37534	PSA3_HUMAN|PSB1_HUMAN|PSB7_HUMAN|P53_HUMAN|CCND1_HUMAN|PRS4_HUMAN|PSDE_HUMAN|PSMD7_HUMAN|PSB2_HUMAN|CDN1B_HUMAN|PSB4_HUMAN|PRS7_HUMAN|PSMD1_HUMAN|PSB6_HUMAN|PSA7_HUMAN|UBC_HUMAN|PSMD8_HUMAN|PSA6_HUMAN|PSA5_HUMAN|RS27A_HUMAN|PRS8_HUMAN|PRS10_HUMAN	1
72395	signal transduction involved in cell cycle checkpoint	9.4171e-34	3.0554e-32	21	74	148	37534	PSA3_HUMAN|PSB1_HUMAN|PSB7_HUMAN|P53_HUMAN|PRS4_HUMAN|PSDE_HUMAN|PSMD7_HUMAN|PSB2_HUMAN|CDN1B_HUMAN|PSB4_HUMAN|PRS7_HUMAN|PSMD1_HUMAN|PSB6_HUMAN|PSA7_HUMAN|UBC_HUMAN|PSMD8_HUMAN|PSA6_HUMAN|PSA5_HUMAN|RS27A_HUMAN|PRS8_HUMAN|PRS10_HUMAN	1
44783	G1 DNA damage checkpoint	1.0701e-33	3.4406e-32	22	90	148	37534	PSA3_HUMAN|PSB1_HUMAN|PSB7_HUMAN|P53_HUMAN|CCND1_HUMAN|PRS4_HUMAN|PSDE_HUMAN|PSMD7_HUMAN|PSB2_HUMAN|CDN1B_HUMAN|PSB4_HUMAN|PRS7_HUMAN|PSMD1_HUMAN|PSB6_HUMAN|PSA7_HUMAN|UBC_HUMAN|PSMD8_HUMAN|PSA6_HUMAN|PSA5_HUMAN|RS27A_HUMAN|PRS8_HUMAN|PRS10_HUMAN	1
71158	positive regulation of cell cycle arrest	1.8429e-33	5.8725e-32	22	92	148	37534	PSA3_HUMAN|KAPCA_HUMAN|PSB1_HUMAN|PSB7_HUMAN|P53_HUMAN|PRS4_HUMAN|PSDE_HUMAN|PSMD7_HUMAN|PSB2_HUMAN|CDN1B_HUMAN|PSB4_HUMAN|PRS7_HUMAN|PSMD1_HUMAN|PSB6_HUMAN|PSA7_HUMAN|UBC_HUMAN|PSMD8_HUMAN|PSA6_HUMAN|PSA5_HUMAN|RS27A_HUMAN|PRS8_HUMAN|PRS10_HUMAN	1
51439	regulation of ubiquitin-protein ligase activity involved in mitotic cell cycle	3.3568e-33	1.0602e-31	21	78	148	37534	PSA3_HUMAN|PSB1_HUMAN|PSB7_HUMAN|CUL1_HUMAN|PRS4_HUMAN|PSDE_HUMAN|PSMD7_HUMAN|PSB2_HUMAN|SKP1_HUMAN|PSB4_HUMAN|PRS7_HUMAN|PSMD1_HUMAN|PSB6_HUMAN|PSA7_HUMAN|UBC_HUMAN|PSMD8_HUMAN|PSA6_HUMAN|PSA5_HUMAN|RS27A_HUMAN|PRS8_HUMAN|PRS10_HUMAN	1
42770	signal transduction in response to DNA damage	7.072e-33	2.214e-31	23	116	148	37534	PSA3_HUMAN|PSB1_HUMAN|PSB7_HUMAN|P53_HUMAN|GRB2_HUMAN|PRS4_HUMAN|PSDE_HUMAN|PSMD7_HUMAN|PSB2_HUMAN|CDN1B_HUMAN|PSB4_HUMAN|PRS7_HUMAN|PSMD1_HUMAN|PSB6_HUMAN|PSA7_HUMAN|UBC_HUMAN|PSMD8_HUMAN|PSA6_HUMAN|PSA5_HUMAN|RS27A_HUMAN|PRS8_HUMAN|PRS10_HUMAN|MK14_HUMAN	1
7169	transmembrane receptor protein tyrosine kinase signaling pathway	9.7645e-33	3.0304e-31	42	915	148	37534	PTN11_HUMAN|IKBA_HUMAN|PK3CA_HUMAN|VEGFA_HUMAN|FGF2_HUMAN|HDAC1_HUMAN|GRB2_HUMAN|FAK1_HUMAN|RIPK2_HUMAN|HGF_HUMAN|EGFR_HUMAN|RASK_HUMAN|CDN1B_HUMAN|TRAF6_HUMAN|KPCA_HUMAN|SRC_HUMAN|AKT1_HUMAN|CALM_HUMAN|JAK2_HUMAN|IKKB_HUMAN|CASP3_HUMAN|STAT3_HUMAN|MK14_HUMAN|LYN_HUMAN|RASA1_HUMAN|RAC1_HUMAN|KAPCA_HUMAN|STAT1_HUMAN|FYN_HUMAN|P85A_HUMAN|MK01_HUMAN|RHOA_HUMAN|SQSTM_HUMAN|MK03_HUMAN|BCAR1_HUMAN|MTOR…	0
51726	regulation of cell cycle	1.2065e-32	3.7121e-31	48	1344	148	37534	SIR1_HUMAN|PTN11_HUMAN|PSB1_HUMAN|PSB7_HUMAN|P53_HUMAN|GBLP_HUMAN|HDAC1_HUMAN|CUL1_HUMAN|PRS4_HUMAN|PSDE_HUMAN|EGFR_HUMAN|PSB2_HUMAN|CDN1B_HUMAN|HSP7C_HUMAN|PSB4_HUMAN|PSMD1_HUMAN|KPCA_HUMAN|SRC_HUMAN|AKT1_HUMAN|CALM_HUMAN|PSMD8_HUMAN|CASP3_HUMAN|CTBP1_HUMAN|PRS8_HUMAN|MK14_HUMAN|PSA3_HUMAN|JUN_HUMAN|KAPCA_HUMAN|RARA_HUMAN|CCND1_HUMAN|PSMD7_HUMAN|RHOA_HUMAN|PRS7_HUMAN|PSB6_HUMAN|EP300_HUMAN|BIRC2…	0.769
31145	anaphase-promoting complex-dependent proteasomal ubiquitin-dependent protein catabolic process	1.9695e-32	6.0079e-31	21	84	148	37534	PSA3_HUMAN|PSB1_HUMAN|PSB7_HUMAN|CUL1_HUMAN|PRS4_HUMAN|PSDE_HUMAN|PSMD7_HUMAN|PSB2_HUMAN|SKP1_HUMAN|PSB4_HUMAN|PRS7_HUMAN|PSMD1_HUMAN|PSB6_HUMAN|PSA7_HUMAN|UBC_HUMAN|PSMD8_HUMAN|PSA6_HUMAN|PSA5_HUMAN|RS27A_HUMAN|PRS8_HUMAN|PRS10_HUMAN	1
2768	immune response-regulating cell surface receptor signaling pathway	2.9263e-32	8.8509e-31	34	493	148	37534	NTAL_HUMAN|PTN11_HUMAN|IKBA_HUMAN|PK3CA_HUMAN|FGF2_HUMAN|GRB2_HUMAN|FAK1_HUMAN|RIPK2_HUMAN|EGFR_HUMAN|NEMO_HUMAN|RASK_HUMAN|CDN1B_HUMAN|TRAF6_HUMAN|MK09_HUMAN|SRC_HUMAN|AKT1_HUMAN|CALM_HUMAN|IKKB_HUMAN|M3K7_HUMAN|LYN_HUMAN|RAC1_HUMAN|JUN_HUMAN|FYN_HUMAN|FOS_HUMAN|P85A_HUMAN|MK01_HUMAN|MK03_HUMAN|BCAR1_HUMAN|MTOR_HUMAN|1433B_HUMAN|RASH_HUMAN|UBC_HUMAN|RS27A_HUMAN|CDC42_HUMAN	0
90068	positive regulation of cell cycle process	3.1089e-32	9.324e-31	29	290	148	37534	PSB1_HUMAN|PSB7_HUMAN|P53_HUMAN|PRS4_HUMAN|PSDE_HUMAN|PSB2_HUMAN|EGFR_HUMAN|CDN1B_HUMAN|PSB4_HUMAN|PSMD1_HUMAN|AKT1_HUMAN|PSMD8_HUMAN|PRS8_HUMAN|PSA3_HUMAN|KAPCA_HUMAN|CCND1_HUMAN|PSMD7_HUMAN|RHOA_HUMAN|PRS7_HUMAN|PSB6_HUMAN|PSA7_HUMAN|UBC_HUMAN|RB_HUMAN|PSA6_HUMAN|PSA5_HUMAN|RS27A_HUMAN|CDC42_HUMAN|A4_HUMAN|PRS10_HUMAN	1
71156	regulation of cell cycle arrest	4.5869e-32	1.3642e-30	23	125	148	37534	PSA3_HUMAN|KAPCA_HUMAN|PSB1_HUMAN|PSB7_HUMAN|P53_HUMAN|CCND1_HUMAN|PRS4_HUMAN|PSDE_HUMAN|PSMD7_HUMAN|PSB2_HUMAN|CDN1B_HUMAN|PSB4_HUMAN|PRS7_HUMAN|PSMD1_HUMAN|PSB6_HUMAN|PSA7_HUMAN|UBC_HUMAN|PSMD8_HUMAN|PSA6_HUMAN|PSA5_HUMAN|RS27A_HUMAN|PRS8_HUMAN|PRS10_HUMAN	1
38095	Fc-epsilon receptor signaling pathway	5.1548e-32	1.5205e-30	29	295	148	37534	NTAL_HUMAN|PTN11_HUMAN|IKBA_HUMAN|PK3CA_HUMAN|FGF2_HUMAN|GRB2_HUMAN|EGFR_HUMAN|NEMO_HUMAN|RASK_HUMAN|CDN1B_HUMAN|TRAF6_HUMAN|MK09_HUMAN|AKT1_HUMAN|CALM_HUMAN|IKKB_HUMAN|M3K7_HUMAN|LYN_HUMAN|RAC1_HUMAN|JUN_HUMAN|FYN_HUMAN|FOS_HUMAN|P85A_HUMAN|MK01_HUMAN|MK03_HUMAN|MTOR_HUMAN|1433B_HUMAN|RASH_HUMAN|UBC_HUMAN|RS27A_HUMAN	0.001
2000134	negative regulation of G1/S transition of mitotic cell cycle	6.8083e-32	1.9917e-30	23	127	148	37534	PSA3_HUMAN|PSB1_HUMAN|PSB7_HUMAN|P53_HUMAN|CCND1_HUMAN|PRS4_HUMAN|PSDE_HUMAN|PSMD7_HUMAN|PSB2_HUMAN|CDN1B_HUMAN|PSB4_HUMAN|PRS7_HUMAN|PSMD1_HUMAN|PSB6_HUMAN|PSA7_HUMAN|UBC_HUMAN|RB_HUMAN|PSMD8_HUMAN|PSA6_HUMAN|PSA5_HUMAN|RS27A_HUMAN|PRS8_HUMAN|PRS10_HUMAN	1
51443	positive regulation of ubiquitin-protein ligase activity	7.7164e-32	2.239e-30	21	89	148	37534	PSA3_HUMAN|PSB1_HUMAN|PSB7_HUMAN|CUL1_HUMAN|PRS4_HUMAN|PSDE_HUMAN|PSMD7_HUMAN|PSB2_HUMAN|SKP1_HUMAN|PSB4_HUMAN|PRS7_HUMAN|PSMD1_HUMAN|PSB6_HUMAN|PSA7_HUMAN|UBC_HUMAN|PSMD8_HUMAN|PSA6_HUMAN|PSA5_HUMAN|RS27A_HUMAN|PRS8_HUMAN|PRS10_HUMAN	1
2000045	regulation of G1/S transition of mitotic cell cycle	9.8466e-32	2.8341e-30	25	177	148	37534	PSB1_HUMAN|PSB7_HUMAN|P53_HUMAN|PRS4_HUMAN|PSDE_HUMAN|PSB2_HUMAN|EGFR_HUMAN|CDN1B_HUMAN|PSB4_HUMAN|PSMD1_HUMAN|AKT1_HUMAN|PSMD8_HUMAN|PRS8_HUMAN|PSA3_HUMAN|CCND1_HUMAN|PSMD7_HUMAN|PRS7_HUMAN|PSB6_HUMAN|PSA7_HUMAN|RB_HUMAN|UBC_HUMAN|PSA6_HUMAN|PSA5_HUMAN|RS27A_HUMAN|PRS10_HUMAN	1
2764	immune response-regulating signaling pathway	1.8892e-31	5.394e-30	36	623	148	37534	NTAL_HUMAN|PTN11_HUMAN|IKBA_HUMAN|PK3CA_HUMAN|FGF2_HUMAN|GRB2_HUMAN|FAK1_HUMAN|RIPK2_HUMAN|EGFR_HUMAN|NEMO_HUMAN|RASK_HUMAN|CDN1B_HUMAN|TRAF6_HUMAN|MK09_HUMAN|SRC_HUMAN|AKT1_HUMAN|CALM_HUMAN|IKKB_HUMAN|M3K7_HUMAN|LYN_HUMAN|MK14_HUMAN|RAC1_HUMAN|JUN_HUMAN|FYN_HUMAN|FOS_HUMAN|P85A_HUMAN|MK01_HUMAN|MK03_HUMAN|BCAR1_HUMAN|MTOR_HUMAN|1433B_HUMAN|BIRC2_HUMAN|RASH_HUMAN|UBC_HUMAN|RS27A_HUMAN|CDC42_HUMAN	0.003
44773	mitotic DNA damage checkpoint	2.2114e-31	6.2638e-30	22	112	148	37534	PSA3_HUMAN|PSB1_HUMAN|PSB7_HUMAN|P53_HUMAN|CCND1_HUMAN|PRS4_HUMAN|PSDE_HUMAN|PSMD7_HUMAN|PSB2_HUMAN|CDN1B_HUMAN|PSB4_HUMAN|PRS7_HUMAN|PSMD1_HUMAN|PSB6_HUMAN|PSA7_HUMAN|UBC_HUMAN|PSMD8_HUMAN|PSA6_HUMAN|PSA5_HUMAN|RS27A_HUMAN|PRS8_HUMAN|PRS10_HUMAN	1
48523	negative regulation of cellular process	2.4316e-31	6.8334e-30	83	5553	148	37534	PTN11_HUMAN|HIF1A_HUMAN|PSB1_HUMAN|THA_HUMAN|VEGFA_HUMAN|PSB7_HUMAN|P53_HUMAN|SMAD4_HUMAN|HDAC1_HUMAN|FAK1_HUMAN|CUL1_HUMAN|RIPK2_HUMAN|PSDE_HUMAN|PSB2_HUMAN|RASK_HUMAN|HSP7C_HUMAN|PSB4_HUMAN|KPCA_HUMAN|AKT1_HUMAN|JAK2_HUMAN|IKKB_HUMAN|SMAD2_HUMAN|M3K7_HUMAN|PRS8_HUMAN|STAT3_HUMAN|MK14_HUMAN|RASA1_HUMAN|JUN_HUMAN|RBX1_HUMAN|RARA_HUMAN|KAPCA_HUMAN|STAT1_HUMAN|TYY1_HUMAN|P85A_HUMAN|MK01_HUMAN|RHOA_…	0.098
51351	positive regulation of ligase activity	2.7746e-31	7.7363e-30	21	94	148	37534	PSA3_HUMAN|PSB1_HUMAN|PSB7_HUMAN|CUL1_HUMAN|PRS4_HUMAN|PSDE_HUMAN|PSMD7_HUMAN|PSB2_HUMAN|SKP1_HUMAN|PSB4_HUMAN|PRS7_HUMAN|PSMD1_HUMAN|PSB6_HUMAN|PSA7_HUMAN|UBC_HUMAN|PSMD8_HUMAN|PSA6_HUMAN|PSA5_HUMAN|RS27A_HUMAN|PRS8_HUMAN|PRS10_HUMAN	1
48519	negative regulation of biological process	4.0558e-31	1.1221e-29	86	6066	148	37534	PTN11_HUMAN|HIF1A_HUMAN|PSB1_HUMAN|THA_HUMAN|VEGFA_HUMAN|PSB7_HUMAN|P53_HUMAN|SMAD4_HUMAN|HDAC1_HUMAN|FAK1_HUMAN|CUL1_HUMAN|RIPK2_HUMAN|PSDE_HUMAN|PSB2_HUMAN|RASK_HUMAN|HSP7C_HUMAN|PSB4_HUMAN|KPCA_HUMAN|AKT1_HUMAN|1B07_HUMAN|JAK2_HUMAN|IKKB_HUMAN|SMAD2_HUMAN|M3K7_HUMAN|STAT3_HUMAN|PRS8_HUMAN|MK14_HUMAN|RASA1_HUMAN|JUN_HUMAN|RBX1_HUMAN|RARA_HUMAN|KAPCA_HUMAN|STAT1_HUMAN|TYY1_HUMAN|P85A_HUMAN|MK01_…	0.046
30330	DNA damage response, signal transduction by p53 class mediator	9.249e-31	2.5392e-29	21	99	148	37534	PSA3_HUMAN|PSB1_HUMAN|PSB7_HUMAN|P53_HUMAN|PRS4_HUMAN|PSDE_HUMAN|PSMD7_HUMAN|PSB2_HUMAN|CDN1B_HUMAN|PSB4_HUMAN|PRS7_HUMAN|PSMD1_HUMAN|PSB6_HUMAN|PSA7_HUMAN|UBC_HUMAN|PSMD8_HUMAN|PSA6_HUMAN|PSA5_HUMAN|RS27A_HUMAN|PRS8_HUMAN|PRS10_HUMAN	1
82	G1/S transition of mitotic cell cycle	1.0875e-30	2.9183e-29	25	194	148	37534	PSB1_HUMAN|PSB7_HUMAN|CUL1_HUMAN|PRS4_HUMAN|PSDE_HUMAN|SKP1_HUMAN|PSB2_HUMAN|CDN1B_HUMAN|PSB4_HUMAN|PSMD1_HUMAN|PSMD8_HUMAN|PRS8_HUMAN|PSA3_HUMAN|CCND1_HUMAN|PSMD7_HUMAN|PRS7_HUMAN|PSB6_HUMAN|PSA7_HUMAN|RB_HUMAN|UBC_HUMAN|PSA6_HUMAN|PSA5_HUMAN|RS27A_HUMAN|PRS10_HUMAN|ITB1_HUMAN	1
51325	interphase	1.0875e-30	2.9183e-29	25	194	148	37534	PSB1_HUMAN|PSB7_HUMAN|CUL1_HUMAN|PRS4_HUMAN|PSDE_HUMAN|SKP1_HUMAN|PSB2_HUMAN|CDN1B_HUMAN|PSB4_HUMAN|PSMD1_HUMAN|PSMD8_HUMAN|PRS8_HUMAN|PSA3_HUMAN|CCND1_HUMAN|PSMD7_HUMAN|PRS7_HUMAN|PSB6_HUMAN|PSA7_HUMAN|RB_HUMAN|UBC_HUMAN|PSA6_HUMAN|PSA5_HUMAN|RS27A_HUMAN|PRS10_HUMAN|ITB1_HUMAN	1
51329	interphase of mitotic cell cycle	1.0875e-30	2.9183e-29	25	194	148	37534	PSB1_HUMAN|PSB7_HUMAN|CUL1_HUMAN|PRS4_HUMAN|PSDE_HUMAN|SKP1_HUMAN|PSB2_HUMAN|CDN1B_HUMAN|PSB4_HUMAN|PSMD1_HUMAN|PSMD8_HUMAN|PRS8_HUMAN|PSA3_HUMAN|CCND1_HUMAN|PSMD7_HUMAN|PRS7_HUMAN|PSB6_HUMAN|PSA7_HUMAN|RB_HUMAN|UBC_HUMAN|PSA6_HUMAN|PSA5_HUMAN|RS27A_HUMAN|PRS10_HUMAN|ITB1_HUMAN	1
51436	negative regulation of ubiquitin-protein ligase activity involved in mitotic cell cycle	1.2986e-30	3.4588e-29	19	67	148	37534	PSA3_HUMAN|PSB1_HUMAN|PSB7_HUMAN|PRS4_HUMAN|PSDE_HUMAN|PSMD7_HUMAN|PSB2_HUMAN|PSB4_HUMAN|PRS7_HUMAN|PSMD1_HUMAN|PSB6_HUMAN|PSA7_HUMAN|UBC_HUMAN|PSMD8_HUMAN|PSA6_HUMAN|PSA5_HUMAN|RS27A_HUMAN|PRS8_HUMAN|PRS10_HUMAN	1
44774	mitotic DNA integrity checkpoint	1.4019e-30	3.7062e-29	22	121	148	37534	PSA3_HUMAN|PSB1_HUMAN|PSB7_HUMAN|P53_HUMAN|CCND1_HUMAN|PRS4_HUMAN|PSDE_HUMAN|PSMD7_HUMAN|PSB2_HUMAN|CDN1B_HUMAN|PSB4_HUMAN|PRS7_HUMAN|PSMD1_HUMAN|PSB6_HUMAN|PSA7_HUMAN|UBC_HUMAN|PSMD8_HUMAN|PSA6_HUMAN|PSA5_HUMAN|RS27A_HUMAN|PRS8_HUMAN|PRS10_HUMAN	1
22403	cell cycle phase	1.4208e-30	3.7285e-29	25	196	148	37534	PSB1_HUMAN|PSB7_HUMAN|CUL1_HUMAN|PRS4_HUMAN|PSDE_HUMAN|SKP1_HUMAN|PSB2_HUMAN|CDN1B_HUMAN|PSB4_HUMAN|PSMD1_HUMAN|PSMD8_HUMAN|PRS8_HUMAN|PSA3_HUMAN|CCND1_HUMAN|PSMD7_HUMAN|PRS7_HUMAN|PSB6_HUMAN|PSA7_HUMAN|RB_HUMAN|UBC_HUMAN|PSA6_HUMAN|PSA5_HUMAN|RS27A_HUMAN|PRS10_HUMAN|ITB1_HUMAN	1
72331	signal transduction by p53 class mediator	1.5113e-30	3.9371e-29	23	144	148	37534	SIR1_HUMAN|PSA3_HUMAN|PSB1_HUMAN|PSB7_HUMAN|P53_HUMAN|PRS4_HUMAN|PSDE_HUMAN|PSMD7_HUMAN|PSB2_HUMAN|CDN1B_HUMAN|PSB4_HUMAN|PRS7_HUMAN|PSMD1_HUMAN|PSB6_HUMAN|EP300_HUMAN|PSA7_HUMAN|UBC_HUMAN|PSMD8_HUMAN|PSA6_HUMAN|PSA5_HUMAN|RS27A_HUMAN|PRS8_HUMAN|PRS10_HUMAN	0.853
48585	negative regulation of response to stimulus	1.9339e-30	5.0015e-29	51	1765	148	37534	HIF1A_HUMAN|PSB1_HUMAN|PSB7_HUMAN|P53_HUMAN|HDAC1_HUMAN|PSDE_HUMAN|PSB2_HUMAN|PSB4_HUMAN|KPCA_HUMAN|AKT1_HUMAN|1B07_HUMAN|SMAD2_HUMAN|M3K7_HUMAN|PRS8_HUMAN|MK14_HUMAN|RASA1_HUMAN|RBX1_HUMAN|KAPCA_HUMAN|STAT1_HUMAN|PRS7_HUMAN|MTOR_HUMAN|PSB6_HUMAN|1B57_HUMAN|PSA7_HUMAN|CTNB1_HUMAN|RB_HUMAN|PSA6_HUMAN|PSA5_HUMAN|CDC42_HUMAN|ITB1_HUMAN|SIR1_HUMAN|IKBA_HUMAN|FGF2_HUMAN|GBLP_HUMAN|GRB2_HUMAN|HGF_HUMAN…	0.706
65009	regulation of molecular function	2.6224e-30	6.7333e-29	69	3745	148	37534	PTN11_HUMAN|HIF1A_HUMAN|PSB1_HUMAN|VEGFA_HUMAN|PSB7_HUMAN|P53_HUMAN|SMAD4_HUMAN|FAK1_HUMAN|CUL1_HUMAN|RIPK2_HUMAN|PSDE_HUMAN|PSB2_HUMAN|SKP1_HUMAN|RASK_HUMAN|PSB4_HUMAN|MK09_HUMAN|KPCA_HUMAN|AKT1_HUMAN|JAK2_HUMAN|IKKB_HUMAN|SMAD2_HUMAN|M3K7_HUMAN|PRS8_HUMAN|MK14_HUMAN|RASA1_HUMAN|JUN_HUMAN|KAPCA_HUMAN|RARA_HUMAN|P85A_HUMAN|MK01_HUMAN|PRS7_HUMAN|MTOR_HUMAN|PSB6_HUMAN|EP300_HUMAN|PSA7_HUMAN|RASH_HU…	0.086
31398	positive regulation of protein ubiquitination	4.194e-30	1.0692e-28	24	176	148	37534	PSA3_HUMAN|PSB1_HUMAN|PSB7_HUMAN|FAK1_HUMAN|CUL1_HUMAN|RIPK2_HUMAN|PRS4_HUMAN|PSDE_HUMAN|PSMD7_HUMAN|PSB2_HUMAN|SKP1_HUMAN|TRAF6_HUMAN|PSB4_HUMAN|PRS7_HUMAN|PSMD1_HUMAN|PSB6_HUMAN|PSA7_HUMAN|UBC_HUMAN|PSMD8_HUMAN|PSA6_HUMAN|PSA5_HUMAN|RS27A_HUMAN|PRS8_HUMAN|PRS10_HUMAN	1
10648	negative regulation of cell communication	7.6947e-30	1.9477e-28	48	1552	148	37534	SIR1_HUMAN|HIF1A_HUMAN|IKBA_HUMAN|PSB1_HUMAN|PSB7_HUMAN|P53_HUMAN|GBLP_HUMAN|HDAC1_HUMAN|GRB2_HUMAN|HGF_HUMAN|PRS4_HUMAN|PSDE_HUMAN|EGFR_HUMAN|PSB2_HUMAN|NEMO_HUMAN|PSB4_HUMAN|PSMD1_HUMAN|KPCA_HUMAN|SRC_HUMAN|AKT1_HUMAN|PSMD8_HUMAN|SMAD2_HUMAN|M3K7_HUMAN|PRS8_HUMAN|MK14_HUMAN|LYN_HUMAN|RASA1_HUMAN|PSA3_HUMAN|RBX1_HUMAN|KAPCA_HUMAN|STAT1_HUMAN|FYN_HUMAN|CCND1_HUMAN|GCR_HUMAN|PSMD7_HUMAN|PRS7_HUMAN…	0.728
51438	regulation of ubiquitin-protein ligase activity	1.0419e-29	2.6188e-28	21	110	148	37534	PSA3_HUMAN|PSB1_HUMAN|PSB7_HUMAN|CUL1_HUMAN|PRS4_HUMAN|PSDE_HUMAN|PSMD7_HUMAN|PSB2_HUMAN|SKP1_HUMAN|PSB4_HUMAN|PRS7_HUMAN|PSMD1_HUMAN|PSB6_HUMAN|PSA7_HUMAN|UBC_HUMAN|PSMD8_HUMAN|PSA6_HUMAN|PSA5_HUMAN|RS27A_HUMAN|PRS8_HUMAN|PRS10_HUMAN	1
9968	negative regulation of signal transduction	1.5703e-29	3.9193e-28	47	1492	148	37534	SIR1_HUMAN|HIF1A_HUMAN|IKBA_HUMAN|PSB1_HUMAN|PSB7_HUMAN|P53_HUMAN|GBLP_HUMAN|HDAC1_HUMAN|GRB2_HUMAN|HGF_HUMAN|PRS4_HUMAN|PSDE_HUMAN|EGFR_HUMAN|PSB2_HUMAN|NEMO_HUMAN|PSB4_HUMAN|PSMD1_HUMAN|KPCA_HUMAN|SRC_HUMAN|AKT1_HUMAN|PSMD8_HUMAN|SMAD2_HUMAN|M3K7_HUMAN|PRS8_HUMAN|MK14_HUMAN|LYN_HUMAN|RASA1_HUMAN|PSA3_HUMAN|RBX1_HUMAN|KAPCA_HUMAN|STAT1_HUMAN|FYN_HUMAN|CCND1_HUMAN|GCR_HUMAN|PSMD7_HUMAN|PRS7_HUMAN…	0.739
44699	single-organism process	2.1791e-29	5.4009e-28	145	22170	148	37534	HIF1A_HUMAN|1B59_HUMAN|PTN11_HUMAN|1C05_HUMAN|PSB1_HUMAN|VEGFA_HUMAN|THA_HUMAN|P53_HUMAN|LAT2_HUMAN|ELOB_HUMAN|SMAD4_HUMAN|FAK1_HUMAN|CUL1_HUMAN|1C08_HUMAN|RIPK2_HUMAN|1C12_HUMAN|PSDE_HUMAN|HSP7C_HUMAN|KPCA_HUMAN|1B14_HUMAN|M3K7_HUMAN|PRS8_HUMAN|1C04_HUMAN|RBX1_HUMAN|KAPCA_HUMAN|1B15_HUMAN|1B58_HUMAN|1B35_HUMAN|1C17_HUMAN|1C14_HUMAN|1B49_HUMAN|1B42_HUMAN|1B40_HUMAN|SQSTM_HUMAN|1B67_HUMAN|MTOR_HUM…	0.191
33554	cellular response to stress	2.8104e-29	6.9174e-28	54	2159	148	37534	PTN11_HUMAN|HIF1A_HUMAN|PSB1_HUMAN|PSB7_HUMAN|VEGFA_HUMAN|P53_HUMAN|ELOB_HUMAN|RIPK2_HUMAN|PSDE_HUMAN|PSB2_HUMAN|HSP7C_HUMAN|PSB4_HUMAN|MK09_HUMAN|AKT1_HUMAN|JAK2_HUMAN|M3K7_HUMAN|PRS8_HUMAN|MK14_HUMAN|RBX1_HUMAN|JUN_HUMAN|TYY1_HUMAN|P85A_HUMAN|ELOC_HUMAN|MK01_HUMAN|SQSTM_HUMAN|PRS7_HUMAN|MTOR_HUMAN|PSB6_HUMAN|CBP_HUMAN|EP300_HUMAN|PSA7_HUMAN|RASH_HUMAN|PSA6_HUMAN|PSA5_HUMAN|SIR1_HUMAN|IKBA_HUMAN…	0.453
51340	regulation of ligase activity	2.8664e-29	7.007e-28	21	115	148	37534	PSA3_HUMAN|PSB1_HUMAN|PSB7_HUMAN|CUL1_HUMAN|PRS4_HUMAN|PSDE_HUMAN|PSMD7_HUMAN|PSB2_HUMAN|SKP1_HUMAN|PSB4_HUMAN|PRS7_HUMAN|PSMD1_HUMAN|PSB6_HUMAN|PSA7_HUMAN|UBC_HUMAN|PSMD8_HUMAN|PSA6_HUMAN|PSA5_HUMAN|RS27A_HUMAN|PRS8_HUMAN|PRS10_HUMAN	1
50790	regulation of catalytic activity	3.4121e-29	8.2843e-28	63	3155	148	37534	PTN11_HUMAN|HIF1A_HUMAN|PSB1_HUMAN|VEGFA_HUMAN|PSB7_HUMAN|P53_HUMAN|FAK1_HUMAN|CUL1_HUMAN|RIPK2_HUMAN|PSDE_HUMAN|PSB2_HUMAN|SKP1_HUMAN|RASK_HUMAN|PSB4_HUMAN|MK09_HUMAN|KPCA_HUMAN|AKT1_HUMAN|JAK2_HUMAN|M3K7_HUMAN|PRS8_HUMAN|MK14_HUMAN|RASA1_HUMAN|JUN_HUMAN|KAPCA_HUMAN|RARA_HUMAN|P85A_HUMAN|MK01_HUMAN|PRS7_HUMAN|MTOR_HUMAN|PSB6_HUMAN|PSA7_HUMAN|RASH_HUMAN|RB_HUMAN|PSA6_HUMAN|PSA5_HUMAN|CDC42_HUMAN|…	0.073
51352	negative regulation of ligase activity	4.5692e-29	1.0945e-27	19	79	148	37534	PSA3_HUMAN|PSB1_HUMAN|PSB7_HUMAN|PRS4_HUMAN|PSDE_HUMAN|PSMD7_HUMAN|PSB2_HUMAN|PSB4_HUMAN|PRS7_HUMAN|PSMD1_HUMAN|PSB6_HUMAN|PSA7_HUMAN|UBC_HUMAN|PSMD8_HUMAN|PSA6_HUMAN|PSA5_HUMAN|RS27A_HUMAN|PRS8_HUMAN|PRS10_HUMAN	1
51444	negative regulation of ubiquitin-protein ligase activity	4.5692e-29	1.0945e-27	19	79	148	37534	PSA3_HUMAN|PSB1_HUMAN|PSB7_HUMAN|PRS4_HUMAN|PSDE_HUMAN|PSMD7_HUMAN|PSB2_HUMAN|PSB4_HUMAN|PRS7_HUMAN|PSMD1_HUMAN|PSB6_HUMAN|PSA7_HUMAN|UBC_HUMAN|PSMD8_HUMAN|PSA6_HUMAN|PSA5_HUMAN|RS27A_HUMAN|PRS8_HUMAN|PRS10_HUMAN	1
23057	negative regulation of signaling	7.3896e-29	1.7582e-27	47	1546	148	37534	SIR1_HUMAN|HIF1A_HUMAN|IKBA_HUMAN|PSB1_HUMAN|PSB7_HUMAN|P53_HUMAN|GBLP_HUMAN|HDAC1_HUMAN|GRB2_HUMAN|HGF_HUMAN|PRS4_HUMAN|PSDE_HUMAN|EGFR_HUMAN|PSB2_HUMAN|NEMO_HUMAN|PSB4_HUMAN|PSMD1_HUMAN|KPCA_HUMAN|SRC_HUMAN|AKT1_HUMAN|PSMD8_HUMAN|SMAD2_HUMAN|M3K7_HUMAN|PRS8_HUMAN|MK14_HUMAN|LYN_HUMAN|RASA1_HUMAN|PSA3_HUMAN|RBX1_HUMAN|KAPCA_HUMAN|STAT1_HUMAN|FYN_HUMAN|CCND1_HUMAN|GCR_HUMAN|PSMD7_HUMAN|PRS7_HUMAN…	0.74
77	DNA damage checkpoint	7.9895e-29	1.8884e-27	24	198	148	37534	PTN11_HUMAN|PSA3_HUMAN|PSB1_HUMAN|PSB7_HUMAN|P53_HUMAN|CCND1_HUMAN|PRS4_HUMAN|PSDE_HUMAN|PSMD7_HUMAN|PSB2_HUMAN|CDN1B_HUMAN|PSB4_HUMAN|PRS7_HUMAN|PSMD1_HUMAN|PSB6_HUMAN|PSA7_HUMAN|UBC_HUMAN|PSMD8_HUMAN|PSA6_HUMAN|PSA5_HUMAN|RS27A_HUMAN|PRS8_HUMAN|PRS10_HUMAN|MK14_HUMAN	1
7093	mitotic cell cycle checkpoint	1.1612e-28	2.7266e-27	24	201	148	37534	PSA3_HUMAN|PSB1_HUMAN|PSB7_HUMAN|P53_HUMAN|CCND1_HUMAN|PRS4_HUMAN|PSDE_HUMAN|PSMD7_HUMAN|PSB2_HUMAN|CDN1B_HUMAN|PSB4_HUMAN|PRS7_HUMAN|PSMD1_HUMAN|PSB6_HUMAN|RASH_HUMAN|PSA7_HUMAN|UBC_HUMAN|RB_HUMAN|PSMD8_HUMAN|PSA6_HUMAN|PSA5_HUMAN|RS27A_HUMAN|PRS8_HUMAN|PRS10_HUMAN	1
48010	vascular endothelial growth factor receptor signaling pathway	2.2555e-28	5.2614e-27	21	126	148	37534	RASA1_HUMAN|RAC1_HUMAN|PK3CA_HUMAN|FYN_HUMAN|VEGFA_HUMAN|P85A_HUMAN|MK01_HUMAN|FAK1_HUMAN|RHOA_HUMAN|RASK_HUMAN|MK03_HUMAN|BCAR1_HUMAN|KPCA_HUMAN|MTOR_HUMAN|SRC_HUMAN|1433B_HUMAN|AKT1_HUMAN|CALM_HUMAN|RASH_HUMAN|CDC42_HUMAN|MK14_HUMAN	0
7346	regulation of mitotic cell cycle	2.6233e-28	6.0796e-27	32	539	148	37534	SIR1_HUMAN|PTN11_HUMAN|PSB1_HUMAN|PSB7_HUMAN|P53_HUMAN|PRS4_HUMAN|PSDE_HUMAN|EGFR_HUMAN|PSB2_HUMAN|CDN1B_HUMAN|PSB4_HUMAN|PSMD1_HUMAN|KPCA_HUMAN|AKT1_HUMAN|PSMD8_HUMAN|PRS8_HUMAN|PSA3_HUMAN|CCND1_HUMAN|PSMD7_HUMAN|PRS7_HUMAN|PSB6_HUMAN|PSA7_HUMAN|CTNB1_HUMAN|RASH_HUMAN|UBC_HUMAN|RB_HUMAN|PSA6_HUMAN|PSA5_HUMAN|RS27A_HUMAN|CDC42_HUMAN|A4_HUMAN|PRS10_HUMAN	0.684
7173	epidermal growth factor receptor signaling pathway	3.0576e-28	6.9952e-27	24	209	148	37534	PTN11_HUMAN|KAPCA_HUMAN|PK3CA_HUMAN|FYN_HUMAN|FGF2_HUMAN|P85A_HUMAN|MK01_HUMAN|FAK1_HUMAN|GRB2_HUMAN|EGFR_HUMAN|RASK_HUMAN|CDN1B_HUMAN|MK03_HUMAN|BCAR1_HUMAN|KPCA_HUMAN|MTOR_HUMAN|SRC_HUMAN|1433B_HUMAN|AKT1_HUMAN|CALM_HUMAN|RASH_HUMAN|UBC_HUMAN|RS27A_HUMAN|CDC42_HUMAN	0.029
31570	DNA integrity checkpoint	3.0576e-28	6.9952e-27	24	209	148	37534	PTN11_HUMAN|PSA3_HUMAN|PSB1_HUMAN|PSB7_HUMAN|P53_HUMAN|CCND1_HUMAN|PRS4_HUMAN|PSDE_HUMAN|PSMD7_HUMAN|PSB2_HUMAN|CDN1B_HUMAN|PSB4_HUMAN|PRS7_HUMAN|PSMD1_HUMAN|PSB6_HUMAN|PSA7_HUMAN|UBC_HUMAN|PSMD8_HUMAN|PSA6_HUMAN|PSA5_HUMAN|RS27A_HUMAN|PRS8_HUMAN|PRS10_HUMAN|MK14_HUMAN	1
38127	ERBB signaling pathway	4.3506e-28	9.8899e-27	24	212	148	37534	PTN11_HUMAN|KAPCA_HUMAN|PK3CA_HUMAN|FYN_HUMAN|FGF2_HUMAN|P85A_HUMAN|MK01_HUMAN|FAK1_HUMAN|GRB2_HUMAN|EGFR_HUMAN|RASK_HUMAN|CDN1B_HUMAN|MK03_HUMAN|BCAR1_HUMAN|KPCA_HUMAN|MTOR_HUMAN|SRC_HUMAN|1433B_HUMAN|AKT1_HUMAN|CALM_HUMAN|RASH_HUMAN|UBC_HUMAN|RS27A_HUMAN|CDC42_HUMAN	0.024
44772	mitotic cell cycle phase transition	1.1769e-27	2.6586e-26	27	330	148	37534	PSB1_HUMAN|PSB7_HUMAN|CUL1_HUMAN|PRS4_HUMAN|PSDE_HUMAN|SKP1_HUMAN|PSB2_HUMAN|CDN1B_HUMAN|PSB4_HUMAN|PSMD1_HUMAN|PSMD8_HUMAN|PRS8_HUMAN|PSA3_HUMAN|KAPCA_HUMAN|CCND1_HUMAN|PSMD7_HUMAN|PRS7_HUMAN|PSB6_HUMAN|EP300_HUMAN|PSA7_HUMAN|UBC_HUMAN|RB_HUMAN|PSA6_HUMAN|PSA5_HUMAN|RS27A_HUMAN|PRS10_HUMAN|ITB1_HUMAN	1
44770	cell cycle phase transition	1.6309e-27	3.6608e-26	27	334	148	37534	PSB1_HUMAN|PSB7_HUMAN|CUL1_HUMAN|PRS4_HUMAN|PSDE_HUMAN|SKP1_HUMAN|PSB2_HUMAN|CDN1B_HUMAN|PSB4_HUMAN|PSMD1_HUMAN|PSMD8_HUMAN|PRS8_HUMAN|PSA3_HUMAN|KAPCA_HUMAN|CCND1_HUMAN|PSMD7_HUMAN|PRS7_HUMAN|PSB6_HUMAN|EP300_HUMAN|PSA7_HUMAN|UBC_HUMAN|RB_HUMAN|PSA6_HUMAN|PSA5_HUMAN|RS27A_HUMAN|PRS10_HUMAN|ITB1_HUMAN	1
9719	response to endogenous stimulus	2.8361e-27	6.3262e-26	51	2064	148	37534	PTN11_HUMAN|THA_HUMAN|P53_HUMAN|HDAC1_HUMAN|SMAD4_HUMAN|FAK1_HUMAN|RIPK2_HUMAN|PSB2_HUMAN|RASK_HUMAN|MK09_HUMAN|KPCA_HUMAN|AKT1_HUMAN|JAK2_HUMAN|SMAD2_HUMAN|M3K7_HUMAN|STAT3_HUMAN|MK14_HUMAN|JUN_HUMAN|KAPCA_HUMAN|RARA_HUMAN|TYY1_HUMAN|STAT1_HUMAN|P85A_HUMAN|MK01_HUMAN|RHOA_HUMAN|MTOR_HUMAN|EP300_HUMAN|CTNB1_HUMAN|RASH_HUMAN|ITB1_HUMAN|SIR1_HUMAN|IKBA_HUMAN|PK3CA_HUMAN|FGF2_HUMAN|GRB2_HUMAN|EGFR_H…	0.011
75	cell cycle checkpoint	3.4332e-27	7.6107e-26	26	303	148	37534	PTN11_HUMAN|PSB1_HUMAN|PSB7_HUMAN|P53_HUMAN|PRS4_HUMAN|PSDE_HUMAN|PSB2_HUMAN|CDN1B_HUMAN|PSB4_HUMAN|PSMD1_HUMAN|PSMD8_HUMAN|PRS8_HUMAN|MK14_HUMAN|PSA3_HUMAN|CCND1_HUMAN|PSMD7_HUMAN|PRS7_HUMAN|PSB6_HUMAN|PSA7_HUMAN|RASH_HUMAN|UBC_HUMAN|RB_HUMAN|PSA6_HUMAN|PSA5_HUMAN|RS27A_HUMAN|PRS10_HUMAN	1
31396	regulation of protein ubiquitination	3.9975e-27	8.8068e-26	25	267	148	37534	PSB1_HUMAN|PSB7_HUMAN|CUL1_HUMAN|FAK1_HUMAN|RIPK2_HUMAN|PRS4_HUMAN|PSDE_HUMAN|SKP1_HUMAN|PSB2_HUMAN|TRAF6_HUMAN|PSB4_HUMAN|MK09_HUMAN|PSMD1_HUMAN|PSMD8_HUMAN|PRS8_HUMAN|PSA3_HUMAN|PSMD7_HUMAN|PRS7_HUMAN|PSB6_HUMAN|PSA7_HUMAN|UBC_HUMAN|PSA6_HUMAN|PSA5_HUMAN|RS27A_HUMAN|PRS10_HUMAN	1
6521	regulation of cellular amino acid metabolic process	6.141e-27	1.3446e-25	17	64	148	37534	PSA3_HUMAN|PSB1_HUMAN|PSB7_HUMAN|PRS4_HUMAN|PSDE_HUMAN|PSMD7_HUMAN|PSB2_HUMAN|PSB4_HUMAN|PRS7_HUMAN|PSMD1_HUMAN|PSB6_HUMAN|PSA7_HUMAN|PSMD8_HUMAN|PSA6_HUMAN|PSA5_HUMAN|PRS8_HUMAN|PRS10_HUMAN	1
1901990	regulation of mitotic cell cycle phase transition	6.2334e-27	1.3565e-25	27	351	148	37534	PSB1_HUMAN|PSB7_HUMAN|P53_HUMAN|PRS4_HUMAN|PSDE_HUMAN|PSB2_HUMAN|EGFR_HUMAN|CDN1B_HUMAN|PSB4_HUMAN|PSMD1_HUMAN|AKT1_HUMAN|PSMD8_HUMAN|PRS8_HUMAN|PSA3_HUMAN|CCND1_HUMAN|PSMD7_HUMAN|PRS7_HUMAN|PSB6_HUMAN|PSA7_HUMAN|RASH_HUMAN|UBC_HUMAN|RB_HUMAN|PSA6_HUMAN|PSA5_HUMAN|RS27A_HUMAN|A4_HUMAN|PRS10_HUMAN	1
31400	negative regulation of protein modification process	6.6906e-27	1.4472e-25	32	598	148	37534	SIR1_HUMAN|PSB1_HUMAN|PSB7_HUMAN|GBLP_HUMAN|PRS4_HUMAN|PSDE_HUMAN|PSB2_HUMAN|CDN1B_HUMAN|PSB4_HUMAN|PSMD1_HUMAN|KPCA_HUMAN|AKT1_HUMAN|CALM_HUMAN|PSMD8_HUMAN|CASP3_HUMAN|CTBP1_HUMAN|PRS8_HUMAN|LYN_HUMAN|PSA3_HUMAN|JUN_HUMAN|PSMD7_HUMAN|PRS7_HUMAN|PSB6_HUMAN|1433B_HUMAN|PSA7_HUMAN|CTNB1_HUMAN|UBC_HUMAN|RB_HUMAN|PSA6_HUMAN|PSA5_HUMAN|RS27A_HUMAN|PRS10_HUMAN	0.598
1901987	regulation of cell cycle phase transition	8.4917e-27	1.8257e-25	29	446	148	37534	PTN11_HUMAN|PSB1_HUMAN|PSB7_HUMAN|P53_HUMAN|PRS4_HUMAN|PSDE_HUMAN|PSB2_HUMAN|EGFR_HUMAN|CDN1B_HUMAN|PSB4_HUMAN|PSMD1_HUMAN|AKT1_HUMAN|PSMD8_HUMAN|PRS8_HUMAN|MK14_HUMAN|PSA3_HUMAN|CCND1_HUMAN|PSMD7_HUMAN|PRS7_HUMAN|PSB6_HUMAN|PSA7_HUMAN|RASH_HUMAN|UBC_HUMAN|RB_HUMAN|PSA6_HUMAN|PSA5_HUMAN|RS27A_HUMAN|A4_HUMAN|PRS10_HUMAN	1
80134	regulation of response to stress	1.0284e-26	2.1979e-25	43	1380	148	37534	SIR1_HUMAN|PTN11_HUMAN|IKBA_HUMAN|VEGFA_HUMAN|P53_HUMAN|FGF2_HUMAN|GBLP_HUMAN|RIPK2_HUMAN|HGF_HUMAN|EGFR_HUMAN|NEMO_HUMAN|HSP7C_HUMAN|TRAF6_HUMAN|PSB4_HUMAN|MK09_HUMAN|KPCA_HUMAN|AKT1_HUMAN|1B07_HUMAN|JAK2_HUMAN|IKKB_HUMAN|M3K7_HUMAN|MK14_HUMAN|LYN_HUMAN|JUN_HUMAN|RAC1_HUMAN|STAT1_HUMAN|FYN_HUMAN|FOS_HUMAN|P85A_HUMAN|MK01_HUMAN|SQSTM_HUMAN|MK03_HUMAN|MTOR_HUMAN|EP300_HUMAN|CBP_HUMAN|1B57_HUMAN|BI…	0.042
45935	positive regulation of nucleobase-containing compound metabolic process	1.8132e-26	3.852e-25	51	2149	148	37534	HIF1A_HUMAN|THA_HUMAN|VEGFA_HUMAN|P53_HUMAN|ELOB_HUMAN|HDAC1_HUMAN|SMAD4_HUMAN|RIPK2_HUMAN|HSP7C_HUMAN|MK09_HUMAN|KPCA_HUMAN|AKT1_HUMAN|JAK2_HUMAN|IKKB_HUMAN|SMAD2_HUMAN|PRS8_HUMAN|STAT3_HUMAN|MK14_HUMAN|JUN_HUMAN|RARA_HUMAN|RHOG_HUMAN|STAT1_HUMAN|P85A_HUMAN|ELOC_HUMAN|MK01_HUMAN|SQSTM_HUMAN|MTOR_HUMAN|CBP_HUMAN|EP300_HUMAN|CTNB1_HUMAN|RASH_HUMAN|RB_HUMAN|CDC42_HUMAN|A4_HUMAN|SIR1_HUMAN|IKBA_HUMA…	0.026
1901991	negative regulation of mitotic cell cycle phase transition	1.8569e-26	3.9214e-25	24	247	148	37534	PSA3_HUMAN|PSB1_HUMAN|PSB7_HUMAN|P53_HUMAN|CCND1_HUMAN|PRS4_HUMAN|PSDE_HUMAN|PSMD7_HUMAN|PSB2_HUMAN|CDN1B_HUMAN|PSB4_HUMAN|PRS7_HUMAN|PSMD1_HUMAN|PSB6_HUMAN|RASH_HUMAN|PSA7_HUMAN|UBC_HUMAN|RB_HUMAN|PSMD8_HUMAN|PSA6_HUMAN|PSA5_HUMAN|RS27A_HUMAN|PRS8_HUMAN|PRS10_HUMAN	1
50817	coagulation	2.0514e-26	4.2815e-25	31	564	148	37534	PTN11_HUMAN|PK3CA_HUMAN|1433Z_HUMAN|VEGFA_HUMAN|P53_HUMAN|LAT2_HUMAN|HDAC1_HUMAN|GRB2_HUMAN|FAK1_HUMAN|HGF_HUMAN|RASK_HUMAN|KPCA_HUMAN|SRC_HUMAN|AKT1_HUMAN|CALM_HUMAN|JAK2_HUMAN|LYN_HUMAN|MK14_HUMAN|RAC1_HUMAN|KAPCA_HUMAN|FYN_HUMAN|RHOG_HUMAN|P85A_HUMAN|MK01_HUMAN|RHOA_HUMAN|MK03_HUMAN|BCAR1_HUMAN|RASH_HUMAN|A4_HUMAN|CDC42_HUMAN|ITB1_HUMAN	0.001
7596	blood coagulation	2.0514e-26	4.2815e-25	31	564	148	37534	PTN11_HUMAN|PK3CA_HUMAN|1433Z_HUMAN|VEGFA_HUMAN|P53_HUMAN|LAT2_HUMAN|HDAC1_HUMAN|GRB2_HUMAN|FAK1_HUMAN|HGF_HUMAN|RASK_HUMAN|KPCA_HUMAN|SRC_HUMAN|AKT1_HUMAN|CALM_HUMAN|JAK2_HUMAN|LYN_HUMAN|MK14_HUMAN|RAC1_HUMAN|KAPCA_HUMAN|FYN_HUMAN|RHOG_HUMAN|P85A_HUMAN|MK01_HUMAN|RHOA_HUMAN|MK03_HUMAN|BCAR1_HUMAN|RASH_HUMAN|A4_HUMAN|CDC42_HUMAN|ITB1_HUMAN	0.005
90263	positive regulation of canonical Wnt receptor signaling pathway	2.5904e-26	5.3751e-25	21	156	148	37534	PSA3_HUMAN|PSB1_HUMAN|PSB7_HUMAN|PRS4_HUMAN|PSDE_HUMAN|PSMD7_HUMAN|PSB2_HUMAN|PSB4_HUMAN|PRS7_HUMAN|PSMD1_HUMAN|SRC_HUMAN|PSB6_HUMAN|CTNB1_HUMAN|PSA7_HUMAN|UBC_HUMAN|PSMD8_HUMAN|PSA6_HUMAN|PSA5_HUMAN|RS27A_HUMAN|PRS8_HUMAN|PRS10_HUMAN	1
7599	hemostasis	3.304e-26	6.8162e-25	31	573	148	37534	PTN11_HUMAN|PK3CA_HUMAN|1433Z_HUMAN|VEGFA_HUMAN|P53_HUMAN|LAT2_HUMAN|HDAC1_HUMAN|GRB2_HUMAN|FAK1_HUMAN|HGF_HUMAN|RASK_HUMAN|KPCA_HUMAN|SRC_HUMAN|AKT1_HUMAN|CALM_HUMAN|JAK2_HUMAN|LYN_HUMAN|MK14_HUMAN|RAC1_HUMAN|KAPCA_HUMAN|FYN_HUMAN|RHOG_HUMAN|P85A_HUMAN|MK01_HUMAN|RHOA_HUMAN|MK03_HUMAN|BCAR1_HUMAN|RASH_HUMAN|A4_HUMAN|CDC42_HUMAN|ITB1_HUMAN	0.004
51248	negative regulation of protein metabolic process	3.3779e-26	6.9287e-25	36	883	148	37534	SIR1_HUMAN|PSB1_HUMAN|PSB7_HUMAN|GBLP_HUMAN|SMAD4_HUMAN|PRS4_HUMAN|PSDE_HUMAN|EGFR_HUMAN|PSB2_HUMAN|CDN1B_HUMAN|PSB4_HUMAN|PSMD1_HUMAN|KPCA_HUMAN|AKT1_HUMAN|CALM_HUMAN|PSMD8_HUMAN|CASP3_HUMAN|CTBP1_HUMAN|PRS8_HUMAN|LYN_HUMAN|PSA3_HUMAN|JUN_HUMAN|RARA_HUMAN|FYN_HUMAN|PSMD7_HUMAN|PRS7_HUMAN|PSB6_HUMAN|1433B_HUMAN|PSA7_HUMAN|CTNB1_HUMAN|UBC_HUMAN|RB_HUMAN|PSA6_HUMAN|PSA5_HUMAN|RS27A_HUMAN|PRS10_HUMAN	0.404
10564	regulation of cell cycle process	3.6246e-26	7.3922e-25	34	753	148	37534	PTN11_HUMAN|PSB1_HUMAN|PSB7_HUMAN|P53_HUMAN|PRS4_HUMAN|PSDE_HUMAN|EGFR_HUMAN|PSB2_HUMAN|CDN1B_HUMAN|PSB4_HUMAN|PSMD1_HUMAN|AKT1_HUMAN|CALM_HUMAN|PSMD8_HUMAN|PRS8_HUMAN|MK14_HUMAN|PSA3_HUMAN|KAPCA_HUMAN|CCND1_HUMAN|PSMD7_HUMAN|RHOA_HUMAN|PRS7_HUMAN|PSB6_HUMAN|PSA7_HUMAN|CTNB1_HUMAN|RASH_HUMAN|UBC_HUMAN|RB_HUMAN|PSA6_HUMAN|PSA5_HUMAN|RS27A_HUMAN|CDC42_HUMAN|A4_HUMAN|PRS10_HUMAN	1
51173	positive regulation of nitrogen compound metabolic process	5.7623e-26	1.1685e-24	51	2204	148	37534	HIF1A_HUMAN|THA_HUMAN|VEGFA_HUMAN|P53_HUMAN|ELOB_HUMAN|HDAC1_HUMAN|SMAD4_HUMAN|RIPK2_HUMAN|HSP7C_HUMAN|MK09_HUMAN|KPCA_HUMAN|AKT1_HUMAN|JAK2_HUMAN|IKKB_HUMAN|SMAD2_HUMAN|PRS8_HUMAN|STAT3_HUMAN|MK14_HUMAN|JUN_HUMAN|RARA_HUMAN|RHOG_HUMAN|STAT1_HUMAN|P85A_HUMAN|ELOC_HUMAN|MK01_HUMAN|SQSTM_HUMAN|MTOR_HUMAN|CBP_HUMAN|EP300_HUMAN|CTNB1_HUMAN|RASH_HUMAN|RB_HUMAN|CDC42_HUMAN|A4_HUMAN|SIR1_HUMAN|IKBA_HUMA…	0.026
1901988	negative regulation of cell cycle phase transition	1.0873e-25	2.1924e-24	26	346	148	37534	PTN11_HUMAN|PSB1_HUMAN|PSB7_HUMAN|P53_HUMAN|PRS4_HUMAN|PSDE_HUMAN|PSB2_HUMAN|CDN1B_HUMAN|PSB4_HUMAN|PSMD1_HUMAN|PSMD8_HUMAN|PRS8_HUMAN|MK14_HUMAN|PSA3_HUMAN|CCND1_HUMAN|PSMD7_HUMAN|PRS7_HUMAN|PSB6_HUMAN|PSA7_HUMAN|RASH_HUMAN|UBC_HUMAN|RB_HUMAN|PSA6_HUMAN|PSA5_HUMAN|RS27A_HUMAN|PRS10_HUMAN	1
10605	negative regulation of macromolecule metabolic process	1.2553e-25	2.5169e-24	54	2568	148	37534	PSB1_HUMAN|PSB7_HUMAN|THA_HUMAN|VEGFA_HUMAN|P53_HUMAN|HDAC1_HUMAN|SMAD4_HUMAN|PSDE_HUMAN|PSB2_HUMAN|HSP7C_HUMAN|PSB4_HUMAN|KPCA_HUMAN|AKT1_HUMAN|SMAD2_HUMAN|PRS8_HUMAN|STAT3_HUMAN|JUN_HUMAN|RARA_HUMAN|TYY1_HUMAN|STAT1_HUMAN|PRS7_HUMAN|PSB6_HUMAN|1433T_HUMAN|CBP_HUMAN|EP300_HUMAN|PSA7_HUMAN|CTNB1_HUMAN|RASH_HUMAN|RB_HUMAN|PSA6_HUMAN|PSA5_HUMAN|CDC42_HUMAN|SIR1_HUMAN|GBLP_HUMAN|PRS4_HUMAN|EGFR_HUMA…	0.404
1934	positive regulation of protein phosphorylation	1.7073e-25	3.4041e-24	37	998	148	37534	SIR1_HUMAN|PTN11_HUMAN|PK3CA_HUMAN|VEGFA_HUMAN|P53_HUMAN|FGF2_HUMAN|GBLP_HUMAN|SMAD4_HUMAN|FAK1_HUMAN|RIPK2_HUMAN|HGF_HUMAN|EGFR_HUMAN|NEMO_HUMAN|RASK_HUMAN|TRAF6_HUMAN|MK09_HUMAN|KPCA_HUMAN|SRC_HUMAN|AKT1_HUMAN|CALM_HUMAN|JAK2_HUMAN|M3K7_HUMAN|MK14_HUMAN|LYN_HUMAN|RAC1_HUMAN|KAPCA_HUMAN|CCND1_HUMAN|MK01_HUMAN|SQSTM_HUMAN|MK03_HUMAN|MTOR_HUMAN|1433B_HUMAN|RASH_HUMAN|UBC_HUMAN|RS27A_HUMAN|CDC42_HU…	0.018
43549	regulation of kinase activity	2.7539e-25	5.4604e-24	38	1087	148	37534	SIR1_HUMAN|PTN11_HUMAN|PK3CA_HUMAN|VEGFA_HUMAN|FGF2_HUMAN|GBLP_HUMAN|FAK1_HUMAN|HGF_HUMAN|RIPK2_HUMAN|EGFR_HUMAN|NEMO_HUMAN|RASK_HUMAN|CDN1B_HUMAN|TRAF6_HUMAN|KPCA_HUMAN|SRC_HUMAN|AKT1_HUMAN|CALM_HUMAN|JAK2_HUMAN|CASP3_HUMAN|M3K7_HUMAN|LYN_HUMAN|MK14_HUMAN|RAC1_HUMAN|KAPCA_HUMAN|RARA_HUMAN|P85A_HUMAN|CCND1_HUMAN|MK01_HUMAN|MK03_HUMAN|MTOR_HUMAN|1433B_HUMAN|RASH_HUMAN|UBC_HUMAN|RB_HUMAN|RS27A_HUMA…	0.001
42327	positive regulation of phosphorylation	3.638e-25	7.1735e-24	37	1020	148	37534	SIR1_HUMAN|PTN11_HUMAN|PK3CA_HUMAN|VEGFA_HUMAN|P53_HUMAN|FGF2_HUMAN|GBLP_HUMAN|SMAD4_HUMAN|FAK1_HUMAN|RIPK2_HUMAN|HGF_HUMAN|EGFR_HUMAN|NEMO_HUMAN|RASK_HUMAN|TRAF6_HUMAN|MK09_HUMAN|KPCA_HUMAN|SRC_HUMAN|AKT1_HUMAN|CALM_HUMAN|JAK2_HUMAN|M3K7_HUMAN|MK14_HUMAN|LYN_HUMAN|RAC1_HUMAN|KAPCA_HUMAN|CCND1_HUMAN|MK01_HUMAN|SQSTM_HUMAN|MK03_HUMAN|MTOR_HUMAN|1433B_HUMAN|RASH_HUMAN|UBC_HUMAN|RS27A_HUMAN|CDC42_HU…	0.022
9892	negative regulation of metabolic process	3.7362e-25	7.3266e-24	55	2742	148	37534	PSB1_HUMAN|PSB7_HUMAN|THA_HUMAN|VEGFA_HUMAN|P53_HUMAN|HDAC1_HUMAN|SMAD4_HUMAN|PSDE_HUMAN|PSB2_HUMAN|HSP7C_HUMAN|PSB4_HUMAN|KPCA_HUMAN|AKT1_HUMAN|SMAD2_HUMAN|PRS8_HUMAN|STAT3_HUMAN|JUN_HUMAN|RARA_HUMAN|TYY1_HUMAN|STAT1_HUMAN|PRS7_HUMAN|MTOR_HUMAN|PSB6_HUMAN|1433T_HUMAN|CBP_HUMAN|EP300_HUMAN|PSA7_HUMAN|CTNB1_HUMAN|RASH_HUMAN|RB_HUMAN|PSA6_HUMAN|PSA5_HUMAN|CDC42_HUMAN|SIR1_HUMAN|GBLP_HUMAN|PRS4_HUMA…	0.379
42325	regulation of phosphorylation	4.2957e-25	8.3778e-24	44	1607	148	37534	SIR1_HUMAN|PTN11_HUMAN|PK3CA_HUMAN|VEGFA_HUMAN|P53_HUMAN|FGF2_HUMAN|GBLP_HUMAN|SMAD4_HUMAN|FAK1_HUMAN|RIPK2_HUMAN|HGF_HUMAN|EGFR_HUMAN|NEMO_HUMAN|RASK_HUMAN|CDN1B_HUMAN|TRAF6_HUMAN|MK09_HUMAN|KPCA_HUMAN|SRC_HUMAN|AKT1_HUMAN|CALM_HUMAN|JAK2_HUMAN|CASP3_HUMAN|M3K7_HUMAN|MK14_HUMAN|LYN_HUMAN|JUN_HUMAN|RAC1_HUMAN|RARA_HUMAN|KAPCA_HUMAN|P85A_HUMAN|CCND1_HUMAN|MK01_HUMAN|SQSTM_HUMAN|MK03_HUMAN|MTOR_HUM…	0.006
9628	response to abiotic stimulus	4.5659e-25	8.8564e-24	43	1519	148	37534	SIR1_HUMAN|HIF1A_HUMAN|IKBA_HUMAN|VEGFA_HUMAN|THA_HUMAN|P53_HUMAN|ELOB_HUMAN|SMAD4_HUMAN|GRB2_HUMAN|EGFR_HUMAN|RASK_HUMAN|CDN1B_HUMAN|HSP7C_HUMAN|MK09_HUMAN|KPCA_HUMAN|SRC_HUMAN|AKT1_HUMAN|CALM_HUMAN|CASP3_HUMAN|LYN_HUMAN|MK14_HUMAN|RBX1_HUMAN|RAC1_HUMAN|JUN_HUMAN|STAT1_HUMAN|FYN_HUMAN|TYY1_HUMAN|FOS_HUMAN|P85A_HUMAN|CCND1_HUMAN|MK01_HUMAN|ELOC_HUMAN|MK03_HUMAN|MTOR_HUMAN|EP300_HUMAN|CBP_HUMAN|BI…	0.093
32269	negative regulation of cellular protein metabolic process	7.9487e-25	1.5335e-23	33	762	148	37534	SIR1_HUMAN|PSB1_HUMAN|PSB7_HUMAN|GBLP_HUMAN|PRS4_HUMAN|PSDE_HUMAN|PSB2_HUMAN|CDN1B_HUMAN|PSB4_HUMAN|PSMD1_HUMAN|KPCA_HUMAN|AKT1_HUMAN|CALM_HUMAN|PSMD8_HUMAN|CASP3_HUMAN|CTBP1_HUMAN|PRS8_HUMAN|LYN_HUMAN|PSA3_HUMAN|JUN_HUMAN|RARA_HUMAN|PSMD7_HUMAN|PRS7_HUMAN|PSB6_HUMAN|1433B_HUMAN|PSA7_HUMAN|CTNB1_HUMAN|UBC_HUMAN|RB_HUMAN|PSA6_HUMAN|PSA5_HUMAN|RS27A_HUMAN|PRS10_HUMAN	0.52
30178	negative regulation of Wnt receptor signaling pathway	8.6119e-25	1.6525e-23	23	251	148	37534	PSA3_HUMAN|RBX1_HUMAN|PSB1_HUMAN|PSB7_HUMAN|GBLP_HUMAN|CCND1_HUMAN|PRS4_HUMAN|PSDE_HUMAN|PSMD7_HUMAN|PSB2_HUMAN|PSB4_HUMAN|PRS7_HUMAN|PSMD1_HUMAN|PSB6_HUMAN|PSA7_HUMAN|UBC_HUMAN|PSMD8_HUMAN|PSA6_HUMAN|PSA5_HUMAN|RS27A_HUMAN|PRS8_HUMAN|PRS10_HUMAN|MK14_HUMAN	1
51338	regulation of transferase activity	1.0537e-24	2.011e-23	38	1129	148	37534	SIR1_HUMAN|PTN11_HUMAN|PK3CA_HUMAN|VEGFA_HUMAN|FGF2_HUMAN|GBLP_HUMAN|FAK1_HUMAN|HGF_HUMAN|RIPK2_HUMAN|EGFR_HUMAN|NEMO_HUMAN|RASK_HUMAN|CDN1B_HUMAN|TRAF6_HUMAN|KPCA_HUMAN|SRC_HUMAN|AKT1_HUMAN|CALM_HUMAN|JAK2_HUMAN|CASP3_HUMAN|M3K7_HUMAN|LYN_HUMAN|MK14_HUMAN|RAC1_HUMAN|KAPCA_HUMAN|RARA_HUMAN|P85A_HUMAN|CCND1_HUMAN|MK01_HUMAN|MK03_HUMAN|MTOR_HUMAN|1433B_HUMAN|RASH_HUMAN|UBC_HUMAN|RB_HUMAN|RS27A_HUMA…	0.002
71495	cellular response to endogenous stimulus	1.072e-24	2.0351e-23	41	1376	148	37534	PTN11_HUMAN|PK3CA_HUMAN|THA_HUMAN|P53_HUMAN|FGF2_HUMAN|SMAD4_HUMAN|HDAC1_HUMAN|GRB2_HUMAN|FAK1_HUMAN|RIPK2_HUMAN|EGFR_HUMAN|RASK_HUMAN|CDN1B_HUMAN|KPCA_HUMAN|SRC_HUMAN|AKT1_HUMAN|CALM_HUMAN|JAK2_HUMAN|SMAD2_HUMAN|M3K7_HUMAN|STAT3_HUMAN|LYN_HUMAN|JUN_HUMAN|RARA_HUMAN|KAPCA_HUMAN|STAT1_HUMAN|FYN_HUMAN|FOS_HUMAN|P85A_HUMAN|MK01_HUMAN|GCR_HUMAN|RHOA_HUMAN|RXRA_HUMAN|MK03_HUMAN|BCAR1_HUMAN|MTOR_HUMAN|…	0.001
31397	negative regulation of protein ubiquitination	1.319e-24	2.4908e-23	19	130	148	37534	PSA3_HUMAN|PSB1_HUMAN|PSB7_HUMAN|PRS4_HUMAN|PSDE_HUMAN|PSMD7_HUMAN|PSB2_HUMAN|PSB4_HUMAN|PRS7_HUMAN|PSMD1_HUMAN|PSB6_HUMAN|PSA7_HUMAN|UBC_HUMAN|PSMD8_HUMAN|PSA6_HUMAN|PSA5_HUMAN|RS27A_HUMAN|PRS8_HUMAN|PRS10_HUMAN	1
50878	regulation of body fluid levels	1.8645e-24	3.5024e-23	33	783	148	37534	HIF1A_HUMAN|PTN11_HUMAN|PK3CA_HUMAN|1433Z_HUMAN|VEGFA_HUMAN|P53_HUMAN|LAT2_HUMAN|HDAC1_HUMAN|GRB2_HUMAN|FAK1_HUMAN|HGF_HUMAN|RASK_HUMAN|KPCA_HUMAN|SRC_HUMAN|AKT1_HUMAN|CALM_HUMAN|JAK2_HUMAN|LYN_HUMAN|MK14_HUMAN|RAC1_HUMAN|KAPCA_HUMAN|FYN_HUMAN|RHOG_HUMAN|P85A_HUMAN|CCND1_HUMAN|MK01_HUMAN|RHOA_HUMAN|MK03_HUMAN|BCAR1_HUMAN|RASH_HUMAN|A4_HUMAN|CDC42_HUMAN|ITB1_HUMAN	0.001
90090	negative regulation of canonical Wnt receptor signaling pathway	1.8943e-24	3.5396e-23	21	190	148	37534	PSA3_HUMAN|RBX1_HUMAN|PSB1_HUMAN|PSB7_HUMAN|PRS4_HUMAN|PSDE_HUMAN|PSMD7_HUMAN|PSB2_HUMAN|PSB4_HUMAN|PRS7_HUMAN|PSMD1_HUMAN|PSB6_HUMAN|PSA7_HUMAN|UBC_HUMAN|PSMD8_HUMAN|PSA6_HUMAN|PSA5_HUMAN|RS27A_HUMAN|PRS8_HUMAN|PRS10_HUMAN|MK14_HUMAN	1
1932	regulation of protein phosphorylation	2.053e-24	3.8162e-23	42	1488	148	37534	SIR1_HUMAN|PTN11_HUMAN|PK3CA_HUMAN|VEGFA_HUMAN|P53_HUMAN|FGF2_HUMAN|GBLP_HUMAN|SMAD4_HUMAN|FAK1_HUMAN|RIPK2_HUMAN|HGF_HUMAN|EGFR_HUMAN|NEMO_HUMAN|RASK_HUMAN|CDN1B_HUMAN|TRAF6_HUMAN|MK09_HUMAN|KPCA_HUMAN|SRC_HUMAN|AKT1_HUMAN|CALM_HUMAN|JAK2_HUMAN|CASP3_HUMAN|M3K7_HUMAN|MK14_HUMAN|LYN_HUMAN|JUN_HUMAN|RAC1_HUMAN|KAPCA_HUMAN|CCND1_HUMAN|MK01_HUMAN|SQSTM_HUMAN|MK03_HUMAN|MTOR_HUMAN|1433B_HUMAN|RASH_HU…	0.011
10627	regulation of intracellular protein kinase cascade	2.3597e-24	4.3637e-23	39	1236	148	37534	SIR1_HUMAN|PTN11_HUMAN|IKBA_HUMAN|VEGFA_HUMAN|FGF2_HUMAN|GBLP_HUMAN|GRB2_HUMAN|FAK1_HUMAN|RIPK2_HUMAN|HGF_HUMAN|EGFR_HUMAN|NEMO_HUMAN|RASK_HUMAN|TRAF6_HUMAN|MK09_HUMAN|KPCA_HUMAN|SRC_HUMAN|AKT1_HUMAN|JAK2_HUMAN|IKKB_HUMAN|M3K7_HUMAN|LYN_HUMAN|MK14_HUMAN|RARA_HUMAN|STAT1_HUMAN|FYN_HUMAN|MK01_HUMAN|RHOA_HUMAN|SQSTM_HUMAN|MK03_HUMAN|MTOR_HUMAN|1433B_HUMAN|BIRC2_HUMAN|RASH_HUMAN|CTNB1_HUMAN|UBC_HUMAN…	0.005
33238	regulation of cellular amine metabolic process	3.8174e-24	7.0229e-23	17	90	148	37534	PSA3_HUMAN|PSB1_HUMAN|PSB7_HUMAN|PRS4_HUMAN|PSDE_HUMAN|PSMD7_HUMAN|PSB2_HUMAN|PSB4_HUMAN|PRS7_HUMAN|PSMD1_HUMAN|PSB6_HUMAN|PSA7_HUMAN|PSMD8_HUMAN|PSA6_HUMAN|PSA5_HUMAN|PRS8_HUMAN|PRS10_HUMAN	1
30177	positive regulation of Wnt receptor signaling pathway	4.6045e-24	8.4274e-23	21	198	148	37534	PSA3_HUMAN|PSB1_HUMAN|PSB7_HUMAN|PRS4_HUMAN|PSDE_HUMAN|PSMD7_HUMAN|PSB2_HUMAN|PSB4_HUMAN|PRS7_HUMAN|PSMD1_HUMAN|SRC_HUMAN|PSB6_HUMAN|CTNB1_HUMAN|PSA7_HUMAN|UBC_HUMAN|PSMD8_HUMAN|PSA6_HUMAN|PSA5_HUMAN|RS27A_HUMAN|PRS8_HUMAN|PRS10_HUMAN	1
42060	wound healing	6.0394e-24	1.0997e-22	33	813	148	37534	HIF1A_HUMAN|PTN11_HUMAN|PK3CA_HUMAN|1433Z_HUMAN|VEGFA_HUMAN|P53_HUMAN|LAT2_HUMAN|FGF2_HUMAN|HDAC1_HUMAN|GRB2_HUMAN|FAK1_HUMAN|HGF_HUMAN|RASK_HUMAN|KPCA_HUMAN|SRC_HUMAN|AKT1_HUMAN|CALM_HUMAN|JAK2_HUMAN|LYN_HUMAN|MK14_HUMAN|RAC1_HUMAN|KAPCA_HUMAN|FYN_HUMAN|RHOG_HUMAN|P85A_HUMAN|MK01_HUMAN|RHOA_HUMAN|MK03_HUMAN|BCAR1_HUMAN|RASH_HUMAN|A4_HUMAN|CDC42_HUMAN|ITB1_HUMAN	0.003
10565	regulation of cellular ketone metabolic process	6.4978e-24	1.1772e-22	22	236	148	37534	SIR1_HUMAN|PSA3_HUMAN|PSB1_HUMAN|PSB7_HUMAN|PRS4_HUMAN|PSDE_HUMAN|GCR_HUMAN|PSMD7_HUMAN|PSB2_HUMAN|PSB4_HUMAN|PRS7_HUMAN|MK09_HUMAN|PSMD1_HUMAN|MTOR_HUMAN|PSB6_HUMAN|AKT1_HUMAN|PSA7_HUMAN|PSMD8_HUMAN|PSA6_HUMAN|PSA5_HUMAN|PRS8_HUMAN|PRS10_HUMAN	0.895
31328	positive regulation of cellular biosynthetic process	1.1239e-23	2.0258e-22	49	2256	148	37534	HIF1A_HUMAN|THA_HUMAN|VEGFA_HUMAN|P53_HUMAN|ELOB_HUMAN|HDAC1_HUMAN|SMAD4_HUMAN|RIPK2_HUMAN|MK09_HUMAN|KPCA_HUMAN|AKT1_HUMAN|JAK2_HUMAN|IKKB_HUMAN|SMAD2_HUMAN|PRS8_HUMAN|STAT3_HUMAN|MK14_HUMAN|JUN_HUMAN|RARA_HUMAN|RHOG_HUMAN|STAT1_HUMAN|P85A_HUMAN|ELOC_HUMAN|MK01_HUMAN|SQSTM_HUMAN|MTOR_HUMAN|CBP_HUMAN|EP300_HUMAN|CTNB1_HUMAN|RASH_HUMAN|RB_HUMAN|CDC42_HUMAN|A4_HUMAN|SIR1_HUMAN|IKBA_HUMAN|FGF2_HUMAN…	0.027
51254	positive regulation of RNA metabolic process	1.1454e-23	2.0543e-22	46	1943	148	37534	SIR1_HUMAN|HIF1A_HUMAN|IKBA_HUMAN|VEGFA_HUMAN|THA_HUMAN|P53_HUMAN|FGF2_HUMAN|ELOB_HUMAN|SMAD4_HUMAN|HDAC1_HUMAN|RIPK2_HUMAN|HGF_HUMAN|EGFR_HUMAN|NEMO_HUMAN|HSP7C_HUMAN|TRAF6_HUMAN|MK09_HUMAN|SRC_HUMAN|AKT1_HUMAN|JAK2_HUMAN|IKKB_HUMAN|SMAD2_HUMAN|STAT3_HUMAN|PRS8_HUMAN|MK14_HUMAN|JUN_HUMAN|RARA_HUMAN|STAT1_HUMAN|RHOG_HUMAN|FOS_HUMAN|P85A_HUMAN|MK01_HUMAN|ELOC_HUMAN|GCR_HUMAN|RXRA_HUMAN|SQSTM_HUMAN…	0.035
31324	negative regulation of cellular metabolic process	1.1996e-23	2.1406e-22	51	2480	148	37534	PSB1_HUMAN|PSB7_HUMAN|THA_HUMAN|VEGFA_HUMAN|P53_HUMAN|HDAC1_HUMAN|SMAD4_HUMAN|PSDE_HUMAN|PSB2_HUMAN|HSP7C_HUMAN|PSB4_HUMAN|KPCA_HUMAN|AKT1_HUMAN|SMAD2_HUMAN|PRS8_HUMAN|STAT3_HUMAN|JUN_HUMAN|RARA_HUMAN|TYY1_HUMAN|STAT1_HUMAN|PRS7_HUMAN|MTOR_HUMAN|PSB6_HUMAN|1433T_HUMAN|CBP_HUMAN|EP300_HUMAN|PSA7_HUMAN|CTNB1_HUMAN|RB_HUMAN|PSA6_HUMAN|PSA5_HUMAN|SIR1_HUMAN|GBLP_HUMAN|PRS4_HUMAN|CDN1B_HUMAN|TRAF6_HUM…	0.426
45937	positive regulation of phosphate metabolic process	1.4865e-23	2.6265e-22	37	1136	148	37534	SIR1_HUMAN|PTN11_HUMAN|PK3CA_HUMAN|VEGFA_HUMAN|P53_HUMAN|FGF2_HUMAN|GBLP_HUMAN|SMAD4_HUMAN|FAK1_HUMAN|RIPK2_HUMAN|HGF_HUMAN|EGFR_HUMAN|NEMO_HUMAN|RASK_HUMAN|TRAF6_HUMAN|MK09_HUMAN|KPCA_HUMAN|SRC_HUMAN|AKT1_HUMAN|CALM_HUMAN|JAK2_HUMAN|M3K7_HUMAN|MK14_HUMAN|LYN_HUMAN|RAC1_HUMAN|KAPCA_HUMAN|CCND1_HUMAN|MK01_HUMAN|SQSTM_HUMAN|MK03_HUMAN|MTOR_HUMAN|1433B_HUMAN|RASH_HUMAN|UBC_HUMAN|RS27A_HUMAN|CDC42_HU…	0.019
10562	positive regulation of phosphorus metabolic process	1.4865e-23	2.6265e-22	37	1136	148	37534	SIR1_HUMAN|PTN11_HUMAN|PK3CA_HUMAN|VEGFA_HUMAN|P53_HUMAN|FGF2_HUMAN|GBLP_HUMAN|SMAD4_HUMAN|FAK1_HUMAN|RIPK2_HUMAN|HGF_HUMAN|EGFR_HUMAN|NEMO_HUMAN|RASK_HUMAN|TRAF6_HUMAN|MK09_HUMAN|KPCA_HUMAN|SRC_HUMAN|AKT1_HUMAN|CALM_HUMAN|JAK2_HUMAN|M3K7_HUMAN|MK14_HUMAN|LYN_HUMAN|RAC1_HUMAN|KAPCA_HUMAN|CCND1_HUMAN|MK01_HUMAN|SQSTM_HUMAN|MK03_HUMAN|MTOR_HUMAN|1433B_HUMAN|RASH_HUMAN|UBC_HUMAN|RS27A_HUMAN|CDC42_HU…	0.025
43161	proteasomal ubiquitin-dependent protein catabolic process	1.6142e-23	2.8379e-22	24	327	148	37534	SIR1_HUMAN|PSA3_HUMAN|RBX1_HUMAN|PSB1_HUMAN|PSB7_HUMAN|CUL1_HUMAN|PRS4_HUMAN|PSDE_HUMAN|PSMD7_HUMAN|PSB2_HUMAN|SKP1_HUMAN|PSB4_HUMAN|PRS7_HUMAN|PSMD1_HUMAN|PSB6_HUMAN|BIRC2_HUMAN|PSA7_HUMAN|UBC_HUMAN|PSMD8_HUMAN|PSA6_HUMAN|PSA5_HUMAN|RS27A_HUMAN|PRS8_HUMAN|PRS10_HUMAN	0.327
44092	negative regulation of molecular function	1.8487e-23	3.2344e-22	39	1309	148	37534	SIR1_HUMAN|IKBA_HUMAN|PSB1_HUMAN|VEGFA_HUMAN|PSB7_HUMAN|P53_HUMAN|GBLP_HUMAN|HGF_HUMAN|PRS4_HUMAN|PSDE_HUMAN|PSB2_HUMAN|CDN1B_HUMAN|PSB4_HUMAN|PSMD1_HUMAN|SRC_HUMAN|KPCA_HUMAN|AKT1_HUMAN|CALM_HUMAN|JAK2_HUMAN|PSMD8_HUMAN|CASP3_HUMAN|PRS8_HUMAN|LYN_HUMAN|PSA3_HUMAN|JUN_HUMAN|PSMD7_HUMAN|MK03_HUMAN|PRS7_HUMAN|PSB6_HUMAN|BIRC2_HUMAN|PSA7_HUMAN|RASH_HUMAN|UBC_HUMAN|RB_HUMAN|PSA6_HUMAN|PSA5_HUMAN|RS27…	0.347
9891	positive regulation of biosynthetic process	2.0679e-23	3.6001e-22	49	2288	148	37534	HIF1A_HUMAN|THA_HUMAN|VEGFA_HUMAN|P53_HUMAN|ELOB_HUMAN|HDAC1_HUMAN|SMAD4_HUMAN|RIPK2_HUMAN|MK09_HUMAN|KPCA_HUMAN|AKT1_HUMAN|JAK2_HUMAN|IKKB_HUMAN|SMAD2_HUMAN|PRS8_HUMAN|STAT3_HUMAN|MK14_HUMAN|JUN_HUMAN|RARA_HUMAN|RHOG_HUMAN|STAT1_HUMAN|P85A_HUMAN|ELOC_HUMAN|MK01_HUMAN|SQSTM_HUMAN|MTOR_HUMAN|CBP_HUMAN|EP300_HUMAN|CTNB1_HUMAN|RASH_HUMAN|RB_HUMAN|CDC42_HUMAN|A4_HUMAN|SIR1_HUMAN|IKBA_HUMAN|FGF2_HUMAN…	0.011
8543	fibroblast growth factor receptor signaling pathway	2.2019e-23	3.8149e-22	21	213	148	37534	PTN11_HUMAN|KAPCA_HUMAN|PK3CA_HUMAN|FYN_HUMAN|FGF2_HUMAN|P85A_HUMAN|MK01_HUMAN|GRB2_HUMAN|EGFR_HUMAN|RASK_HUMAN|CDN1B_HUMAN|MK03_HUMAN|KPCA_HUMAN|MTOR_HUMAN|SRC_HUMAN|1433B_HUMAN|AKT1_HUMAN|CALM_HUMAN|RASH_HUMAN|UBC_HUMAN|RS27A_HUMAN	0.075
10498	proteasomal protein catabolic process	2.8705e-23	4.9492e-22	24	335	148	37534	SIR1_HUMAN|PSA3_HUMAN|RBX1_HUMAN|PSB1_HUMAN|PSB7_HUMAN|CUL1_HUMAN|PRS4_HUMAN|PSDE_HUMAN|PSMD7_HUMAN|PSB2_HUMAN|SKP1_HUMAN|PSB4_HUMAN|PRS7_HUMAN|PSMD1_HUMAN|PSB6_HUMAN|BIRC2_HUMAN|PSA7_HUMAN|UBC_HUMAN|PSMD8_HUMAN|PSA6_HUMAN|PSA5_HUMAN|RS27A_HUMAN|PRS8_HUMAN|PRS10_HUMAN	0.284
60828	regulation of canonical Wnt receptor signaling pathway	3.0789e-23	5.2829e-22	23	293	148	37534	PSA3_HUMAN|RBX1_HUMAN|PSB1_HUMAN|PSB7_HUMAN|PRS4_HUMAN|PSDE_HUMAN|PSMD7_HUMAN|PSB2_HUMAN|PSB4_HUMAN|PRS7_HUMAN|PSMD1_HUMAN|SRC_HUMAN|PSB6_HUMAN|CTNB1_HUMAN|PSA7_HUMAN|UBC_HUMAN|PSMD8_HUMAN|PSA6_HUMAN|PSA5_HUMAN|RS27A_HUMAN|PRS8_HUMAN|PRS10_HUMAN|MK14_HUMAN	1
10948	negative regulation of cell cycle process	3.2349e-23	5.5241e-22	26	432	148	37534	PTN11_HUMAN|PSB1_HUMAN|PSB7_HUMAN|P53_HUMAN|PRS4_HUMAN|PSDE_HUMAN|PSB2_HUMAN|CDN1B_HUMAN|PSB4_HUMAN|PSMD1_HUMAN|PSMD8_HUMAN|PRS8_HUMAN|MK14_HUMAN|PSA3_HUMAN|CCND1_HUMAN|PSMD7_HUMAN|PRS7_HUMAN|PSB6_HUMAN|PSA7_HUMAN|RASH_HUMAN|UBC_HUMAN|RB_HUMAN|PSA6_HUMAN|PSA5_HUMAN|RS27A_HUMAN|PRS10_HUMAN	1
9611	response to wounding	3.6599e-23	6.2201e-22	40	1422	148	37534	HIF1A_HUMAN|PTN11_HUMAN|PK3CA_HUMAN|1433Z_HUMAN|VEGFA_HUMAN|P53_HUMAN|LAT2_HUMAN|FGF2_HUMAN|HDAC1_HUMAN|FAK1_HUMAN|GRB2_HUMAN|RIPK2_HUMAN|HGF_HUMAN|NEMO_HUMAN|RASK_HUMAN|KPCA_HUMAN|SRC_HUMAN|AKT1_HUMAN|CALM_HUMAN|JAK2_HUMAN|IKKB_HUMAN|CASP3_HUMAN|STAT3_HUMAN|MK14_HUMAN|LYN_HUMAN|JUN_HUMAN|RAC1_HUMAN|KAPCA_HUMAN|RHOG_HUMAN|FYN_HUMAN|FOS_HUMAN|P85A_HUMAN|MK01_HUMAN|RHOA_HUMAN|MK03_HUMAN|BCAR1_HUMAN…	0
45859	regulation of protein kinase activity	3.8235e-23	6.4674e-22	35	1010	148	37534	SIR1_HUMAN|PTN11_HUMAN|PK3CA_HUMAN|VEGFA_HUMAN|FGF2_HUMAN|GBLP_HUMAN|FAK1_HUMAN|HGF_HUMAN|RIPK2_HUMAN|EGFR_HUMAN|NEMO_HUMAN|RASK_HUMAN|CDN1B_HUMAN|TRAF6_HUMAN|KPCA_HUMAN|SRC_HUMAN|AKT1_HUMAN|CALM_HUMAN|JAK2_HUMAN|CASP3_HUMAN|M3K7_HUMAN|LYN_HUMAN|MK14_HUMAN|KAPCA_HUMAN|CCND1_HUMAN|MK01_HUMAN|MK03_HUMAN|MTOR_HUMAN|1433B_HUMAN|RASH_HUMAN|UBC_HUMAN|RB_HUMAN|RS27A_HUMAN|CDC42_HUMAN|A4_HUMAN	0.006
10557	positive regulation of macromolecule biosynthetic process	4.278e-23	7.202e-22	47	2111	148	37534	SIR1_HUMAN|HIF1A_HUMAN|IKBA_HUMAN|VEGFA_HUMAN|THA_HUMAN|P53_HUMAN|FGF2_HUMAN|ELOB_HUMAN|SMAD4_HUMAN|HDAC1_HUMAN|RIPK2_HUMAN|HGF_HUMAN|EGFR_HUMAN|NEMO_HUMAN|TRAF6_HUMAN|MK09_HUMAN|SRC_HUMAN|AKT1_HUMAN|JAK2_HUMAN|IKKB_HUMAN|SMAD2_HUMAN|STAT3_HUMAN|PRS8_HUMAN|MK14_HUMAN|JUN_HUMAN|RAC1_HUMAN|RARA_HUMAN|STAT1_HUMAN|RHOG_HUMAN|FOS_HUMAN|P85A_HUMAN|MK01_HUMAN|ELOC_HUMAN|GCR_HUMAN|RXRA_HUMAN|SQSTM_HUMAN|…	0.032
209	protein polyubiquitination	4.3891e-23	7.3544e-22	21	220	148	37534	PSA3_HUMAN|PSB1_HUMAN|PSB7_HUMAN|PRS4_HUMAN|PSDE_HUMAN|PSMD7_HUMAN|PSB2_HUMAN|TRAF6_HUMAN|PSB4_HUMAN|PRS7_HUMAN|PSMD1_HUMAN|PSB6_HUMAN|BIRC2_HUMAN|PSA7_HUMAN|UBC_HUMAN|PSMD8_HUMAN|PSA6_HUMAN|PSA5_HUMAN|RS27A_HUMAN|PRS8_HUMAN|PRS10_HUMAN	1
10628	positive regulation of gene expression	4.4147e-23	7.3627e-22	46	2008	148	37534	SIR1_HUMAN|HIF1A_HUMAN|IKBA_HUMAN|VEGFA_HUMAN|THA_HUMAN|P53_HUMAN|FGF2_HUMAN|SMAD4_HUMAN|HDAC1_HUMAN|HGF_HUMAN|RIPK2_HUMAN|EGFR_HUMAN|NEMO_HUMAN|RASK_HUMAN|TRAF6_HUMAN|MK09_HUMAN|SRC_HUMAN|AKT1_HUMAN|JAK2_HUMAN|IKKB_HUMAN|SMAD2_HUMAN|PRS8_HUMAN|STAT3_HUMAN|MK14_HUMAN|JUN_HUMAN|RARA_HUMAN|STAT1_HUMAN|RHOG_HUMAN|TYY1_HUMAN|FOS_HUMAN|P85A_HUMAN|MK01_HUMAN|GCR_HUMAN|RXRA_HUMAN|SQSTM_HUMAN|MK03_HUMAN|…	0.021
30111	regulation of Wnt receptor signaling pathway	9.505e-23	1.5778e-21	25	400	148	37534	PSB1_HUMAN|PSB7_HUMAN|GBLP_HUMAN|PRS4_HUMAN|PSDE_HUMAN|PSB2_HUMAN|PSB4_HUMAN|SRC_HUMAN|PSMD1_HUMAN|PSMD8_HUMAN|PRS8_HUMAN|MK14_HUMAN|RBX1_HUMAN|PSA3_HUMAN|CCND1_HUMAN|PSMD7_HUMAN|PRS7_HUMAN|PSB6_HUMAN|PSA7_HUMAN|CTNB1_HUMAN|UBC_HUMAN|PSA6_HUMAN|PSA5_HUMAN|RS27A_HUMAN|PRS10_HUMAN	0.613
278	mitotic cell cycle	1.9252e-22	3.181e-21	33	909	148	37534	PTN11_HUMAN|PSB1_HUMAN|PSB7_HUMAN|HDAC1_HUMAN|CUL1_HUMAN|HGF_HUMAN|PRS4_HUMAN|PSDE_HUMAN|PSB2_HUMAN|SKP1_HUMAN|CDN1B_HUMAN|PSB4_HUMAN|PSMD1_HUMAN|KPCA_HUMAN|PSMD8_HUMAN|PRS8_HUMAN|RASA1_HUMAN|PSA3_HUMAN|KAPCA_HUMAN|CCND1_HUMAN|PSMD7_HUMAN|RHOA_HUMAN|PRS7_HUMAN|PSB6_HUMAN|EP300_HUMAN|PSA7_HUMAN|UBC_HUMAN|RB_HUMAN|PSA6_HUMAN|PSA5_HUMAN|RS27A_HUMAN|PRS10_HUMAN|ITB1_HUMAN	0.264
6974	response to DNA damage stimulus	3.5399e-22	5.8221e-21	36	1163	148	37534	SIR1_HUMAN|PTN11_HUMAN|PSB1_HUMAN|PSB7_HUMAN|P53_HUMAN|GRB2_HUMAN|PRS4_HUMAN|PSDE_HUMAN|PSB2_HUMAN|NEMO_HUMAN|CDN1B_HUMAN|PSB4_HUMAN|PSMD1_HUMAN|PSMD8_HUMAN|CASP3_HUMAN|PRS8_HUMAN|LYN_HUMAN|MK14_HUMAN|PSA3_HUMAN|RBX1_HUMAN|TYY1_HUMAN|P85A_HUMAN|CCND1_HUMAN|MK01_HUMAN|PSMD7_HUMAN|MK03_HUMAN|PRS7_HUMAN|MTOR_HUMAN|PSB6_HUMAN|EP300_HUMAN|PSA7_HUMAN|UBC_HUMAN|PSA6_HUMAN|PSA5_HUMAN|RS27A_HUMAN|PRS10_HU…	0.881
44344	cellular response to fibroblast growth factor stimulus	3.9462e-22	6.4605e-21	21	244	148	37534	PTN11_HUMAN|KAPCA_HUMAN|PK3CA_HUMAN|FYN_HUMAN|FGF2_HUMAN|P85A_HUMAN|MK01_HUMAN|GRB2_HUMAN|EGFR_HUMAN|RASK_HUMAN|CDN1B_HUMAN|MK03_HUMAN|KPCA_HUMAN|MTOR_HUMAN|SRC_HUMAN|1433B_HUMAN|AKT1_HUMAN|CALM_HUMAN|RASH_HUMAN|UBC_HUMAN|RS27A_HUMAN	0.081
33674	positive regulation of kinase activity	6.3027e-22	1.0271e-20	29	665	148	37534	SIR1_HUMAN|PTN11_HUMAN|PK3CA_HUMAN|VEGFA_HUMAN|FGF2_HUMAN|FAK1_HUMAN|HGF_HUMAN|RIPK2_HUMAN|EGFR_HUMAN|NEMO_HUMAN|RASK_HUMAN|TRAF6_HUMAN|SRC_HUMAN|AKT1_HUMAN|CALM_HUMAN|JAK2_HUMAN|M3K7_HUMAN|LYN_HUMAN|MK14_HUMAN|RAC1_HUMAN|KAPCA_HUMAN|CCND1_HUMAN|MK01_HUMAN|MK03_HUMAN|1433B_HUMAN|RASH_HUMAN|UBC_HUMAN|RS27A_HUMAN|CDC42_HUMAN	0.052
30168	platelet activation	6.5881e-22	1.0591e-20	21	250	148	37534	RAC1_HUMAN|PK3CA_HUMAN|RHOG_HUMAN|FYN_HUMAN|VEGFA_HUMAN|1433Z_HUMAN|P85A_HUMAN|MK01_HUMAN|FAK1_HUMAN|GRB2_HUMAN|HGF_HUMAN|RHOA_HUMAN|MK03_HUMAN|BCAR1_HUMAN|KPCA_HUMAN|SRC_HUMAN|AKT1_HUMAN|CALM_HUMAN|A4_HUMAN|MK14_HUMAN|LYN_HUMAN	0.001
45893	positive regulation of transcription, DNA-dependent	6.5336e-22	1.0591e-20	43	1832	148	37534	SIR1_HUMAN|HIF1A_HUMAN|IKBA_HUMAN|VEGFA_HUMAN|THA_HUMAN|P53_HUMAN|FGF2_HUMAN|SMAD4_HUMAN|HDAC1_HUMAN|HGF_HUMAN|RIPK2_HUMAN|EGFR_HUMAN|NEMO_HUMAN|TRAF6_HUMAN|MK09_HUMAN|SRC_HUMAN|AKT1_HUMAN|JAK2_HUMAN|IKKB_HUMAN|SMAD2_HUMAN|PRS8_HUMAN|STAT3_HUMAN|MK14_HUMAN|JUN_HUMAN|RARA_HUMAN|STAT1_HUMAN|RHOG_HUMAN|FOS_HUMAN|P85A_HUMAN|MK01_HUMAN|GCR_HUMAN|RXRA_HUMAN|SQSTM_HUMAN|MK03_HUMAN|MTOR_HUMAN|EP300_HUMAN…	0.015
71774	response to fibroblast growth factor stimulus	6.5881e-22	1.0591e-20	21	250	148	37534	PTN11_HUMAN|KAPCA_HUMAN|PK3CA_HUMAN|FYN_HUMAN|FGF2_HUMAN|P85A_HUMAN|MK01_HUMAN|GRB2_HUMAN|EGFR_HUMAN|RASK_HUMAN|CDN1B_HUMAN|MK03_HUMAN|KPCA_HUMAN|MTOR_HUMAN|SRC_HUMAN|1433B_HUMAN|AKT1_HUMAN|CALM_HUMAN|RASH_HUMAN|UBC_HUMAN|RS27A_HUMAN	0.081
10243	response to organonitrogen compound	1.1838e-21	1.8946e-20	35	1123	148	37534	SIR1_HUMAN|PTN11_HUMAN|IKBA_HUMAN|PK3CA_HUMAN|FGF2_HUMAN|GRB2_HUMAN|FAK1_HUMAN|RIPK2_HUMAN|EGFR_HUMAN|PSB2_HUMAN|RASK_HUMAN|CDN1B_HUMAN|MK09_HUMAN|SRC_HUMAN|AKT1_HUMAN|CALM_HUMAN|JAK2_HUMAN|STAT3_HUMAN|LYN_HUMAN|MK14_HUMAN|JUN_HUMAN|KAPCA_HUMAN|FYN_HUMAN|STAT1_HUMAN|FOS_HUMAN|P85A_HUMAN|CCND1_HUMAN|MK01_HUMAN|MK03_HUMAN|BCAR1_HUMAN|MTOR_HUMAN|1433B_HUMAN|BIRC2_HUMAN|RASH_HUMAN|CTNB1_HUMAN	0.014
35666	TRIF-dependent toll-like receptor signaling pathway	1.1965e-21	1.9064e-20	15	77	148	37534	IKBA_HUMAN|JUN_HUMAN|FOS_HUMAN|MK01_HUMAN|RIPK2_HUMAN|NEMO_HUMAN|TRAF6_HUMAN|MK09_HUMAN|MK03_HUMAN|BIRC2_HUMAN|UBC_HUMAN|IKKB_HUMAN|M3K7_HUMAN|RS27A_HUMAN|MK14_HUMAN	0.28
51347	positive regulation of transferase activity	1.2126e-21	1.9235e-20	29	681	148	37534	SIR1_HUMAN|PTN11_HUMAN|PK3CA_HUMAN|VEGFA_HUMAN|FGF2_HUMAN|FAK1_HUMAN|HGF_HUMAN|RIPK2_HUMAN|EGFR_HUMAN|NEMO_HUMAN|RASK_HUMAN|TRAF6_HUMAN|SRC_HUMAN|AKT1_HUMAN|CALM_HUMAN|JAK2_HUMAN|M3K7_HUMAN|LYN_HUMAN|MK14_HUMAN|RAC1_HUMAN|KAPCA_HUMAN|CCND1_HUMAN|MK01_HUMAN|MK03_HUMAN|1433B_HUMAN|RASH_HUMAN|UBC_HUMAN|RS27A_HUMAN|CDC42_HUMAN	0.042
43086	negative regulation of catalytic activity	2.257e-21	3.5642e-20	34	1064	148	37534	SIR1_HUMAN|PSB1_HUMAN|VEGFA_HUMAN|PSB7_HUMAN|P53_HUMAN|GBLP_HUMAN|HGF_HUMAN|PRS4_HUMAN|PSDE_HUMAN|PSB2_HUMAN|CDN1B_HUMAN|PSB4_HUMAN|PSMD1_HUMAN|SRC_HUMAN|KPCA_HUMAN|AKT1_HUMAN|PSMD8_HUMAN|CASP3_HUMAN|PRS8_HUMAN|LYN_HUMAN|PSA3_HUMAN|PSMD7_HUMAN|PRS7_HUMAN|PSB6_HUMAN|BIRC2_HUMAN|PSA7_HUMAN|RASH_HUMAN|UBC_HUMAN|RB_HUMAN|PSA6_HUMAN|PSA5_HUMAN|RS27A_HUMAN|A4_HUMAN|PRS10_HUMAN	0.592
1901698	response to nitrogen compound	2.303e-21	3.6209e-20	36	1231	148	37534	SIR1_HUMAN|PTN11_HUMAN|IKBA_HUMAN|PK3CA_HUMAN|FGF2_HUMAN|GRB2_HUMAN|FAK1_HUMAN|RIPK2_HUMAN|EGFR_HUMAN|PSB2_HUMAN|RASK_HUMAN|CDN1B_HUMAN|MK09_HUMAN|SRC_HUMAN|AKT1_HUMAN|CALM_HUMAN|JAK2_HUMAN|SMAD2_HUMAN|STAT3_HUMAN|LYN_HUMAN|MK14_HUMAN|JUN_HUMAN|KAPCA_HUMAN|FYN_HUMAN|STAT1_HUMAN|FOS_HUMAN|P85A_HUMAN|CCND1_HUMAN|MK01_HUMAN|MK03_HUMAN|BCAR1_HUMAN|MTOR_HUMAN|1433B_HUMAN|BIRC2_HUMAN|RASH_HUMAN|CTNB1_H…	0.013
60255	regulation of macromolecule metabolic process	2.3341e-21	3.6537e-20	89	8865	148	37534	PTN11_HUMAN|HIF1A_HUMAN|PSB1_HUMAN|THA_HUMAN|VEGFA_HUMAN|PSB7_HUMAN|P53_HUMAN|ELOB_HUMAN|SMAD4_HUMAN|HDAC1_HUMAN|FAK1_HUMAN|CUL1_HUMAN|RIPK2_HUMAN|PSDE_HUMAN|PSB2_HUMAN|SKP1_HUMAN|RASK_HUMAN|HSP7C_HUMAN|PSB4_HUMAN|MK09_HUMAN|KPCA_HUMAN|AKT1_HUMAN|JAK2_HUMAN|IKKB_HUMAN|SMAD2_HUMAN|M3K7_HUMAN|STAT3_HUMAN|PRS8_HUMAN|MK14_HUMAN|RASA1_HUMAN|JUN_HUMAN|RBX1_HUMAN|RARA_HUMAN|KAPCA_HUMAN|STAT1_HUMAN|RHOG_…	0.065
2757	immune response-activating signal transduction	2.592e-21	4.0397e-20	26	514	148	37534	NTAL_HUMAN|IKBA_HUMAN|PK3CA_HUMAN|GRB2_HUMAN|FAK1_HUMAN|RIPK2_HUMAN|NEMO_HUMAN|TRAF6_HUMAN|MK09_HUMAN|SRC_HUMAN|IKKB_HUMAN|M3K7_HUMAN|LYN_HUMAN|MK14_HUMAN|RAC1_HUMAN|JUN_HUMAN|FYN_HUMAN|FOS_HUMAN|P85A_HUMAN|MK01_HUMAN|MK03_HUMAN|BCAR1_HUMAN|BIRC2_HUMAN|UBC_HUMAN|RS27A_HUMAN|CDC42_HUMAN	0.032
2756	MyD88-independent toll-like receptor signaling pathway	3.3247e-21	5.159e-20	15	82	148	37534	IKBA_HUMAN|JUN_HUMAN|FOS_HUMAN|MK01_HUMAN|RIPK2_HUMAN|NEMO_HUMAN|TRAF6_HUMAN|MK09_HUMAN|MK03_HUMAN|BIRC2_HUMAN|UBC_HUMAN|IKKB_HUMAN|M3K7_HUMAN|RS27A_HUMAN|MK14_HUMAN	0.279
34138	toll-like receptor 3 signaling pathway	4.0445e-21	6.2489e-20	15	83	148	37534	IKBA_HUMAN|JUN_HUMAN|FOS_HUMAN|MK01_HUMAN|RIPK2_HUMAN|NEMO_HUMAN|TRAF6_HUMAN|MK09_HUMAN|MK03_HUMAN|BIRC2_HUMAN|UBC_HUMAN|IKKB_HUMAN|M3K7_HUMAN|RS27A_HUMAN|MK14_HUMAN	0.24
34146	toll-like receptor 5 signaling pathway	6.0053e-21	9.2383e-20	14	65	148	37534	IKBA_HUMAN|JUN_HUMAN|FOS_HUMAN|MK01_HUMAN|RIPK2_HUMAN|NEMO_HUMAN|TRAF6_HUMAN|MK09_HUMAN|MK03_HUMAN|UBC_HUMAN|IKKB_HUMAN|M3K7_HUMAN|RS27A_HUMAN|MK14_HUMAN	0.264
34166	toll-like receptor 10 signaling pathway	7.5966e-21	1.1636e-19	14	66	148	37534	IKBA_HUMAN|JUN_HUMAN|FOS_HUMAN|MK01_HUMAN|RIPK2_HUMAN|NEMO_HUMAN|TRAF6_HUMAN|MK09_HUMAN|MK03_HUMAN|UBC_HUMAN|IKKB_HUMAN|M3K7_HUMAN|RS27A_HUMAN|MK14_HUMAN	0.241
10740	positive regulation of intracellular protein kinase cascade	1.3238e-20	2.0191e-19	30	814	148	37534	PTN11_HUMAN|VEGFA_HUMAN|FGF2_HUMAN|FAK1_HUMAN|HGF_HUMAN|RIPK2_HUMAN|EGFR_HUMAN|NEMO_HUMAN|RASK_HUMAN|TRAF6_HUMAN|SRC_HUMAN|KPCA_HUMAN|JAK2_HUMAN|IKKB_HUMAN|M3K7_HUMAN|LYN_HUMAN|MK14_HUMAN|RARA_HUMAN|FYN_HUMAN|MK01_HUMAN|RHOA_HUMAN|MK03_HUMAN|MTOR_HUMAN|BIRC2_HUMAN|CTNB1_HUMAN|RASH_HUMAN|UBC_HUMAN|RS27A_HUMAN|CDC42_HUMAN|ITB1_HUMAN	0.013
9725	response to hormone stimulus	1.4784e-20	2.2453e-19	36	1303	148	37534	SIR1_HUMAN|PTN11_HUMAN|PK3CA_HUMAN|THA_HUMAN|FGF2_HUMAN|GRB2_HUMAN|FAK1_HUMAN|EGFR_HUMAN|RASK_HUMAN|CDN1B_HUMAN|SRC_HUMAN|AKT1_HUMAN|CALM_HUMAN|JAK2_HUMAN|STAT3_HUMAN|LYN_HUMAN|JUN_HUMAN|KAPCA_HUMAN|RARA_HUMAN|FYN_HUMAN|TYY1_HUMAN|STAT1_HUMAN|FOS_HUMAN|P85A_HUMAN|CCND1_HUMAN|MK01_HUMAN|GCR_HUMAN|RXRA_HUMAN|MK03_HUMAN|BCAR1_HUMAN|MTOR_HUMAN|EP300_HUMAN|1433B_HUMAN|RASH_HUMAN|CTNB1_HUMAN|ITB1_HUMAN	0.002
45944	positive regulation of transcription from RNA polymerase II promoter	1.4991e-20	2.267e-19	37	1394	148	37534	SIR1_HUMAN|HIF1A_HUMAN|IKBA_HUMAN|VEGFA_HUMAN|THA_HUMAN|P53_HUMAN|FGF2_HUMAN|SMAD4_HUMAN|HDAC1_HUMAN|HGF_HUMAN|RIPK2_HUMAN|EGFR_HUMAN|NEMO_HUMAN|TRAF6_HUMAN|AKT1_HUMAN|JAK2_HUMAN|IKKB_HUMAN|SMAD2_HUMAN|STAT3_HUMAN|MK14_HUMAN|JUN_HUMAN|RARA_HUMAN|STAT1_HUMAN|FOS_HUMAN|P85A_HUMAN|GCR_HUMAN|RXRA_HUMAN|SQSTM_HUMAN|MK03_HUMAN|EP300_HUMAN|CBP_HUMAN|RASH_HUMAN|CTNB1_HUMAN|UBC_HUMAN|RB_HUMAN|RS27A_HUMAN|…	0.015
1901701	cellular response to oxygen-containing compound	1.6021e-20	2.4126e-19	34	1133	148	37534	SIR1_HUMAN|PTN11_HUMAN|IKBA_HUMAN|PK3CA_HUMAN|FGF2_HUMAN|GBLP_HUMAN|GRB2_HUMAN|FAK1_HUMAN|RIPK2_HUMAN|EGFR_HUMAN|RASK_HUMAN|TRAF6_HUMAN|MK09_HUMAN|SRC_HUMAN|KPCA_HUMAN|AKT1_HUMAN|JAK2_HUMAN|STAT3_HUMAN|LYN_HUMAN|MK14_HUMAN|KAPCA_HUMAN|RARA_HUMAN|FYN_HUMAN|STAT1_HUMAN|FOS_HUMAN|P85A_HUMAN|MK01_HUMAN|MK03_HUMAN|BCAR1_HUMAN|MTOR_HUMAN|1433B_HUMAN|RASH_HUMAN|CTNB1_HUMAN|ITB1_HUMAN	0.007
1901700	response to oxygen-containing compound	2.1256e-20	3.1874e-19	42	1902	148	37534	SIR1_HUMAN|PTN11_HUMAN|IKBA_HUMAN|PK3CA_HUMAN|FGF2_HUMAN|GBLP_HUMAN|GRB2_HUMAN|FAK1_HUMAN|RIPK2_HUMAN|EGFR_HUMAN|RASK_HUMAN|CDN1B_HUMAN|TRAF6_HUMAN|MK09_HUMAN|SRC_HUMAN|KPCA_HUMAN|AKT1_HUMAN|CALM_HUMAN|JAK2_HUMAN|SMAD2_HUMAN|STAT3_HUMAN|LYN_HUMAN|MK14_HUMAN|JUN_HUMAN|RARA_HUMAN|KAPCA_HUMAN|STAT1_HUMAN|TYY1_HUMAN|FYN_HUMAN|FOS_HUMAN|P85A_HUMAN|CCND1_HUMAN|MK01_HUMAN|RXRA_HUMAN|MK03_HUMAN|BCAR1_HUM…	0
38124	toll-like receptor TLR6:TLR2 signaling pathway	2.3231e-20	3.4546e-19	14	71	148	37534	IKBA_HUMAN|JUN_HUMAN|FOS_HUMAN|MK01_HUMAN|RIPK2_HUMAN|NEMO_HUMAN|TRAF6_HUMAN|MK09_HUMAN|MK03_HUMAN|UBC_HUMAN|IKKB_HUMAN|M3K7_HUMAN|RS27A_HUMAN|MK14_HUMAN	0.257
38123	toll-like receptor TLR1:TLR2 signaling pathway	2.3231e-20	3.4546e-19	14	71	148	37534	IKBA_HUMAN|JUN_HUMAN|FOS_HUMAN|MK01_HUMAN|RIPK2_HUMAN|NEMO_HUMAN|TRAF6_HUMAN|MK09_HUMAN|MK03_HUMAN|UBC_HUMAN|IKKB_HUMAN|M3K7_HUMAN|RS27A_HUMAN|MK14_HUMAN	0.258
34134	toll-like receptor 2 signaling pathway	3.5443e-20	5.2488e-19	14	73	148	37534	IKBA_HUMAN|JUN_HUMAN|FOS_HUMAN|MK01_HUMAN|RIPK2_HUMAN|NEMO_HUMAN|TRAF6_HUMAN|MK09_HUMAN|MK03_HUMAN|UBC_HUMAN|IKKB_HUMAN|M3K7_HUMAN|RS27A_HUMAN|MK14_HUMAN	0.262
34162	toll-like receptor 9 signaling pathway	4.3568e-20	6.4253e-19	14	74	148	37534	IKBA_HUMAN|JUN_HUMAN|FOS_HUMAN|MK01_HUMAN|RIPK2_HUMAN|NEMO_HUMAN|TRAF6_HUMAN|MK09_HUMAN|MK03_HUMAN|UBC_HUMAN|IKKB_HUMAN|M3K7_HUMAN|RS27A_HUMAN|MK14_HUMAN	0.279
2253	activation of immune response	4.4125e-20	6.4808e-19	26	576	148	37534	NTAL_HUMAN|IKBA_HUMAN|PK3CA_HUMAN|GRB2_HUMAN|FAK1_HUMAN|RIPK2_HUMAN|NEMO_HUMAN|TRAF6_HUMAN|MK09_HUMAN|SRC_HUMAN|IKKB_HUMAN|M3K7_HUMAN|LYN_HUMAN|MK14_HUMAN|RAC1_HUMAN|JUN_HUMAN|FYN_HUMAN|FOS_HUMAN|P85A_HUMAN|MK01_HUMAN|MK03_HUMAN|BCAR1_HUMAN|BIRC2_HUMAN|UBC_HUMAN|RS27A_HUMAN|CDC42_HUMAN	0.032
31347	regulation of defense response	4.7878e-20	7.0031e-19	28	709	148	37534	PTN11_HUMAN|IKBA_HUMAN|RIPK2_HUMAN|EGFR_HUMAN|NEMO_HUMAN|TRAF6_HUMAN|PSB4_HUMAN|MK09_HUMAN|KPCA_HUMAN|1B07_HUMAN|JAK2_HUMAN|IKKB_HUMAN|M3K7_HUMAN|LYN_HUMAN|MK14_HUMAN|RAC1_HUMAN|JUN_HUMAN|FYN_HUMAN|STAT1_HUMAN|FOS_HUMAN|MK01_HUMAN|MK03_HUMAN|1B57_HUMAN|BIRC2_HUMAN|UBC_HUMAN|PSA6_HUMAN|RS27A_HUMAN|JAK1_HUMAN	0.032
9605	response to external stimulus	5.357e-20	7.8037e-19	41	1845	148	37534	SIR1_HUMAN|PTN11_HUMAN|VEGFA_HUMAN|P53_HUMAN|FGF2_HUMAN|SMAD4_HUMAN|GRB2_HUMAN|FAK1_HUMAN|HGF_HUMAN|EGFR_HUMAN|RASK_HUMAN|HSP7C_HUMAN|MK09_HUMAN|KPCA_HUMAN|SRC_HUMAN|AKT1_HUMAN|CALM_HUMAN|LYN_HUMAN|MK14_HUMAN|RASA1_HUMAN|RAC1_HUMAN|JUN_HUMAN|RARA_HUMAN|STAT1_HUMAN|RHOG_HUMAN|FYN_HUMAN|FOS_HUMAN|CCND1_HUMAN|MK01_HUMAN|RHOA_HUMAN|SQSTM_HUMAN|MK03_HUMAN|BCAR1_HUMAN|MTOR_HUMAN|1433B_HUMAN|RASH_HUMAN|…	0
34142	toll-like receptor 4 signaling pathway	7.9584e-20	1.1546e-18	15	100	148	37534	IKBA_HUMAN|JUN_HUMAN|FOS_HUMAN|MK01_HUMAN|RIPK2_HUMAN|NEMO_HUMAN|TRAF6_HUMAN|MK09_HUMAN|MK03_HUMAN|BIRC2_HUMAN|UBC_HUMAN|IKKB_HUMAN|M3K7_HUMAN|RS27A_HUMAN|MK14_HUMAN	0.233
45088	regulation of innate immune response	1.8895e-19	2.7302e-18	21	328	148	37534	PTN11_HUMAN|IKBA_HUMAN|JUN_HUMAN|STAT1_HUMAN|FOS_HUMAN|MK01_HUMAN|RIPK2_HUMAN|NEMO_HUMAN|TRAF6_HUMAN|MK03_HUMAN|MK09_HUMAN|1B57_HUMAN|1B07_HUMAN|BIRC2_HUMAN|JAK2_HUMAN|UBC_HUMAN|IKKB_HUMAN|M3K7_HUMAN|RS27A_HUMAN|JAK1_HUMAN|MK14_HUMAN	0.106
7049	cell cycle	1.9423e-19	2.7952e-18	40	1807	148	37534	PTN11_HUMAN|PSB1_HUMAN|PSB7_HUMAN|P53_HUMAN|GBLP_HUMAN|HDAC1_HUMAN|CUL1_HUMAN|HGF_HUMAN|PRS4_HUMAN|PSDE_HUMAN|PSB2_HUMAN|SKP1_HUMAN|CDN1B_HUMAN|PSB4_HUMAN|PSMD1_HUMAN|KPCA_HUMAN|SRC_HUMAN|PSMD8_HUMAN|PRS8_HUMAN|RASA1_HUMAN|PSA3_HUMAN|KAPCA_HUMAN|CCND1_HUMAN|MK01_HUMAN|PSMD7_HUMAN|RHOA_HUMAN|MK03_HUMAN|PRS7_HUMAN|PSB6_HUMAN|EP300_HUMAN|RASH_HUMAN|CTNB1_HUMAN|PSA7_HUMAN|UBC_HUMAN|RB_HUMAN|PSA6_HUMA…	0.392
80090	regulation of primary metabolic process	3.1434e-19	4.5056e-18	89	9502	148	37534	PTN11_HUMAN|HIF1A_HUMAN|PSB1_HUMAN|THA_HUMAN|VEGFA_HUMAN|PSB7_HUMAN|P53_HUMAN|ELOB_HUMAN|SMAD4_HUMAN|HDAC1_HUMAN|FAK1_HUMAN|CUL1_HUMAN|RIPK2_HUMAN|PSDE_HUMAN|PSB2_HUMAN|SKP1_HUMAN|RASK_HUMAN|HSP7C_HUMAN|PSB4_HUMAN|MK09_HUMAN|KPCA_HUMAN|AKT1_HUMAN|JAK2_HUMAN|IKKB_HUMAN|SMAD2_HUMAN|M3K7_HUMAN|STAT3_HUMAN|PRS8_HUMAN|MK14_HUMAN|RASA1_HUMAN|JUN_HUMAN|RBX1_HUMAN|RARA_HUMAN|KAPCA_HUMAN|STAT1_HUMAN|RHOG_…	0.082
9987	cellular process	3.8237e-19	5.4588e-18	148	28201	148	37534	HIF1A_HUMAN|1B59_HUMAN|PTN11_HUMAN|1C05_HUMAN|PSB1_HUMAN|VEGFA_HUMAN|THA_HUMAN|P53_HUMAN|LAT2_HUMAN|ELOB_HUMAN|SMAD4_HUMAN|FAK1_HUMAN|CUL1_HUMAN|1C08_HUMAN|RIPK2_HUMAN|1C12_HUMAN|PSDE_HUMAN|HSP7C_HUMAN|KPCA_HUMAN|1B14_HUMAN|M3K7_HUMAN|PRS8_HUMAN|1C04_HUMAN|RBX1_HUMAN|KAPCA_HUMAN|1B15_HUMAN|1B58_HUMAN|1B35_HUMAN|1B48_HUMAN|1C17_HUMAN|1C14_HUMAN|1B49_HUMAN|1B42_HUMAN|1B40_HUMAN|SQSTM_HUMAN|1B67_HUM…	0.17
45860	positive regulation of protein kinase activity	4.5112e-19	6.4145e-18	26	633	148	37534	SIR1_HUMAN|PTN11_HUMAN|KAPCA_HUMAN|PK3CA_HUMAN|VEGFA_HUMAN|FGF2_HUMAN|CCND1_HUMAN|MK01_HUMAN|FAK1_HUMAN|RIPK2_HUMAN|HGF_HUMAN|EGFR_HUMAN|NEMO_HUMAN|RASK_HUMAN|TRAF6_HUMAN|MK03_HUMAN|SRC_HUMAN|AKT1_HUMAN|1433B_HUMAN|CALM_HUMAN|RASH_HUMAN|JAK2_HUMAN|UBC_HUMAN|M3K7_HUMAN|RS27A_HUMAN|MK14_HUMAN	0.147
32870	cellular response to hormone stimulus	5.2698e-19	7.4634e-18	28	777	148	37534	PTN11_HUMAN|PK3CA_HUMAN|THA_HUMAN|FGF2_HUMAN|GRB2_HUMAN|FAK1_HUMAN|EGFR_HUMAN|RASK_HUMAN|SRC_HUMAN|AKT1_HUMAN|JAK2_HUMAN|STAT3_HUMAN|LYN_HUMAN|JUN_HUMAN|KAPCA_HUMAN|RARA_HUMAN|FYN_HUMAN|STAT1_HUMAN|FOS_HUMAN|P85A_HUMAN|MK01_HUMAN|GCR_HUMAN|RXRA_HUMAN|MK03_HUMAN|BCAR1_HUMAN|MTOR_HUMAN|1433B_HUMAN|RASH_HUMAN	0.001
51171	regulation of nitrogen compound metabolic process	5.3976e-19	7.6142e-18	80	7805	148	37534	HIF1A_HUMAN|PSB1_HUMAN|THA_HUMAN|VEGFA_HUMAN|PSB7_HUMAN|P53_HUMAN|ELOB_HUMAN|SMAD4_HUMAN|HDAC1_HUMAN|FAK1_HUMAN|RIPK2_HUMAN|PSDE_HUMAN|PSB2_HUMAN|RASK_HUMAN|HSP7C_HUMAN|PSB4_HUMAN|MK09_HUMAN|KPCA_HUMAN|AKT1_HUMAN|JAK2_HUMAN|IKKB_HUMAN|SMAD2_HUMAN|M3K7_HUMAN|PRS8_HUMAN|STAT3_HUMAN|MK14_HUMAN|RASA1_HUMAN|RBX1_HUMAN|JUN_HUMAN|RARA_HUMAN|STAT1_HUMAN|RHOG_HUMAN|TYY1_HUMAN|P85A_HUMAN|MK01_HUMAN|ELOC_HU…	0.03
1775	cell activation	6.0537e-19	8.5062e-18	30	934	148	37534	NTAL_HUMAN|PK3CA_HUMAN|1433Z_HUMAN|VEGFA_HUMAN|P53_HUMAN|SMAD4_HUMAN|GRB2_HUMAN|FAK1_HUMAN|HGF_HUMAN|RIPK2_HUMAN|EGFR_HUMAN|TRAF6_HUMAN|KPCA_HUMAN|SRC_HUMAN|AKT1_HUMAN|CALM_HUMAN|LYN_HUMAN|MK14_HUMAN|RAC1_HUMAN|JUN_HUMAN|FYN_HUMAN|RHOG_HUMAN|P85A_HUMAN|MK01_HUMAN|RHOA_HUMAN|MK03_HUMAN|BCAR1_HUMAN|CTNB1_HUMAN|A4_HUMAN|ITB1_HUMAN	0.003
31323	regulation of cellular metabolic process	6.2844e-19	8.7957e-18	89	9597	148	37534	PTN11_HUMAN|HIF1A_HUMAN|PSB1_HUMAN|THA_HUMAN|VEGFA_HUMAN|PSB7_HUMAN|P53_HUMAN|ELOB_HUMAN|SMAD4_HUMAN|HDAC1_HUMAN|FAK1_HUMAN|CUL1_HUMAN|RIPK2_HUMAN|PSDE_HUMAN|PSB2_HUMAN|SKP1_HUMAN|RASK_HUMAN|HSP7C_HUMAN|PSB4_HUMAN|MK09_HUMAN|KPCA_HUMAN|AKT1_HUMAN|JAK2_HUMAN|IKKB_HUMAN|SMAD2_HUMAN|M3K7_HUMAN|STAT3_HUMAN|PRS8_HUMAN|MK14_HUMAN|RASA1_HUMAN|JUN_HUMAN|RBX1_HUMAN|RARA_HUMAN|KAPCA_HUMAN|STAT1_HUMAN|RHOG_…	0.083
1901652	response to peptide	6.8795e-19	9.5911e-18	26	644	148	37534	SIR1_HUMAN|PTN11_HUMAN|IKBA_HUMAN|PK3CA_HUMAN|FGF2_HUMAN|GRB2_HUMAN|FAK1_HUMAN|RIPK2_HUMAN|RASK_HUMAN|CDN1B_HUMAN|SRC_HUMAN|AKT1_HUMAN|JAK2_HUMAN|STAT3_HUMAN|LYN_HUMAN|MK14_HUMAN|KAPCA_HUMAN|FYN_HUMAN|STAT1_HUMAN|P85A_HUMAN|MK01_HUMAN|MK03_HUMAN|BCAR1_HUMAN|MTOR_HUMAN|1433B_HUMAN|RASH_HUMAN	0.004
2755	MyD88-dependent toll-like receptor signaling pathway	8.1862e-19	1.1368e-17	14	90	148	37534	IKBA_HUMAN|JUN_HUMAN|FOS_HUMAN|MK01_HUMAN|RIPK2_HUMAN|NEMO_HUMAN|TRAF6_HUMAN|MK09_HUMAN|MK03_HUMAN|UBC_HUMAN|IKKB_HUMAN|M3K7_HUMAN|RS27A_HUMAN|MK14_HUMAN	0.261
71902	positive regulation of protein serine/threonine kinase activity	1.599e-18	2.212e-17	21	364	148	37534	SIR1_HUMAN|PTN11_HUMAN|VEGFA_HUMAN|FGF2_HUMAN|CCND1_HUMAN|MK01_HUMAN|RIPK2_HUMAN|HGF_HUMAN|EGFR_HUMAN|NEMO_HUMAN|RASK_HUMAN|TRAF6_HUMAN|MK03_HUMAN|SRC_HUMAN|AKT1_HUMAN|CALM_HUMAN|RASH_HUMAN|UBC_HUMAN|M3K7_HUMAN|RS27A_HUMAN|MK14_HUMAN	0.168
1901653	cellular response to peptide	1.6335e-18	2.251e-17	22	418	148	37534	PTN11_HUMAN|KAPCA_HUMAN|PK3CA_HUMAN|STAT1_HUMAN|FYN_HUMAN|FGF2_HUMAN|P85A_HUMAN|MK01_HUMAN|FAK1_HUMAN|GRB2_HUMAN|RIPK2_HUMAN|RASK_HUMAN|MK03_HUMAN|BCAR1_HUMAN|MTOR_HUMAN|SRC_HUMAN|AKT1_HUMAN|1433B_HUMAN|RASH_HUMAN|JAK2_HUMAN|STAT3_HUMAN|LYN_HUMAN	0.004
71900	regulation of protein serine/threonine kinase activity	2.0775e-18	2.8518e-17	25	606	148	37534	SIR1_HUMAN|PTN11_HUMAN|VEGFA_HUMAN|FGF2_HUMAN|CCND1_HUMAN|MK01_HUMAN|RIPK2_HUMAN|HGF_HUMAN|EGFR_HUMAN|NEMO_HUMAN|RASK_HUMAN|CDN1B_HUMAN|TRAF6_HUMAN|MK03_HUMAN|KPCA_HUMAN|SRC_HUMAN|AKT1_HUMAN|CALM_HUMAN|RASH_HUMAN|UBC_HUMAN|CASP3_HUMAN|M3K7_HUMAN|RS27A_HUMAN|LYN_HUMAN|MK14_HUMAN	0.02
6511	ubiquitin-dependent protein catabolic process	2.0906e-18	2.8588e-17	26	674	148	37534	SIR1_HUMAN|PSB1_HUMAN|PSB7_HUMAN|CUL1_HUMAN|PRS4_HUMAN|PSDE_HUMAN|SKP1_HUMAN|PSB2_HUMAN|PSB4_HUMAN|PSMD1_HUMAN|PSMD8_HUMAN|PRS8_HUMAN|RBX1_HUMAN|PSA3_HUMAN|ELOC_HUMAN|PSMD7_HUMAN|SQSTM_HUMAN|PRS7_HUMAN|PSB6_HUMAN|PSA7_HUMAN|BIRC2_HUMAN|UBC_HUMAN|PSA6_HUMAN|PSA5_HUMAN|RS27A_HUMAN|PRS10_HUMAN	0.394
2429	immune response-activating cell surface receptor signaling pathway	2.3582e-18	3.2124e-17	21	371	148	37534	NTAL_HUMAN|IKBA_HUMAN|RAC1_HUMAN|PK3CA_HUMAN|FYN_HUMAN|P85A_HUMAN|MK01_HUMAN|FAK1_HUMAN|GRB2_HUMAN|RIPK2_HUMAN|NEMO_HUMAN|TRAF6_HUMAN|MK03_HUMAN|BCAR1_HUMAN|SRC_HUMAN|UBC_HUMAN|IKKB_HUMAN|M3K7_HUMAN|RS27A_HUMAN|CDC42_HUMAN|LYN_HUMAN	0.105
51090	regulation of sequence-specific DNA binding transcription factor activity	2.5658e-18	3.4819e-17	22	427	148	37534	SIR1_HUMAN|IKBA_HUMAN|JUN_HUMAN|VEGFA_HUMAN|FOS_HUMAN|MK01_HUMAN|RIPK2_HUMAN|NEMO_HUMAN|RASK_HUMAN|TRAF6_HUMAN|MK03_HUMAN|MK09_HUMAN|EP300_HUMAN|AKT1_HUMAN|JAK2_HUMAN|UBC_HUMAN|RB_HUMAN|IKKB_HUMAN|PSA6_HUMAN|M3K7_HUMAN|RS27A_HUMAN|MK14_HUMAN	0.131
7243	intracellular protein kinase cascade	2.6813e-18	3.6249e-17	23	486	148	37534	JUN_HUMAN|PK3CA_HUMAN|STAT1_HUMAN|FOS_HUMAN|MK01_HUMAN|RIPK2_HUMAN|EGFR_HUMAN|NEMO_HUMAN|RASK_HUMAN|TRAF6_HUMAN|MK03_HUMAN|MK09_HUMAN|1433B_HUMAN|AKT1_HUMAN|RASH_HUMAN|JAK2_HUMAN|UBC_HUMAN|IKKB_HUMAN|M3K7_HUMAN|RS27A_HUMAN|STAT3_HUMAN|MK14_HUMAN|LYN_HUMAN	0.012
30163	protein catabolic process	3.0136e-18	4.0586e-17	28	831	148	37534	SIR1_HUMAN|PSB1_HUMAN|PSB7_HUMAN|CUL1_HUMAN|PRS4_HUMAN|PSDE_HUMAN|PSB2_HUMAN|SKP1_HUMAN|PSB4_HUMAN|PSMD1_HUMAN|AKT1_HUMAN|PSMD8_HUMAN|PRS8_HUMAN|RBX1_HUMAN|PSA3_HUMAN|ELOC_HUMAN|PSMD7_HUMAN|SQSTM_HUMAN|PRS7_HUMAN|MTOR_HUMAN|PSB6_HUMAN|BIRC2_HUMAN|PSA7_HUMAN|UBC_HUMAN|PSA6_HUMAN|PSA5_HUMAN|RS27A_HUMAN|PRS10_HUMAN	0.857
19941	modification-dependent protein catabolic process	3.0998e-18	4.159e-17	26	685	148	37534	SIR1_HUMAN|PSB1_HUMAN|PSB7_HUMAN|CUL1_HUMAN|PRS4_HUMAN|PSDE_HUMAN|SKP1_HUMAN|PSB2_HUMAN|PSB4_HUMAN|PSMD1_HUMAN|PSMD8_HUMAN|PRS8_HUMAN|RBX1_HUMAN|PSA3_HUMAN|ELOC_HUMAN|PSMD7_HUMAN|SQSTM_HUMAN|PRS7_HUMAN|PSB6_HUMAN|PSA7_HUMAN|BIRC2_HUMAN|UBC_HUMAN|PSA6_HUMAN|PSA5_HUMAN|RS27A_HUMAN|PRS10_HUMAN	0.42
51130	positive regulation of cellular component organization	3.2246e-18	4.3103e-17	32	1164	148	37534	SIR1_HUMAN|1433Z_HUMAN|VEGFA_HUMAN|P53_HUMAN|GBLP_HUMAN|SMAD4_HUMAN|GRB2_HUMAN|HGF_HUMAN|CDN1B_HUMAN|MK09_HUMAN|SRC_HUMAN|AKT1_HUMAN|SMAD2_HUMAN|CTBP1_HUMAN|PRS8_HUMAN|LYN_HUMAN|MK14_HUMAN|RAC1_HUMAN|JUN_HUMAN|FYN_HUMAN|RHOG_HUMAN|P85A_HUMAN|RHOA_HUMAN|MK03_HUMAN|MTOR_HUMAN|1433T_HUMAN|1433B_HUMAN|RASH_HUMAN|CTNB1_HUMAN|RB_HUMAN|CDC42_HUMAN|ITB1_HUMAN	0.009
43632	modification-dependent macromolecule catabolic process	3.8313e-18	5.1022e-17	26	691	148	37534	SIR1_HUMAN|PSB1_HUMAN|PSB7_HUMAN|CUL1_HUMAN|PRS4_HUMAN|PSDE_HUMAN|SKP1_HUMAN|PSB2_HUMAN|PSB4_HUMAN|PSMD1_HUMAN|PSMD8_HUMAN|PRS8_HUMAN|RBX1_HUMAN|PSA3_HUMAN|ELOC_HUMAN|PSMD7_HUMAN|SQSTM_HUMAN|PRS7_HUMAN|PSB6_HUMAN|PSA7_HUMAN|BIRC2_HUMAN|UBC_HUMAN|PSA6_HUMAN|PSA5_HUMAN|RS27A_HUMAN|PRS10_HUMAN	0.447
43408	regulation of MAPK cascade	4.4996e-18	5.9699e-17	28	844	148	37534	PTN11_HUMAN|VEGFA_HUMAN|FGF2_HUMAN|GRB2_HUMAN|HGF_HUMAN|RIPK2_HUMAN|EGFR_HUMAN|NEMO_HUMAN|RASK_HUMAN|TRAF6_HUMAN|MK09_HUMAN|SRC_HUMAN|KPCA_HUMAN|AKT1_HUMAN|JAK2_HUMAN|M3K7_HUMAN|LYN_HUMAN|MK14_HUMAN|RARA_HUMAN|MK01_HUMAN|MK03_HUMAN|1433B_HUMAN|CTNB1_HUMAN|RASH_HUMAN|UBC_HUMAN|RS27A_HUMAN|CDC42_HUMAN|ITB1_HUMAN	0
45595	regulation of cell differentiation	4.9762e-18	6.5778e-17	42	2209	148	37534	SIR1_HUMAN|HIF1A_HUMAN|IKBA_HUMAN|VEGFA_HUMAN|THA_HUMAN|P53_HUMAN|FGF2_HUMAN|SMAD4_HUMAN|FAK1_HUMAN|RIPK2_HUMAN|HGF_HUMAN|RASK_HUMAN|TRAF6_HUMAN|MK09_HUMAN|KPCA_HUMAN|AKT1_HUMAN|1B07_HUMAN|JAK2_HUMAN|SMAD2_HUMAN|STAT3_HUMAN|MK14_HUMAN|LYN_HUMAN|JUN_HUMAN|RAC1_HUMAN|RARA_HUMAN|KAPCA_HUMAN|STAT1_HUMAN|FYN_HUMAN|FOS_HUMAN|P85A_HUMAN|CCND1_HUMAN|MK01_HUMAN|RHOA_HUMAN|MTOR_HUMAN|CBP_HUMAN|BIRC2_HUMAN|…	0.032
16567	protein ubiquitination	8.7721e-18	1.1553e-16	27	789	148	37534	SIR1_HUMAN|PSB1_HUMAN|PSB7_HUMAN|ELOB_HUMAN|CUL1_HUMAN|PRS4_HUMAN|PSDE_HUMAN|SKP1_HUMAN|PSB2_HUMAN|TRAF6_HUMAN|PSB4_HUMAN|PSMD1_HUMAN|AKT1_HUMAN|PSMD8_HUMAN|PRS8_HUMAN|RBX1_HUMAN|PSA3_HUMAN|PSMD7_HUMAN|PRS7_HUMAN|PSB6_HUMAN|BIRC2_HUMAN|PSA7_HUMAN|UBC_HUMAN|PSA6_HUMAN|PSA5_HUMAN|RS27A_HUMAN|PRS10_HUMAN	0.782
22402	cell cycle process	8.9607e-18	1.1758e-16	34	1393	148	37534	PSB1_HUMAN|PSB7_HUMAN|P53_HUMAN|CUL1_HUMAN|HGF_HUMAN|PRS4_HUMAN|PSDE_HUMAN|PSB2_HUMAN|SKP1_HUMAN|CDN1B_HUMAN|PSB4_HUMAN|PSMD1_HUMAN|KPCA_HUMAN|PSMD8_HUMAN|PRS8_HUMAN|RASA1_HUMAN|PSA3_HUMAN|KAPCA_HUMAN|CCND1_HUMAN|PSMD7_HUMAN|RHOA_HUMAN|PRS7_HUMAN|PSB6_HUMAN|EP300_HUMAN|PSA7_HUMAN|CTNB1_HUMAN|RASH_HUMAN|UBC_HUMAN|RB_HUMAN|PSA6_HUMAN|PSA5_HUMAN|RS27A_HUMAN|PRS10_HUMAN|ITB1_HUMAN	0.598
71375	cellular response to peptide hormone stimulus	1.0875e-17	1.4217e-16	21	400	148	37534	PTN11_HUMAN|KAPCA_HUMAN|PK3CA_HUMAN|STAT1_HUMAN|FYN_HUMAN|FGF2_HUMAN|P85A_HUMAN|MK01_HUMAN|FAK1_HUMAN|GRB2_HUMAN|RASK_HUMAN|MK03_HUMAN|BCAR1_HUMAN|MTOR_HUMAN|SRC_HUMAN|1433B_HUMAN|AKT1_HUMAN|RASH_HUMAN|JAK2_HUMAN|STAT3_HUMAN|LYN_HUMAN	0.007
2224	toll-like receptor signaling pathway	1.5033e-17	1.9582e-16	15	140	148	37534	IKBA_HUMAN|JUN_HUMAN|FOS_HUMAN|MK01_HUMAN|RIPK2_HUMAN|NEMO_HUMAN|TRAF6_HUMAN|MK09_HUMAN|MK03_HUMAN|BIRC2_HUMAN|UBC_HUMAN|IKKB_HUMAN|M3K7_HUMAN|RS27A_HUMAN|MK14_HUMAN	0.277
19220	regulation of phosphate metabolic process	1.5231e-17	1.9767e-16	45	2642	148	37534	SIR1_HUMAN|PTN11_HUMAN|PK3CA_HUMAN|VEGFA_HUMAN|P53_HUMAN|FGF2_HUMAN|GBLP_HUMAN|SMAD4_HUMAN|FAK1_HUMAN|RIPK2_HUMAN|HGF_HUMAN|EGFR_HUMAN|NEMO_HUMAN|RASK_HUMAN|CDN1B_HUMAN|TRAF6_HUMAN|MK09_HUMAN|KPCA_HUMAN|SRC_HUMAN|AKT1_HUMAN|CALM_HUMAN|JAK2_HUMAN|CASP3_HUMAN|M3K7_HUMAN|MK14_HUMAN|LYN_HUMAN|RASA1_HUMAN|JUN_HUMAN|RAC1_HUMAN|RARA_HUMAN|KAPCA_HUMAN|P85A_HUMAN|CCND1_HUMAN|MK01_HUMAN|SQSTM_HUMAN|MK03_HU…	0.004
30522	intracellular receptor signaling pathway	1.7984e-17	2.3256e-16	18	258	148	37534	IKBA_HUMAN|RARA_HUMAN|THA_HUMAN|RIPK2_HUMAN|GCR_HUMAN|NEMO_HUMAN|RXRA_HUMAN|TRAF6_HUMAN|SRC_HUMAN|CTNB1_HUMAN|JAK2_HUMAN|UBC_HUMAN|RB_HUMAN|IKKB_HUMAN|M3K7_HUMAN|RS27A_HUMAN|A4_HUMAN|STAT3_HUMAN	0.681
51603	proteolysis involved in cellular protein catabolic process	1.945e-17	2.506e-16	26	739	148	37534	SIR1_HUMAN|PSB1_HUMAN|PSB7_HUMAN|CUL1_HUMAN|PRS4_HUMAN|PSDE_HUMAN|SKP1_HUMAN|PSB2_HUMAN|PSB4_HUMAN|PSMD1_HUMAN|PSMD8_HUMAN|PRS8_HUMAN|RBX1_HUMAN|PSA3_HUMAN|ELOC_HUMAN|PSMD7_HUMAN|SQSTM_HUMAN|PRS7_HUMAN|PSB6_HUMAN|PSA7_HUMAN|BIRC2_HUMAN|UBC_HUMAN|PSA6_HUMAN|PSA5_HUMAN|RS27A_HUMAN|PRS10_HUMAN	0.403
51174	regulation of phosphorus metabolic process	1.9682e-17	2.5268e-16	45	2660	148	37534	SIR1_HUMAN|PTN11_HUMAN|PK3CA_HUMAN|VEGFA_HUMAN|P53_HUMAN|FGF2_HUMAN|GBLP_HUMAN|SMAD4_HUMAN|FAK1_HUMAN|RIPK2_HUMAN|HGF_HUMAN|EGFR_HUMAN|NEMO_HUMAN|RASK_HUMAN|CDN1B_HUMAN|TRAF6_HUMAN|MK09_HUMAN|KPCA_HUMAN|SRC_HUMAN|AKT1_HUMAN|CALM_HUMAN|JAK2_HUMAN|CASP3_HUMAN|M3K7_HUMAN|MK14_HUMAN|LYN_HUMAN|RASA1_HUMAN|JUN_HUMAN|RAC1_HUMAN|RARA_HUMAN|KAPCA_HUMAN|P85A_HUMAN|CCND1_HUMAN|MK01_HUMAN|SQSTM_HUMAN|MK03_HU…	0.004
32147	activation of protein kinase activity	2.0544e-17	2.628e-16	20	358	148	37534	PTN11_HUMAN|KAPCA_HUMAN|VEGFA_HUMAN|FGF2_HUMAN|MK01_HUMAN|RIPK2_HUMAN|HGF_HUMAN|EGFR_HUMAN|NEMO_HUMAN|RASK_HUMAN|TRAF6_HUMAN|MK03_HUMAN|SRC_HUMAN|1433B_HUMAN|RASH_HUMAN|JAK2_HUMAN|UBC_HUMAN|M3K7_HUMAN|RS27A_HUMAN|MK14_HUMAN	0.105
6935	chemotaxis	2.1551e-17	2.7372e-16	27	818	148	37534	PTN11_HUMAN|VEGFA_HUMAN|FGF2_HUMAN|SMAD4_HUMAN|GRB2_HUMAN|FAK1_HUMAN|HGF_HUMAN|EGFR_HUMAN|RASK_HUMAN|HSP7C_HUMAN|SRC_HUMAN|KPCA_HUMAN|LYN_HUMAN|MK14_HUMAN|RASA1_HUMAN|RAC1_HUMAN|FYN_HUMAN|RHOG_HUMAN|MK01_HUMAN|RHOA_HUMAN|MK03_HUMAN|BCAR1_HUMAN|1433B_HUMAN|RASH_HUMAN|CDC42_HUMAN|A4_HUMAN|ITB1_HUMAN	0
42330	taxis	2.1551e-17	2.7372e-16	27	818	148	37534	PTN11_HUMAN|VEGFA_HUMAN|FGF2_HUMAN|SMAD4_HUMAN|GRB2_HUMAN|FAK1_HUMAN|HGF_HUMAN|EGFR_HUMAN|RASK_HUMAN|HSP7C_HUMAN|SRC_HUMAN|KPCA_HUMAN|LYN_HUMAN|MK14_HUMAN|RASA1_HUMAN|RAC1_HUMAN|FYN_HUMAN|RHOG_HUMAN|MK01_HUMAN|RHOA_HUMAN|MK03_HUMAN|BCAR1_HUMAN|1433B_HUMAN|RASH_HUMAN|CDC42_HUMAN|A4_HUMAN|ITB1_HUMAN	0
42127	regulation of cell proliferation	2.8224e-17	3.572e-16	40	2086	148	37534	SIR1_HUMAN|HIF1A_HUMAN|IKBA_HUMAN|VEGFA_HUMAN|P53_HUMAN|FGF2_HUMAN|SMAD4_HUMAN|HDAC1_HUMAN|CUL1_HUMAN|FAK1_HUMAN|RIPK2_HUMAN|EGFR_HUMAN|RASK_HUMAN|CDN1B_HUMAN|TRAF6_HUMAN|KPCA_HUMAN|SRC_HUMAN|AKT1_HUMAN|JAK2_HUMAN|SMAD2_HUMAN|CASP3_HUMAN|CTBP1_HUMAN|STAT3_HUMAN|LYN_HUMAN|JUN_HUMAN|RARA_HUMAN|STAT1_HUMAN|FYN_HUMAN|RHOG_HUMAN|CCND1_HUMAN|MK01_HUMAN|RHOA_HUMAN|MTOR_HUMAN|BIRC2_HUMAN|RASH_HUMAN|CTNB1…	0.018
44257	cellular protein catabolic process	3.5824e-17	4.5178e-16	26	758	148	37534	SIR1_HUMAN|PSB1_HUMAN|PSB7_HUMAN|CUL1_HUMAN|PRS4_HUMAN|PSDE_HUMAN|SKP1_HUMAN|PSB2_HUMAN|PSB4_HUMAN|PSMD1_HUMAN|PSMD8_HUMAN|PRS8_HUMAN|RBX1_HUMAN|PSA3_HUMAN|ELOC_HUMAN|PSMD7_HUMAN|SQSTM_HUMAN|PRS7_HUMAN|PSB6_HUMAN|PSA7_HUMAN|BIRC2_HUMAN|UBC_HUMAN|PSA6_HUMAN|PSA5_HUMAN|RS27A_HUMAN|PRS10_HUMAN	0.393
32446	protein modification by small protein conjugation	3.6984e-17	4.6478e-16	27	836	148	37534	SIR1_HUMAN|PSB1_HUMAN|PSB7_HUMAN|ELOB_HUMAN|CUL1_HUMAN|PRS4_HUMAN|PSDE_HUMAN|SKP1_HUMAN|PSB2_HUMAN|TRAF6_HUMAN|PSB4_HUMAN|PSMD1_HUMAN|AKT1_HUMAN|PSMD8_HUMAN|PRS8_HUMAN|RBX1_HUMAN|PSA3_HUMAN|PSMD7_HUMAN|PRS7_HUMAN|PSB6_HUMAN|BIRC2_HUMAN|PSA7_HUMAN|UBC_HUMAN|PSA6_HUMAN|PSA5_HUMAN|RS27A_HUMAN|PRS10_HUMAN	0.795
71417	cellular response to organonitrogen compound	4.1338e-17	5.1767e-16	24	618	148	37534	PTN11_HUMAN|KAPCA_HUMAN|PK3CA_HUMAN|STAT1_HUMAN|FYN_HUMAN|FGF2_HUMAN|P85A_HUMAN|MK01_HUMAN|FAK1_HUMAN|GRB2_HUMAN|RIPK2_HUMAN|EGFR_HUMAN|RASK_HUMAN|MK03_HUMAN|BCAR1_HUMAN|MTOR_HUMAN|SRC_HUMAN|AKT1_HUMAN|1433B_HUMAN|RASH_HUMAN|CTNB1_HUMAN|JAK2_HUMAN|STAT3_HUMAN|LYN_HUMAN	0.001
32880	regulation of protein localization	4.4151e-17	5.5096e-16	27	842	148	37534	SIR1_HUMAN|PTN11_HUMAN|IKBA_HUMAN|KAPCA_HUMAN|RHOG_HUMAN|FYN_HUMAN|THA_HUMAN|1433Z_HUMAN|P53_HUMAN|P85A_HUMAN|GBLP_HUMAN|SMAD4_HUMAN|EGFR_HUMAN|RHOA_HUMAN|TRAF6_HUMAN|MTOR_HUMAN|SRC_HUMAN|AKT1_HUMAN|1433B_HUMAN|1433T_HUMAN|CTNB1_HUMAN|JAK2_HUMAN|RB_HUMAN|CDC42_HUMAN|MK14_HUMAN|LYN_HUMAN|ITB1_HUMAN	0.449
51239	regulation of multicellular organismal process	4.4861e-17	5.5787e-16	53	3801	148	37534	PTN11_HUMAN|HIF1A_HUMAN|THA_HUMAN|VEGFA_HUMAN|P53_HUMAN|SMAD4_HUMAN|FAK1_HUMAN|RIPK2_HUMAN|RASK_HUMAN|MK09_HUMAN|KPCA_HUMAN|AKT1_HUMAN|1B07_HUMAN|JAK2_HUMAN|IKKB_HUMAN|SMAD2_HUMAN|M3K7_HUMAN|STAT3_HUMAN|MK14_HUMAN|JUN_HUMAN|KAPCA_HUMAN|RARA_HUMAN|STAT1_HUMAN|P85A_HUMAN|RHOA_HUMAN|MTOR_HUMAN|CBP_HUMAN|EP300_HUMAN|CTNB1_HUMAN|RASH_HUMAN|RB_HUMAN|A4_HUMAN|ITB1_HUMAN|IKBA_HUMAN|PK3CA_HUMAN|FGF2_HUMAN…	0.001
1901699	cellular response to nitrogen compound	4.7959e-17	5.9433e-16	25	693	148	37534	PTN11_HUMAN|PK3CA_HUMAN|FGF2_HUMAN|GRB2_HUMAN|FAK1_HUMAN|RIPK2_HUMAN|EGFR_HUMAN|RASK_HUMAN|SRC_HUMAN|AKT1_HUMAN|JAK2_HUMAN|SMAD2_HUMAN|STAT3_HUMAN|LYN_HUMAN|KAPCA_HUMAN|FYN_HUMAN|STAT1_HUMAN|P85A_HUMAN|MK01_HUMAN|MK03_HUMAN|BCAR1_HUMAN|MTOR_HUMAN|1433B_HUMAN|CTNB1_HUMAN|RASH_HUMAN	0.001
65008	regulation of biological quality	7.8721e-17	9.7217e-16	58	4600	148	37534	PTN11_HUMAN|HIF1A_HUMAN|THA_HUMAN|VEGFA_HUMAN|P53_HUMAN|LAT2_HUMAN|HDAC1_HUMAN|FAK1_HUMAN|RASK_HUMAN|HSP7C_HUMAN|KPCA_HUMAN|AKT1_HUMAN|JAK2_HUMAN|IKKB_HUMAN|SMAD2_HUMAN|STAT3_HUMAN|MK14_HUMAN|RASA1_HUMAN|JUN_HUMAN|KAPCA_HUMAN|RARA_HUMAN|RHOG_HUMAN|STAT1_HUMAN|P85A_HUMAN|MK01_HUMAN|RHOA_HUMAN|MTOR_HUMAN|CBP_HUMAN|EP300_HUMAN|CTNB1_HUMAN|RASH_HUMAN|RB_HUMAN|A4_HUMAN|CDC42_HUMAN|ITB1_HUMAN|SIR1_HUMA…	0.002
32386	regulation of intracellular transport	1.0067e-16	1.2389e-15	23	574	148	37534	SIR1_HUMAN|PTN11_HUMAN|IKBA_HUMAN|KAPCA_HUMAN|THA_HUMAN|1433Z_HUMAN|P53_HUMAN|P85A_HUMAN|SMAD4_HUMAN|MK01_HUMAN|EGFR_HUMAN|RHOA_HUMAN|MK03_HUMAN|MTOR_HUMAN|SRC_HUMAN|AKT1_HUMAN|1433T_HUMAN|1433B_HUMAN|CALM_HUMAN|JAK2_HUMAN|CDC42_HUMAN|MK14_HUMAN|LYN_HUMAN	0.262
7411	axon guidance	1.4188e-16	1.7342e-15	22	517	148	37534	RASA1_HUMAN|PTN11_HUMAN|RAC1_HUMAN|RHOG_HUMAN|FYN_HUMAN|VEGFA_HUMAN|SMAD4_HUMAN|MK01_HUMAN|FAK1_HUMAN|GRB2_HUMAN|EGFR_HUMAN|RHOA_HUMAN|RASK_HUMAN|HSP7C_HUMAN|MK03_HUMAN|SRC_HUMAN|1433B_HUMAN|RASH_HUMAN|A4_HUMAN|CDC42_HUMAN|ITB1_HUMAN|LYN_HUMAN	0
97485	neuron projection guidance	1.4188e-16	1.7342e-15	22	517	148	37534	RASA1_HUMAN|PTN11_HUMAN|RAC1_HUMAN|RHOG_HUMAN|FYN_HUMAN|VEGFA_HUMAN|SMAD4_HUMAN|MK01_HUMAN|FAK1_HUMAN|GRB2_HUMAN|EGFR_HUMAN|RHOA_HUMAN|RASK_HUMAN|HSP7C_HUMAN|MK03_HUMAN|SRC_HUMAN|1433B_HUMAN|RASH_HUMAN|A4_HUMAN|CDC42_HUMAN|ITB1_HUMAN|LYN_HUMAN	0
71456	cellular response to hypoxia	1.5509e-16	1.8891e-15	14	129	148	37534	SIR1_HUMAN|HIF1A_HUMAN|RBX1_HUMAN|VEGFA_HUMAN|P53_HUMAN|ELOB_HUMAN|ELOC_HUMAN|MTOR_HUMAN|SRC_HUMAN|CBP_HUMAN|AKT1_HUMAN|EP300_HUMAN|UBC_HUMAN|RS27A_HUMAN	0.407
6357	regulation of transcription from RNA polymerase II promoter	1.9216e-16	2.3327e-15	43	2572	148	37534	SIR1_HUMAN|HIF1A_HUMAN|IKBA_HUMAN|VEGFA_HUMAN|THA_HUMAN|P53_HUMAN|FGF2_HUMAN|ELOB_HUMAN|SMAD4_HUMAN|HDAC1_HUMAN|HGF_HUMAN|RIPK2_HUMAN|EGFR_HUMAN|NEMO_HUMAN|TRAF6_HUMAN|AKT1_HUMAN|JAK2_HUMAN|IKKB_HUMAN|SMAD2_HUMAN|CTBP1_HUMAN|STAT3_HUMAN|MK14_HUMAN|RBX1_HUMAN|JUN_HUMAN|RARA_HUMAN|STAT1_HUMAN|TYY1_HUMAN|FOS_HUMAN|P85A_HUMAN|CCND1_HUMAN|ELOC_HUMAN|GCR_HUMAN|RXRA_HUMAN|SQSTM_HUMAN|MK03_HUMAN|EP300_HU…	0.08
36294	cellular response to decreased oxygen levels	1.9331e-16	2.3387e-15	14	131	148	37534	SIR1_HUMAN|HIF1A_HUMAN|RBX1_HUMAN|VEGFA_HUMAN|P53_HUMAN|ELOB_HUMAN|ELOC_HUMAN|MTOR_HUMAN|SRC_HUMAN|CBP_HUMAN|AKT1_HUMAN|EP300_HUMAN|UBC_HUMAN|RS27A_HUMAN	0.421
2221	pattern recognition receptor signaling pathway	2.4111e-16	2.9072e-15	15	168	148	37534	IKBA_HUMAN|JUN_HUMAN|FOS_HUMAN|MK01_HUMAN|RIPK2_HUMAN|NEMO_HUMAN|TRAF6_HUMAN|MK09_HUMAN|MK03_HUMAN|BIRC2_HUMAN|UBC_HUMAN|IKKB_HUMAN|M3K7_HUMAN|RS27A_HUMAN|MK14_HUMAN	0.246
43434	response to peptide hormone stimulus	2.8084e-16	3.3748e-15	23	602	148	37534	SIR1_HUMAN|PTN11_HUMAN|KAPCA_HUMAN|PK3CA_HUMAN|STAT1_HUMAN|FYN_HUMAN|FGF2_HUMAN|P85A_HUMAN|MK01_HUMAN|FAK1_HUMAN|GRB2_HUMAN|RASK_HUMAN|CDN1B_HUMAN|MK03_HUMAN|BCAR1_HUMAN|MTOR_HUMAN|SRC_HUMAN|1433B_HUMAN|AKT1_HUMAN|RASH_HUMAN|JAK2_HUMAN|STAT3_HUMAN|LYN_HUMAN	0.005
2758	innate immune response-activating signal transduction	2.8827e-16	3.4525e-15	15	170	148	37534	IKBA_HUMAN|JUN_HUMAN|FOS_HUMAN|MK01_HUMAN|RIPK2_HUMAN|NEMO_HUMAN|TRAF6_HUMAN|MK09_HUMAN|MK03_HUMAN|BIRC2_HUMAN|UBC_HUMAN|IKKB_HUMAN|M3K7_HUMAN|RS27A_HUMAN|MK14_HUMAN	0.234
19222	regulation of metabolic process	4.3434e-16	5.1845e-15	90	10780	148	37534	PTN11_HUMAN|HIF1A_HUMAN|PSB1_HUMAN|THA_HUMAN|VEGFA_HUMAN|PSB7_HUMAN|P53_HUMAN|ELOB_HUMAN|SMAD4_HUMAN|HDAC1_HUMAN|FAK1_HUMAN|CUL1_HUMAN|RIPK2_HUMAN|PSDE_HUMAN|PSB2_HUMAN|SKP1_HUMAN|RASK_HUMAN|HSP7C_HUMAN|PSB4_HUMAN|MK09_HUMAN|KPCA_HUMAN|AKT1_HUMAN|JAK2_HUMAN|IKKB_HUMAN|SMAD2_HUMAN|M3K7_HUMAN|STAT3_HUMAN|PRS8_HUMAN|MK14_HUMAN|RASA1_HUMAN|JUN_HUMAN|RBX1_HUMAN|RARA_HUMAN|KAPCA_HUMAN|STAT1_HUMAN|RHOG_…	0.075
70201	regulation of establishment of protein localization	4.3963e-16	5.2301e-15	24	687	148	37534	SIR1_HUMAN|PTN11_HUMAN|IKBA_HUMAN|KAPCA_HUMAN|RHOG_HUMAN|THA_HUMAN|1433Z_HUMAN|P53_HUMAN|P85A_HUMAN|GBLP_HUMAN|SMAD4_HUMAN|EGFR_HUMAN|RHOA_HUMAN|TRAF6_HUMAN|MTOR_HUMAN|SRC_HUMAN|AKT1_HUMAN|1433B_HUMAN|1433T_HUMAN|JAK2_HUMAN|CDC42_HUMAN|MK14_HUMAN|LYN_HUMAN|ITB1_HUMAN	0.516
50851	antigen receptor-mediated signaling pathway	4.8614e-16	5.7642e-15	15	176	148	37534	NTAL_HUMAN|IKBA_HUMAN|PK3CA_HUMAN|FYN_HUMAN|P85A_HUMAN|MK01_HUMAN|RIPK2_HUMAN|NEMO_HUMAN|TRAF6_HUMAN|BCAR1_HUMAN|UBC_HUMAN|IKKB_HUMAN|M3K7_HUMAN|RS27A_HUMAN|LYN_HUMAN	0.671
80135	regulation of cellular response to stress	4.9298e-16	5.826e-15	23	618	148	37534	SIR1_HUMAN|VEGFA_HUMAN|P53_HUMAN|P85A_HUMAN|GBLP_HUMAN|MK01_HUMAN|RIPK2_HUMAN|HGF_HUMAN|EGFR_HUMAN|NEMO_HUMAN|HSP7C_HUMAN|TRAF6_HUMAN|SQSTM_HUMAN|MK03_HUMAN|MK09_HUMAN|MTOR_HUMAN|EP300_HUMAN|AKT1_HUMAN|CBP_HUMAN|RASH_HUMAN|M3K7_HUMAN|CDC42_HUMAN|LYN_HUMAN	0.386
36211	protein modification process	5.0866e-16	5.9717e-15	57	4634	148	37534	PTN11_HUMAN|PSB1_HUMAN|PSB7_HUMAN|ELOB_HUMAN|HDAC1_HUMAN|FAK1_HUMAN|CUL1_HUMAN|RIPK2_HUMAN|PSDE_HUMAN|PSB2_HUMAN|SKP1_HUMAN|PSB4_HUMAN|MK09_HUMAN|KPCA_HUMAN|AKT1_HUMAN|JAK2_HUMAN|IKKB_HUMAN|SMAD2_HUMAN|M3K7_HUMAN|PRS8_HUMAN|MK14_HUMAN|RBX1_HUMAN|KAPCA_HUMAN|RARA_HUMAN|P85A_HUMAN|MK01_HUMAN|SQSTM_HUMAN|PRS7_HUMAN|MTOR_HUMAN|PSB6_HUMAN|CBP_HUMAN|EP300_HUMAN|PSA7_HUMAN|PSA6_HUMAN|PSA5_HUMAN|A4_HUMAN…	0.409
6464	cellular protein modification process	5.0866e-16	5.9717e-15	57	4634	148	37534	PTN11_HUMAN|PSB1_HUMAN|PSB7_HUMAN|ELOB_HUMAN|HDAC1_HUMAN|FAK1_HUMAN|CUL1_HUMAN|RIPK2_HUMAN|PSDE_HUMAN|PSB2_HUMAN|SKP1_HUMAN|PSB4_HUMAN|MK09_HUMAN|KPCA_HUMAN|AKT1_HUMAN|JAK2_HUMAN|IKKB_HUMAN|SMAD2_HUMAN|M3K7_HUMAN|PRS8_HUMAN|MK14_HUMAN|RBX1_HUMAN|KAPCA_HUMAN|RARA_HUMAN|P85A_HUMAN|MK01_HUMAN|SQSTM_HUMAN|PRS7_HUMAN|MTOR_HUMAN|PSB6_HUMAN|CBP_HUMAN|EP300_HUMAN|PSA7_HUMAN|PSA6_HUMAN|PSA5_HUMAN|A4_HUMAN…	0.444
50793	regulation of developmental process	5.7655e-16	6.7466e-15	46	3045	148	37534	SIR1_HUMAN|HIF1A_HUMAN|IKBA_HUMAN|VEGFA_HUMAN|THA_HUMAN|P53_HUMAN|FGF2_HUMAN|GBLP_HUMAN|SMAD4_HUMAN|FAK1_HUMAN|RIPK2_HUMAN|HGF_HUMAN|RASK_HUMAN|CDN1B_HUMAN|TRAF6_HUMAN|MK09_HUMAN|KPCA_HUMAN|AKT1_HUMAN|1B07_HUMAN|JAK2_HUMAN|SMAD2_HUMAN|STAT3_HUMAN|MK14_HUMAN|LYN_HUMAN|RASA1_HUMAN|JUN_HUMAN|RAC1_HUMAN|RARA_HUMAN|KAPCA_HUMAN|STAT1_HUMAN|FYN_HUMAN|FOS_HUMAN|P85A_HUMAN|CCND1_HUMAN|MK01_HUMAN|RHOA_HUMA…	0.005
60341	regulation of cellular localization	7.3596e-16	8.5838e-15	32	1409	148	37534	SIR1_HUMAN|PTN11_HUMAN|HIF1A_HUMAN|IKBA_HUMAN|KAPCA_HUMAN|RHOG_HUMAN|FYN_HUMAN|THA_HUMAN|1433Z_HUMAN|P53_HUMAN|P85A_HUMAN|GBLP_HUMAN|SMAD4_HUMAN|MK01_HUMAN|EGFR_HUMAN|RHOA_HUMAN|TRAF6_HUMAN|MK03_HUMAN|SRC_HUMAN|KPCA_HUMAN|MTOR_HUMAN|AKT1_HUMAN|1433B_HUMAN|1433T_HUMAN|CALM_HUMAN|CTNB1_HUMAN|JAK2_HUMAN|RB_HUMAN|CDC42_HUMAN|MK14_HUMAN|LYN_HUMAN|ITB1_HUMAN	0.19
43410	positive regulation of MAPK cascade	7.4113e-16	8.616e-15	22	560	148	37534	PTN11_HUMAN|RARA_HUMAN|VEGFA_HUMAN|FGF2_HUMAN|MK01_HUMAN|RIPK2_HUMAN|HGF_HUMAN|EGFR_HUMAN|NEMO_HUMAN|RASK_HUMAN|TRAF6_HUMAN|MK03_HUMAN|KPCA_HUMAN|SRC_HUMAN|RASH_HUMAN|CTNB1_HUMAN|UBC_HUMAN|M3K7_HUMAN|RS27A_HUMAN|CDC42_HUMAN|ITB1_HUMAN|MK14_HUMAN	0.02
31349	positive regulation of defense response	7.5484e-16	8.7468e-15	18	319	148	37534	IKBA_HUMAN|JUN_HUMAN|FOS_HUMAN|MK01_HUMAN|RIPK2_HUMAN|EGFR_HUMAN|NEMO_HUMAN|TRAF6_HUMAN|MK03_HUMAN|MK09_HUMAN|KPCA_HUMAN|BIRC2_HUMAN|JAK2_HUMAN|UBC_HUMAN|IKKB_HUMAN|M3K7_HUMAN|RS27A_HUMAN|MK14_HUMAN	0.079
9653	anatomical structure morphogenesis	7.8193e-16	9.0314e-15	49	3484	148	37534	SIR1_HUMAN|HIF1A_HUMAN|PTN11_HUMAN|PK3CA_HUMAN|VEGFA_HUMAN|THA_HUMAN|P53_HUMAN|FGF2_HUMAN|GBLP_HUMAN|HDAC1_HUMAN|SMAD4_HUMAN|CUL1_HUMAN|FAK1_HUMAN|GRB2_HUMAN|HGF_HUMAN|EGFR_HUMAN|RASK_HUMAN|HSP7C_HUMAN|TRAF6_HUMAN|KPCA_HUMAN|SRC_HUMAN|SMAD2_HUMAN|CASP3_HUMAN|M3K7_HUMAN|STAT3_HUMAN|MK14_HUMAN|LYN_HUMAN|RASA1_HUMAN|JUN_HUMAN|RAC1_HUMAN|RARA_HUMAN|KAPCA_HUMAN|RHOG_HUMAN|TYY1_HUMAN|FYN_HUMAN|MK01_HUM…	0.003
2218	activation of innate immune response	8.0443e-16	9.2613e-15	15	182	148	37534	IKBA_HUMAN|JUN_HUMAN|FOS_HUMAN|MK01_HUMAN|RIPK2_HUMAN|NEMO_HUMAN|TRAF6_HUMAN|MK09_HUMAN|MK03_HUMAN|BIRC2_HUMAN|UBC_HUMAN|IKKB_HUMAN|M3K7_HUMAN|RS27A_HUMAN|MK14_HUMAN	0.271
71453	cellular response to oxygen levels	8.2122e-16	9.4242e-15	14	145	148	37534	SIR1_HUMAN|HIF1A_HUMAN|RBX1_HUMAN|VEGFA_HUMAN|P53_HUMAN|ELOB_HUMAN|ELOC_HUMAN|MTOR_HUMAN|SRC_HUMAN|CBP_HUMAN|AKT1_HUMAN|EP300_HUMAN|UBC_HUMAN|RS27A_HUMAN	0.438
43406	positive regulation of MAP kinase activity	1.3236e-15	1.5141e-14	17	278	148	37534	PTN11_HUMAN|VEGFA_HUMAN|FGF2_HUMAN|MK01_HUMAN|RIPK2_HUMAN|HGF_HUMAN|EGFR_HUMAN|NEMO_HUMAN|RASK_HUMAN|TRAF6_HUMAN|MK03_HUMAN|SRC_HUMAN|RASH_HUMAN|UBC_HUMAN|M3K7_HUMAN|RS27A_HUMAN|MK14_HUMAN	0.122
43412	macromolecule modification	1.3922e-15	1.5875e-14	58	4899	148	37534	PTN11_HUMAN|PSB1_HUMAN|PSB7_HUMAN|ELOB_HUMAN|HDAC1_HUMAN|FAK1_HUMAN|CUL1_HUMAN|RIPK2_HUMAN|PSDE_HUMAN|PSB2_HUMAN|SKP1_HUMAN|PSB4_HUMAN|MK09_HUMAN|KPCA_HUMAN|AKT1_HUMAN|JAK2_HUMAN|IKKB_HUMAN|SMAD2_HUMAN|M3K7_HUMAN|PRS8_HUMAN|MK14_HUMAN|RBX1_HUMAN|KAPCA_HUMAN|RARA_HUMAN|P85A_HUMAN|MK01_HUMAN|SQSTM_HUMAN|PRS7_HUMAN|MTOR_HUMAN|PSB6_HUMAN|CBP_HUMAN|EP300_HUMAN|PSA7_HUMAN|PSA6_HUMAN|PSA5_HUMAN|A4_HUMAN…	0.396
9057	macromolecule catabolic process	1.4754e-15	1.6769e-14	31	1344	148	37534	SIR1_HUMAN|PSB1_HUMAN|PSB7_HUMAN|FGF2_HUMAN|CUL1_HUMAN|PRS4_HUMAN|PSDE_HUMAN|PSB2_HUMAN|SKP1_HUMAN|PSB4_HUMAN|PSMD1_HUMAN|AKT1_HUMAN|CALM_HUMAN|PSMD8_HUMAN|CASP3_HUMAN|PRS8_HUMAN|PSA3_HUMAN|RBX1_HUMAN|ELOC_HUMAN|PSMD7_HUMAN|SQSTM_HUMAN|PRS7_HUMAN|MTOR_HUMAN|PSB6_HUMAN|BIRC2_HUMAN|PSA7_HUMAN|UBC_HUMAN|PSA6_HUMAN|PSA5_HUMAN|RS27A_HUMAN|PRS10_HUMAN	0.827
43405	regulation of MAP kinase activity	1.5169e-15	1.7187e-14	19	388	148	37534	PTN11_HUMAN|VEGFA_HUMAN|FGF2_HUMAN|MK01_HUMAN|RIPK2_HUMAN|HGF_HUMAN|EGFR_HUMAN|NEMO_HUMAN|RASK_HUMAN|TRAF6_HUMAN|MK03_HUMAN|KPCA_HUMAN|SRC_HUMAN|RASH_HUMAN|UBC_HUMAN|M3K7_HUMAN|RS27A_HUMAN|LYN_HUMAN|MK14_HUMAN	0.033
61418	regulation of transcription from RNA polymerase II promoter in response to hypoxia	1.6861e-15	1.9043e-14	9	29	148	37534	HIF1A_HUMAN|RBX1_HUMAN|VEGFA_HUMAN|EP300_HUMAN|CBP_HUMAN|ELOB_HUMAN|UBC_HUMAN|ELOC_HUMAN|RS27A_HUMAN	0.202
904	cell morphogenesis involved in differentiation	1.8666e-15	2.0949e-14	27	981	148	37534	RASA1_HUMAN|PTN11_HUMAN|HIF1A_HUMAN|RAC1_HUMAN|RHOG_HUMAN|FYN_HUMAN|VEGFA_HUMAN|SMAD4_HUMAN|MK01_HUMAN|FAK1_HUMAN|GRB2_HUMAN|HGF_HUMAN|EGFR_HUMAN|RHOA_HUMAN|RASK_HUMAN|HSP7C_HUMAN|MK03_HUMAN|SRC_HUMAN|1433B_HUMAN|RASH_HUMAN|CTNB1_HUMAN|RB_HUMAN|CASP3_HUMAN|A4_HUMAN|CDC42_HUMAN|ITB1_HUMAN|LYN_HUMAN	0
70647	protein modification by small protein conjugation or removal	1.8666e-15	2.0949e-14	27	981	148	37534	SIR1_HUMAN|PSB1_HUMAN|PSB7_HUMAN|ELOB_HUMAN|CUL1_HUMAN|PRS4_HUMAN|PSDE_HUMAN|SKP1_HUMAN|PSB2_HUMAN|TRAF6_HUMAN|PSB4_HUMAN|PSMD1_HUMAN|AKT1_HUMAN|PSMD8_HUMAN|PRS8_HUMAN|RBX1_HUMAN|PSA3_HUMAN|PSMD7_HUMAN|PRS7_HUMAN|PSB6_HUMAN|BIRC2_HUMAN|PSA7_HUMAN|UBC_HUMAN|PSA6_HUMAN|PSA5_HUMAN|RS27A_HUMAN|PRS10_HUMAN	0.77
97190	apoptotic signaling pathway	2.0323e-15	2.2737e-14	20	455	148	37534	SIR1_HUMAN|RAC1_HUMAN|JUN_HUMAN|1433Z_HUMAN|P53_HUMAN|P85A_HUMAN|CUL1_HUMAN|TRAF6_HUMAN|SQSTM_HUMAN|MK09_HUMAN|KPCA_HUMAN|EP300_HUMAN|1433T_HUMAN|1433B_HUMAN|AKT1_HUMAN|RASH_HUMAN|JAK2_HUMAN|UBC_HUMAN|CASP3_HUMAN|RS27A_HUMAN	0.792
61564	axon development	5.5878e-15	6.2322e-14	24	771	148	37534	RASA1_HUMAN|PTN11_HUMAN|JUN_HUMAN|RAC1_HUMAN|RHOG_HUMAN|FYN_HUMAN|VEGFA_HUMAN|SMAD4_HUMAN|MK01_HUMAN|FAK1_HUMAN|GRB2_HUMAN|EGFR_HUMAN|RHOA_HUMAN|RASK_HUMAN|HSP7C_HUMAN|MK03_HUMAN|SRC_HUMAN|1433B_HUMAN|RASH_HUMAN|JAK2_HUMAN|A4_HUMAN|CDC42_HUMAN|ITB1_HUMAN|LYN_HUMAN	0
40011	locomotion	8.1428e-15	9.0535e-14	34	1754	148	37534	HIF1A_HUMAN|PTN11_HUMAN|PK3CA_HUMAN|VEGFA_HUMAN|LAT2_HUMAN|FGF2_HUMAN|SMAD4_HUMAN|GRB2_HUMAN|FAK1_HUMAN|HGF_HUMAN|EGFR_HUMAN|RASK_HUMAN|HSP7C_HUMAN|KPCA_HUMAN|SRC_HUMAN|JAK2_HUMAN|LYN_HUMAN|MK14_HUMAN|RASA1_HUMAN|RAC1_HUMAN|FYN_HUMAN|RHOG_HUMAN|P85A_HUMAN|MK01_HUMAN|RHOA_HUMAN|MK03_HUMAN|BCAR1_HUMAN|1433B_HUMAN|RASH_HUMAN|CTNB1_HUMAN|A4_HUMAN|CDC42_HUMAN|ITB1_HUMAN|JAK1_HUMAN	0
33993	response to lipid	1.2697e-14	1.4073e-13	28	1156	148	37534	IKBA_HUMAN|THA_HUMAN|RIPK2_HUMAN|EGFR_HUMAN|RASK_HUMAN|CDN1B_HUMAN|TRAF6_HUMAN|MK09_HUMAN|SRC_HUMAN|CALM_HUMAN|JAK2_HUMAN|SMAD2_HUMAN|STAT3_HUMAN|LYN_HUMAN|MK14_HUMAN|JUN_HUMAN|RARA_HUMAN|TYY1_HUMAN|STAT1_HUMAN|FOS_HUMAN|CCND1_HUMAN|MK01_HUMAN|GCR_HUMAN|RXRA_HUMAN|MK03_HUMAN|EP300_HUMAN|CTNB1_HUMAN|ITB1_HUMAN	0.001
50852	T cell receptor signaling pathway	1.3852e-14	1.5306e-13	13	139	148	37534	NEMO_HUMAN|TRAF6_HUMAN|IKBA_HUMAN|PK3CA_HUMAN|FYN_HUMAN|BCAR1_HUMAN|P85A_HUMAN|UBC_HUMAN|MK01_HUMAN|IKKB_HUMAN|RIPK2_HUMAN|M3K7_HUMAN|RS27A_HUMAN	0.635
45089	positive regulation of innate immune response	1.652e-14	1.8197e-13	15	223	148	37534	IKBA_HUMAN|JUN_HUMAN|FOS_HUMAN|MK01_HUMAN|RIPK2_HUMAN|NEMO_HUMAN|TRAF6_HUMAN|MK09_HUMAN|MK03_HUMAN|BIRC2_HUMAN|UBC_HUMAN|IKKB_HUMAN|M3K7_HUMAN|RS27A_HUMAN|MK14_HUMAN	0.289
32879	regulation of localization	1.796e-14	1.9722e-13	43	2925	148	37534	SIR1_HUMAN|HIF1A_HUMAN|PTN11_HUMAN|IKBA_HUMAN|VEGFA_HUMAN|THA_HUMAN|1433Z_HUMAN|P53_HUMAN|FGF2_HUMAN|GBLP_HUMAN|SMAD4_HUMAN|FAK1_HUMAN|HGF_HUMAN|EGFR_HUMAN|CDN1B_HUMAN|TRAF6_HUMAN|MK09_HUMAN|KPCA_HUMAN|SRC_HUMAN|AKT1_HUMAN|CALM_HUMAN|JAK2_HUMAN|IKKB_HUMAN|STAT3_HUMAN|MK14_HUMAN|LYN_HUMAN|RAC1_HUMAN|KAPCA_HUMAN|RHOG_HUMAN|FYN_HUMAN|P85A_HUMAN|MK01_HUMAN|RHOA_HUMAN|MK03_HUMAN|BCAR1_HUMAN|MTOR_HUMAN…	0.005
30154	cell differentiation	3.1678e-14	3.4681e-13	56	4925	148	37534	PTN11_HUMAN|HIF1A_HUMAN|THA_HUMAN|VEGFA_HUMAN|P53_HUMAN|SMAD4_HUMAN|HDAC1_HUMAN|FAK1_HUMAN|RASK_HUMAN|HSP7C_HUMAN|MK09_HUMAN|KPCA_HUMAN|AKT1_HUMAN|JAK2_HUMAN|SMAD2_HUMAN|STAT3_HUMAN|MK14_HUMAN|RASA1_HUMAN|JUN_HUMAN|KAPCA_HUMAN|RARA_HUMAN|TYY1_HUMAN|RHOG_HUMAN|STAT1_HUMAN|P85A_HUMAN|MK01_HUMAN|RHOA_HUMAN|SQSTM_HUMAN|PRS7_HUMAN|MTOR_HUMAN|CBP_HUMAN|CTNB1_HUMAN|RASH_HUMAN|RB_HUMAN|CDC42_HUMAN|A4_HUM…	0.001
165	MAPK cascade	6.4034e-14	6.9889e-13	16	296	148	37534	JUN_HUMAN|FOS_HUMAN|MK01_HUMAN|RIPK2_HUMAN|EGFR_HUMAN|NEMO_HUMAN|RASK_HUMAN|TRAF6_HUMAN|MK03_HUMAN|MK09_HUMAN|1433B_HUMAN|RASH_HUMAN|UBC_HUMAN|M3K7_HUMAN|RS27A_HUMAN|MK14_HUMAN	0.077
8284	positive regulation of cell proliferation	6.553e-14	7.1304e-13	27	1138	148	37534	SIR1_HUMAN|HIF1A_HUMAN|VEGFA_HUMAN|FGF2_HUMAN|HDAC1_HUMAN|SMAD4_HUMAN|FAK1_HUMAN|RIPK2_HUMAN|EGFR_HUMAN|RASK_HUMAN|CDN1B_HUMAN|TRAF6_HUMAN|KPCA_HUMAN|AKT1_HUMAN|JAK2_HUMAN|LYN_HUMAN|JUN_HUMAN|RARA_HUMAN|RHOG_HUMAN|STAT1_HUMAN|CCND1_HUMAN|MK01_HUMAN|MTOR_HUMAN|CTNB1_HUMAN|RASH_HUMAN|CDC42_HUMAN|ITB1_HUMAN	0.007
51128	regulation of cellular component organization	9.9384e-14	1.0781e-12	40	2666	148	37534	SIR1_HUMAN|1433Z_HUMAN|VEGFA_HUMAN|THA_HUMAN|P53_HUMAN|GBLP_HUMAN|SMAD4_HUMAN|FAK1_HUMAN|GRB2_HUMAN|HGF_HUMAN|CDN1B_HUMAN|MK09_HUMAN|SRC_HUMAN|AKT1_HUMAN|SMAD2_HUMAN|CTBP1_HUMAN|PRS8_HUMAN|LYN_HUMAN|MK14_HUMAN|RASA1_HUMAN|JUN_HUMAN|RAC1_HUMAN|KAPCA_HUMAN|STAT1_HUMAN|RHOG_HUMAN|FYN_HUMAN|P85A_HUMAN|MK01_HUMAN|RHOA_HUMAN|SQSTM_HUMAN|MK03_HUMAN|BCAR1_HUMAN|MTOR_HUMAN|1433T_HUMAN|1433B_HUMAN|RASH_HUM…	0.004
48667	cell morphogenesis involved in neuron differentiation	9.9957e-14	1.0811e-12	23	795	148	37534	RASA1_HUMAN|PTN11_HUMAN|RAC1_HUMAN|RHOG_HUMAN|FYN_HUMAN|VEGFA_HUMAN|SMAD4_HUMAN|MK01_HUMAN|FAK1_HUMAN|GRB2_HUMAN|EGFR_HUMAN|RHOA_HUMAN|RASK_HUMAN|HSP7C_HUMAN|MK03_HUMAN|SRC_HUMAN|1433B_HUMAN|RASH_HUMAN|RB_HUMAN|A4_HUMAN|CDC42_HUMAN|ITB1_HUMAN|LYN_HUMAN	0.001
7409	axonogenesis	1.0302e-13	1.1108e-12	22	714	148	37534	RASA1_HUMAN|PTN11_HUMAN|RAC1_HUMAN|RHOG_HUMAN|FYN_HUMAN|VEGFA_HUMAN|SMAD4_HUMAN|MK01_HUMAN|FAK1_HUMAN|GRB2_HUMAN|EGFR_HUMAN|RHOA_HUMAN|RASK_HUMAN|HSP7C_HUMAN|MK03_HUMAN|SRC_HUMAN|1433B_HUMAN|RASH_HUMAN|A4_HUMAN|CDC42_HUMAN|ITB1_HUMAN|LYN_HUMAN	0.001
48468	cell development	1.2037e-13	1.294e-12	39	2550	148	37534	HIF1A_HUMAN|PTN11_HUMAN|VEGFA_HUMAN|FGF2_HUMAN|SMAD4_HUMAN|GRB2_HUMAN|FAK1_HUMAN|HGF_HUMAN|EGFR_HUMAN|RASK_HUMAN|HSP7C_HUMAN|TRAF6_HUMAN|MK09_HUMAN|SRC_HUMAN|AKT1_HUMAN|JAK2_HUMAN|SMAD2_HUMAN|CASP3_HUMAN|STAT3_HUMAN|LYN_HUMAN|RASA1_HUMAN|JUN_HUMAN|RAC1_HUMAN|RARA_HUMAN|KAPCA_HUMAN|RHOG_HUMAN|FYN_HUMAN|MK01_HUMAN|RHOA_HUMAN|MK03_HUMAN|MTOR_HUMAN|CBP_HUMAN|1433B_HUMAN|RASH_HUMAN|CTNB1_HUMAN|RB_HUMA…	0
31295	T cell costimulation	1.2816e-13	1.3736e-12	11	94	148	37534	PTN11_HUMAN|RAC1_HUMAN|PK3CA_HUMAN|FYN_HUMAN|SRC_HUMAN|MTOR_HUMAN|AKT1_HUMAN|P85A_HUMAN|GRB2_HUMAN|CDC42_HUMAN|LYN_HUMAN	0.124
44265	cellular macromolecule catabolic process	1.3136e-13	1.4037e-12	27	1172	148	37534	SIR1_HUMAN|PSB1_HUMAN|PSB7_HUMAN|CUL1_HUMAN|PRS4_HUMAN|PSDE_HUMAN|SKP1_HUMAN|PSB2_HUMAN|PSB4_HUMAN|PSMD1_HUMAN|PSMD8_HUMAN|CASP3_HUMAN|PRS8_HUMAN|RBX1_HUMAN|PSA3_HUMAN|ELOC_HUMAN|PSMD7_HUMAN|SQSTM_HUMAN|PRS7_HUMAN|PSB6_HUMAN|BIRC2_HUMAN|PSA7_HUMAN|UBC_HUMAN|PSA6_HUMAN|PSA5_HUMAN|RS27A_HUMAN|PRS10_HUMAN	0.422
9888	tissue development	1.43e-13	1.5235e-12	38	2434	148	37534	HIF1A_HUMAN|VEGFA_HUMAN|THA_HUMAN|FGF2_HUMAN|SMAD4_HUMAN|HDAC1_HUMAN|GRB2_HUMAN|HGF_HUMAN|EGFR_HUMAN|RASK_HUMAN|TRAF6_HUMAN|SRC_HUMAN|KPCA_HUMAN|AKT1_HUMAN|JAK2_HUMAN|SMAD2_HUMAN|CASP3_HUMAN|M3K7_HUMAN|MK14_HUMAN|RAC1_HUMAN|JUN_HUMAN|KAPCA_HUMAN|RARA_HUMAN|STAT1_HUMAN|FOS_HUMAN|CCND1_HUMAN|MK01_HUMAN|GCR_HUMAN|RHOA_HUMAN|RXRA_HUMAN|MK03_HUMAN|EP300_HUMAN|RASH_HUMAN|CTNB1_HUMAN|RB_HUMAN|A4_HUMAN|C…	0
31294	lymphocyte costimulation	1.4446e-13	1.5345e-12	11	95	148	37534	PTN11_HUMAN|RAC1_HUMAN|PK3CA_HUMAN|FYN_HUMAN|SRC_HUMAN|MTOR_HUMAN|AKT1_HUMAN|P85A_HUMAN|GRB2_HUMAN|CDC42_HUMAN|LYN_HUMAN	0.13
1817	regulation of cytokine production	1.6937e-13	1.7937e-12	22	732	148	37534	HIF1A_HUMAN|IKBA_HUMAN|RAC1_HUMAN|RARA_HUMAN|P85A_HUMAN|SMAD4_HUMAN|RIPK2_HUMAN|NEMO_HUMAN|TRAF6_HUMAN|MK09_HUMAN|SRC_HUMAN|EP300_HUMAN|CBP_HUMAN|1B07_HUMAN|CTNB1_HUMAN|JAK2_HUMAN|UBC_HUMAN|IKKB_HUMAN|M3K7_HUMAN|RS27A_HUMAN|MK14_HUMAN|LYN_HUMAN	0.345
6928	cellular component movement	1.7698e-13	1.8687e-12	35	2074	148	37534	HIF1A_HUMAN|PTN11_HUMAN|PK3CA_HUMAN|VEGFA_HUMAN|LAT2_HUMAN|FGF2_HUMAN|SMAD4_HUMAN|GRB2_HUMAN|FAK1_HUMAN|HGF_HUMAN|EGFR_HUMAN|RASK_HUMAN|HSP7C_HUMAN|KPCA_HUMAN|SRC_HUMAN|JAK2_HUMAN|STAT3_HUMAN|LYN_HUMAN|MK14_HUMAN|RASA1_HUMAN|RAC1_HUMAN|FYN_HUMAN|RHOG_HUMAN|P85A_HUMAN|MK01_HUMAN|RHOA_HUMAN|MK03_HUMAN|BCAR1_HUMAN|1433B_HUMAN|RASH_HUMAN|CTNB1_HUMAN|A4_HUMAN|CDC42_HUMAN|ITB1_HUMAN|JAK1_HUMAN	0
10629	negative regulation of gene expression	1.8481e-13	1.9457e-12	32	1723	148	37534	SIR1_HUMAN|VEGFA_HUMAN|THA_HUMAN|P53_HUMAN|GBLP_HUMAN|SMAD4_HUMAN|HDAC1_HUMAN|CDN1B_HUMAN|HSP7C_HUMAN|TRAF6_HUMAN|SRC_HUMAN|SMAD2_HUMAN|CTBP1_HUMAN|PRS8_HUMAN|STAT3_HUMAN|JUN_HUMAN|RARA_HUMAN|FYN_HUMAN|TYY1_HUMAN|STAT1_HUMAN|CCND1_HUMAN|RXRA_HUMAN|CBP_HUMAN|1433T_HUMAN|1433B_HUMAN|EP300_HUMAN|CTNB1_HUMAN|RASH_HUMAN|UBC_HUMAN|RB_HUMAN|RS27A_HUMAN|CDC42_HUMAN	0.31
60396	growth hormone receptor signaling pathway	1.9312e-13	2.0271e-12	8	29	148	37534	MK03_HUMAN|STAT1_HUMAN|P85A_HUMAN|JAK2_HUMAN|MK01_HUMAN|FAK1_HUMAN|STAT3_HUMAN|LYN_HUMAN	0.118
30335	positive regulation of cell migration	1.9671e-13	2.0588e-12	18	441	148	37534	HIF1A_HUMAN|RAC1_HUMAN|VEGFA_HUMAN|FGF2_HUMAN|P85A_HUMAN|GBLP_HUMAN|MK01_HUMAN|FAK1_HUMAN|HGF_HUMAN|EGFR_HUMAN|BCAR1_HUMAN|KPCA_HUMAN|SRC_HUMAN|AKT1_HUMAN|RASH_HUMAN|JAK2_HUMAN|ITB1_HUMAN|LYN_HUMAN	0.001
50870	positive regulation of T cell activation	2.5672e-13	2.679e-12	15	269	148	37534	PTN11_HUMAN|RAC1_HUMAN|PK3CA_HUMAN|RARA_HUMAN|FYN_HUMAN|P85A_HUMAN|GRB2_HUMAN|RIPK2_HUMAN|TRAF6_HUMAN|MTOR_HUMAN|SRC_HUMAN|AKT1_HUMAN|M3K7_HUMAN|CDC42_HUMAN|LYN_HUMAN	0.007
70423	nucleotide-binding oligomerization domain containing signaling pathway	2.6247e-13	2.731e-12	8	30	148	37534	NEMO_HUMAN|TRAF6_HUMAN|IKBA_HUMAN|UBC_HUMAN|IKKB_HUMAN|RIPK2_HUMAN|M3K7_HUMAN|RS27A_HUMAN	1
35872	nucleotide-binding domain, leucine rich repeat containing receptor signaling pathway	2.65e-13	2.7493e-12	9	48	148	37534	NEMO_HUMAN|TRAF6_HUMAN|IKBA_HUMAN|UBC_HUMAN|IKKB_HUMAN|RIPK2_HUMAN|M3K7_HUMAN|RS27A_HUMAN|A4_HUMAN	1
48869	cellular developmental process	2.7096e-13	2.7949e-12	56	5181	148	37534	PTN11_HUMAN|HIF1A_HUMAN|THA_HUMAN|VEGFA_HUMAN|P53_HUMAN|SMAD4_HUMAN|HDAC1_HUMAN|FAK1_HUMAN|RASK_HUMAN|HSP7C_HUMAN|MK09_HUMAN|KPCA_HUMAN|AKT1_HUMAN|JAK2_HUMAN|SMAD2_HUMAN|STAT3_HUMAN|MK14_HUMAN|RASA1_HUMAN|JUN_HUMAN|KAPCA_HUMAN|RARA_HUMAN|TYY1_HUMAN|RHOG_HUMAN|STAT1_HUMAN|P85A_HUMAN|MK01_HUMAN|RHOA_HUMAN|SQSTM_HUMAN|PRS7_HUMAN|MTOR_HUMAN|CBP_HUMAN|CTNB1_HUMAN|RASH_HUMAN|RB_HUMAN|CDC42_HUMAN|A4_HUM…	0.001
32868	response to insulin stimulus	2.7088e-13	2.7949e-12	17	385	148	37534	SIR1_HUMAN|PTN11_HUMAN|PK3CA_HUMAN|STAT1_HUMAN|FGF2_HUMAN|P85A_HUMAN|GRB2_HUMAN|MK01_HUMAN|RASK_HUMAN|MK03_HUMAN|BCAR1_HUMAN|MTOR_HUMAN|SRC_HUMAN|1433B_HUMAN|AKT1_HUMAN|RASH_HUMAN|LYN_HUMAN	0.021
2000147	positive regulation of cell motility	2.7663e-13	2.8452e-12	18	450	148	37534	HIF1A_HUMAN|RAC1_HUMAN|VEGFA_HUMAN|FGF2_HUMAN|P85A_HUMAN|GBLP_HUMAN|MK01_HUMAN|FAK1_HUMAN|HGF_HUMAN|EGFR_HUMAN|BCAR1_HUMAN|KPCA_HUMAN|SRC_HUMAN|AKT1_HUMAN|RASH_HUMAN|JAK2_HUMAN|ITB1_HUMAN|LYN_HUMAN	0
14070	response to organic cyclic compound	2.8897e-13	2.9636e-12	27	1212	148	37534	IKBA_HUMAN|THA_HUMAN|RIPK2_HUMAN|PSB2_HUMAN|EGFR_HUMAN|RASK_HUMAN|CDN1B_HUMAN|SRC_HUMAN|AKT1_HUMAN|CALM_HUMAN|SMAD2_HUMAN|STAT3_HUMAN|LYN_HUMAN|JUN_HUMAN|KAPCA_HUMAN|RARA_HUMAN|STAT1_HUMAN|FOS_HUMAN|CCND1_HUMAN|MK01_HUMAN|GCR_HUMAN|RXRA_HUMAN|MK03_HUMAN|EP300_HUMAN|BIRC2_HUMAN|CTNB1_HUMAN|ITB1_HUMAN	0.042
50863	regulation of T cell activation	3.0689e-13	3.1384e-12	17	388	148	37534	PTN11_HUMAN|RAC1_HUMAN|PK3CA_HUMAN|RARA_HUMAN|FYN_HUMAN|P85A_HUMAN|GRB2_HUMAN|RIPK2_HUMAN|TRAF6_HUMAN|MTOR_HUMAN|SRC_HUMAN|AKT1_HUMAN|CTNB1_HUMAN|CASP3_HUMAN|M3K7_HUMAN|CDC42_HUMAN|LYN_HUMAN	0.033
31175	neuron projection development	3.3871e-13	3.4538e-12	26	1121	148	37534	PTN11_HUMAN|VEGFA_HUMAN|SMAD4_HUMAN|GRB2_HUMAN|FAK1_HUMAN|EGFR_HUMAN|RASK_HUMAN|HSP7C_HUMAN|MK09_HUMAN|SRC_HUMAN|JAK2_HUMAN|LYN_HUMAN|RASA1_HUMAN|RAC1_HUMAN|JUN_HUMAN|FYN_HUMAN|RHOG_HUMAN|MK01_HUMAN|RHOA_HUMAN|MK03_HUMAN|1433B_HUMAN|RASH_HUMAN|RB_HUMAN|CDC42_HUMAN|A4_HUMAN|ITB1_HUMAN	0
9314	response to radiation	3.4328e-13	3.4905e-12	20	599	148	37534	SIR1_HUMAN|HIF1A_HUMAN|JUN_HUMAN|TYY1_HUMAN|P53_HUMAN|FOS_HUMAN|P85A_HUMAN|CCND1_HUMAN|GRB2_HUMAN|EGFR_HUMAN|RASK_HUMAN|MK09_HUMAN|KPCA_HUMAN|AKT1_HUMAN|CALM_HUMAN|RASH_HUMAN|CASP3_HUMAN|A4_HUMAN|ITB1_HUMAN|MK14_HUMAN	0.604
71378	cellular response to growth hormone stimulus	3.5259e-13	3.5749e-12	8	31	148	37534	MK03_HUMAN|STAT1_HUMAN|P85A_HUMAN|JAK2_HUMAN|MK01_HUMAN|FAK1_HUMAN|STAT3_HUMAN|LYN_HUMAN	0.103
1666	response to hypoxia	3.6186e-13	3.6585e-12	17	392	148	37534	SIR1_HUMAN|HIF1A_HUMAN|RBX1_HUMAN|VEGFA_HUMAN|P53_HUMAN|ELOB_HUMAN|SMAD4_HUMAN|ELOC_HUMAN|CDN1B_HUMAN|MTOR_HUMAN|SRC_HUMAN|CBP_HUMAN|AKT1_HUMAN|EP300_HUMAN|BIRC2_HUMAN|UBC_HUMAN|RS27A_HUMAN	0.529
32869	cellular response to insulin stimulus	3.7249e-13	3.7554e-12	15	276	148	37534	PTN11_HUMAN|PK3CA_HUMAN|STAT1_HUMAN|FGF2_HUMAN|P85A_HUMAN|GRB2_HUMAN|MK01_HUMAN|RASK_HUMAN|MK03_HUMAN|BCAR1_HUMAN|MTOR_HUMAN|SRC_HUMAN|1433B_HUMAN|AKT1_HUMAN|RASH_HUMAN	0.006
60416	response to growth hormone stimulus	3.9324e-13	3.9535e-12	9	50	148	37534	MK03_HUMAN|STAT1_HUMAN|AKT1_HUMAN|P85A_HUMAN|JAK2_HUMAN|MK01_HUMAN|FAK1_HUMAN|STAT3_HUMAN|LYN_HUMAN	0.008
51272	positive regulation of cellular component movement	4.3084e-13	4.3193e-12	18	462	148	37534	HIF1A_HUMAN|RAC1_HUMAN|VEGFA_HUMAN|FGF2_HUMAN|P85A_HUMAN|GBLP_HUMAN|MK01_HUMAN|FAK1_HUMAN|HGF_HUMAN|EGFR_HUMAN|BCAR1_HUMAN|KPCA_HUMAN|SRC_HUMAN|AKT1_HUMAN|RASH_HUMAN|JAK2_HUMAN|ITB1_HUMAN|LYN_HUMAN	0.002
36293	response to decreased oxygen levels	4.6171e-13	4.6158e-12	17	398	148	37534	SIR1_HUMAN|HIF1A_HUMAN|RBX1_HUMAN|VEGFA_HUMAN|P53_HUMAN|ELOB_HUMAN|SMAD4_HUMAN|ELOC_HUMAN|CDN1B_HUMAN|MTOR_HUMAN|SRC_HUMAN|CBP_HUMAN|AKT1_HUMAN|EP300_HUMAN|BIRC2_HUMAN|UBC_HUMAN|RS27A_HUMAN	0.497
30182	neuron differentiation	5.5613e-13	5.5442e-12	30	1567	148	37534	HIF1A_HUMAN|PTN11_HUMAN|VEGFA_HUMAN|SMAD4_HUMAN|GRB2_HUMAN|FAK1_HUMAN|EGFR_HUMAN|RASK_HUMAN|HSP7C_HUMAN|MK09_HUMAN|SRC_HUMAN|JAK2_HUMAN|CASP3_HUMAN|STAT3_HUMAN|LYN_HUMAN|RASA1_HUMAN|RAC1_HUMAN|JUN_HUMAN|FYN_HUMAN|RHOG_HUMAN|MK01_HUMAN|RHOA_HUMAN|MK03_HUMAN|1433B_HUMAN|CTNB1_HUMAN|RASH_HUMAN|RB_HUMAN|A4_HUMAN|CDC42_HUMAN|ITB1_HUMAN	0
16477	cell migration	6.4057e-13	6.3682e-12	26	1153	148	37534	HIF1A_HUMAN|PTN11_HUMAN|PK3CA_HUMAN|VEGFA_HUMAN|LAT2_HUMAN|FGF2_HUMAN|GRB2_HUMAN|FAK1_HUMAN|HGF_HUMAN|EGFR_HUMAN|RASK_HUMAN|SRC_HUMAN|KPCA_HUMAN|JAK2_HUMAN|LYN_HUMAN|RAC1_HUMAN|FYN_HUMAN|RHOG_HUMAN|P85A_HUMAN|RHOA_HUMAN|BCAR1_HUMAN|CTNB1_HUMAN|RASH_HUMAN|CDC42_HUMAN|ITB1_HUMAN|JAK1_HUMAN	0
40017	positive regulation of locomotion	6.626e-13	6.5689e-12	18	474	148	37534	HIF1A_HUMAN|RAC1_HUMAN|VEGFA_HUMAN|FGF2_HUMAN|P85A_HUMAN|GBLP_HUMAN|MK01_HUMAN|FAK1_HUMAN|HGF_HUMAN|EGFR_HUMAN|BCAR1_HUMAN|KPCA_HUMAN|SRC_HUMAN|AKT1_HUMAN|RASH_HUMAN|JAK2_HUMAN|ITB1_HUMAN|LYN_HUMAN	0
48513	organ development	7.2053e-13	7.1235e-12	50	4319	148	37534	PTN11_HUMAN|HIF1A_HUMAN|THA_HUMAN|VEGFA_HUMAN|P53_HUMAN|HDAC1_HUMAN|SMAD4_HUMAN|FAK1_HUMAN|CUL1_HUMAN|RASK_HUMAN|KPCA_HUMAN|AKT1_HUMAN|JAK2_HUMAN|SMAD2_HUMAN|STAT3_HUMAN|MK14_HUMAN|JUN_HUMAN|RARA_HUMAN|TYY1_HUMAN|STAT1_HUMAN|P85A_HUMAN|MK01_HUMAN|RHOA_HUMAN|1433T_HUMAN|EP300_HUMAN|CTNB1_HUMAN|RASH_HUMAN|RB_HUMAN|CDC42_HUMAN|A4_HUMAN|ITB1_HUMAN|SIR1_HUMAN|FGF2_HUMAN|GRB2_HUMAN|HGF_HUMAN|EGFR_HUMAN…	0.004
10467	gene expression	8.1761e-13	8.0609e-12	56	5320	148	37534	HIF1A_HUMAN|PSB1_HUMAN|PSB7_HUMAN|THA_HUMAN|P53_HUMAN|ELOB_HUMAN|HDAC1_HUMAN|SMAD4_HUMAN|PSDE_HUMAN|PSB2_HUMAN|HSP7C_HUMAN|PSB4_HUMAN|KPCA_HUMAN|AKT1_HUMAN|SMAD2_HUMAN|M3K7_HUMAN|PRS8_HUMAN|STAT3_HUMAN|MK14_HUMAN|JUN_HUMAN|RARA_HUMAN|TYY1_HUMAN|STAT1_HUMAN|ELOC_HUMAN|MK01_HUMAN|PRS7_HUMAN|PSB6_HUMAN|CBP_HUMAN|EP300_HUMAN|PSA7_HUMAN|CTNB1_HUMAN|RB_HUMAN|PSA6_HUMAN|PSA5_HUMAN|A4_HUMAN|SIR1_HUMAN|14…	0.563
50900	leukocyte migration	8.8261e-13	8.6778e-12	15	293	148	37534	PTN11_HUMAN|RAC1_HUMAN|PK3CA_HUMAN|FYN_HUMAN|VEGFA_HUMAN|LAT2_HUMAN|P85A_HUMAN|GRB2_HUMAN|RASK_HUMAN|KPCA_HUMAN|SRC_HUMAN|RASH_HUMAN|CDC42_HUMAN|ITB1_HUMAN|LYN_HUMAN	0.033
51403	stress-activated MAPK cascade	8.9708e-13	8.7959e-12	12	149	148	37534	NEMO_HUMAN|TRAF6_HUMAN|JUN_HUMAN|MK03_HUMAN|MK09_HUMAN|FOS_HUMAN|UBC_HUMAN|MK01_HUMAN|RIPK2_HUMAN|M3K7_HUMAN|RS27A_HUMAN|MK14_HUMAN	0.096
8286	insulin receptor signaling pathway	9.1009e-13	8.899e-12	13	192	148	37534	PTN11_HUMAN|PK3CA_HUMAN|FGF2_HUMAN|P85A_HUMAN|GRB2_HUMAN|MK01_HUMAN|RASK_HUMAN|MK03_HUMAN|BCAR1_HUMAN|MTOR_HUMAN|1433B_HUMAN|AKT1_HUMAN|RASH_HUMAN	0.025
45597	positive regulation of cell differentiation	9.7198e-13	9.4781e-12	24	980	148	37534	HIF1A_HUMAN|JUN_HUMAN|RAC1_HUMAN|RARA_HUMAN|THA_HUMAN|VEGFA_HUMAN|FOS_HUMAN|FGF2_HUMAN|SMAD4_HUMAN|RIPK2_HUMAN|HGF_HUMAN|RHOA_HUMAN|TRAF6_HUMAN|MK09_HUMAN|KPCA_HUMAN|MTOR_HUMAN|AKT1_HUMAN|CTNB1_HUMAN|JAK2_HUMAN|RB_HUMAN|SMAD2_HUMAN|CDC42_HUMAN|MK14_HUMAN|LYN_HUMAN	0.029
31098	stress-activated protein kinase signaling cascade	1.0522e-12	1.0232e-11	12	151	148	37534	NEMO_HUMAN|TRAF6_HUMAN|JUN_HUMAN|MK03_HUMAN|MK09_HUMAN|FOS_HUMAN|UBC_HUMAN|MK01_HUMAN|RIPK2_HUMAN|M3K7_HUMAN|RS27A_HUMAN|MK14_HUMAN	0.097
43122	regulation of I-kappaB kinase/NF-kappaB cascade	1.1813e-12	1.1456e-11	15	299	148	37534	SIR1_HUMAN|IKBA_HUMAN|FYN_HUMAN|STAT1_HUMAN|RIPK2_HUMAN|NEMO_HUMAN|RHOA_HUMAN|SQSTM_HUMAN|TRAF6_HUMAN|BIRC2_HUMAN|CTNB1_HUMAN|UBC_HUMAN|IKKB_HUMAN|M3K7_HUMAN|RS27A_HUMAN	0.82
60429	epithelium development	1.2333e-12	1.1929e-11	28	1396	148	37534	HIF1A_HUMAN|VEGFA_HUMAN|THA_HUMAN|FGF2_HUMAN|HDAC1_HUMAN|SMAD4_HUMAN|GRB2_HUMAN|EGFR_HUMAN|RASK_HUMAN|TRAF6_HUMAN|SRC_HUMAN|AKT1_HUMAN|JAK2_HUMAN|SMAD2_HUMAN|CASP3_HUMAN|M3K7_HUMAN|RAC1_HUMAN|JUN_HUMAN|KAPCA_HUMAN|RARA_HUMAN|CCND1_HUMAN|MK01_HUMAN|GCR_HUMAN|RHOA_HUMAN|RXRA_HUMAN|CTNB1_HUMAN|RASH_HUMAN|CDC42_HUMAN	0.018
2000026	regulation of multicellular organismal development	1.302e-12	1.2559e-11	36	2352	148	37534	HIF1A_HUMAN|IKBA_HUMAN|VEGFA_HUMAN|THA_HUMAN|P53_HUMAN|FGF2_HUMAN|GBLP_HUMAN|SMAD4_HUMAN|FAK1_HUMAN|RIPK2_HUMAN|HGF_HUMAN|CDN1B_HUMAN|TRAF6_HUMAN|KPCA_HUMAN|AKT1_HUMAN|1B07_HUMAN|SMAD2_HUMAN|STAT3_HUMAN|LYN_HUMAN|MK14_HUMAN|RAC1_HUMAN|JUN_HUMAN|RARA_HUMAN|KAPCA_HUMAN|STAT1_HUMAN|FYN_HUMAN|FOS_HUMAN|P85A_HUMAN|CCND1_HUMAN|RHOA_HUMAN|RXRA_HUMAN|MTOR_HUMAN|CTNB1_HUMAN|RB_HUMAN|A4_HUMAN|ITB1_HUMAN	0.003
2753	cytoplasmic pattern recognition receptor signaling pathway	1.3302e-12	1.2797e-11	8	36	148	37534	NEMO_HUMAN|TRAF6_HUMAN|IKBA_HUMAN|UBC_HUMAN|IKKB_HUMAN|RIPK2_HUMAN|M3K7_HUMAN|RS27A_HUMAN	1
70482	response to oxygen levels	1.6464e-12	1.5796e-11	17	431	148	37534	SIR1_HUMAN|HIF1A_HUMAN|RBX1_HUMAN|VEGFA_HUMAN|P53_HUMAN|ELOB_HUMAN|SMAD4_HUMAN|ELOC_HUMAN|CDN1B_HUMAN|MTOR_HUMAN|SRC_HUMAN|CBP_HUMAN|AKT1_HUMAN|EP300_HUMAN|BIRC2_HUMAN|UBC_HUMAN|RS27A_HUMAN	0.525
43618	regulation of transcription from RNA polymerase II promoter in response to stress	1.9139e-12	1.8313e-11	9	59	148	37534	HIF1A_HUMAN|RBX1_HUMAN|VEGFA_HUMAN|EP300_HUMAN|CBP_HUMAN|ELOB_HUMAN|UBC_HUMAN|ELOC_HUMAN|RS27A_HUMAN	0.182
44767	single-organism developmental process	2.0781e-12	1.983e-11	61	6324	148	37534	PTN11_HUMAN|HIF1A_HUMAN|THA_HUMAN|VEGFA_HUMAN|P53_HUMAN|SMAD4_HUMAN|HDAC1_HUMAN|FAK1_HUMAN|CUL1_HUMAN|RASK_HUMAN|HSP7C_HUMAN|MK09_HUMAN|KPCA_HUMAN|AKT1_HUMAN|JAK2_HUMAN|SMAD2_HUMAN|M3K7_HUMAN|STAT3_HUMAN|MK14_HUMAN|RASA1_HUMAN|JUN_HUMAN|KAPCA_HUMAN|RARA_HUMAN|TYY1_HUMAN|RHOG_HUMAN|STAT1_HUMAN|P85A_HUMAN|MK01_HUMAN|RHOA_HUMAN|MTOR_HUMAN|CBP_HUMAN|1433T_HUMAN|EP300_HUMAN|CTNB1_HUMAN|RASH_HUMAN|RB_H…	0
50867	positive regulation of cell activation	3.5187e-12	3.3488e-11	16	385	148	37534	PTN11_HUMAN|RAC1_HUMAN|RARA_HUMAN|PK3CA_HUMAN|FYN_HUMAN|P85A_HUMAN|GRB2_HUMAN|RIPK2_HUMAN|TRAF6_HUMAN|MTOR_HUMAN|SRC_HUMAN|AKT1_HUMAN|JAK2_HUMAN|M3K7_HUMAN|CDC42_HUMAN|LYN_HUMAN	0.012
902	cell morphogenesis	3.7479e-12	3.552e-11	28	1463	148	37534	HIF1A_HUMAN|PTN11_HUMAN|VEGFA_HUMAN|SMAD4_HUMAN|GRB2_HUMAN|FAK1_HUMAN|HGF_HUMAN|EGFR_HUMAN|RASK_HUMAN|HSP7C_HUMAN|SRC_HUMAN|CASP3_HUMAN|LYN_HUMAN|MK14_HUMAN|RASA1_HUMAN|RAC1_HUMAN|FYN_HUMAN|RHOG_HUMAN|MK01_HUMAN|RHOA_HUMAN|MK03_HUMAN|1433B_HUMAN|CTNB1_HUMAN|RASH_HUMAN|RB_HUMAN|A4_HUMAN|CDC42_HUMAN|ITB1_HUMAN	0
7399	nervous system development	3.752e-12	3.552e-11	42	3277	148	37534	HIF1A_HUMAN|PTN11_HUMAN|VEGFA_HUMAN|P53_HUMAN|FGF2_HUMAN|SMAD4_HUMAN|GRB2_HUMAN|FAK1_HUMAN|HGF_HUMAN|EGFR_HUMAN|RASK_HUMAN|HSP7C_HUMAN|TRAF6_HUMAN|MK09_HUMAN|SRC_HUMAN|AKT1_HUMAN|CALM_HUMAN|JAK2_HUMAN|CASP3_HUMAN|M3K7_HUMAN|STAT3_HUMAN|LYN_HUMAN|RASA1_HUMAN|JUN_HUMAN|RAC1_HUMAN|RARA_HUMAN|KAPCA_HUMAN|RHOG_HUMAN|FYN_HUMAN|FOS_HUMAN|MK01_HUMAN|RHOA_HUMAN|MK03_HUMAN|EP300_HUMAN|1433T_HUMAN|1433B_HUM…	0
48870	cell motility	3.7791e-12	3.5587e-11	26	1248	148	37534	HIF1A_HUMAN|PTN11_HUMAN|PK3CA_HUMAN|VEGFA_HUMAN|LAT2_HUMAN|FGF2_HUMAN|GRB2_HUMAN|FAK1_HUMAN|HGF_HUMAN|EGFR_HUMAN|RASK_HUMAN|SRC_HUMAN|KPCA_HUMAN|JAK2_HUMAN|LYN_HUMAN|RAC1_HUMAN|FYN_HUMAN|RHOG_HUMAN|P85A_HUMAN|RHOA_HUMAN|BCAR1_HUMAN|CTNB1_HUMAN|RASH_HUMAN|CDC42_HUMAN|ITB1_HUMAN|JAK1_HUMAN	0
51674	localization of cell	3.7791e-12	3.5587e-11	26	1248	148	37534	HIF1A_HUMAN|PTN11_HUMAN|PK3CA_HUMAN|VEGFA_HUMAN|LAT2_HUMAN|FGF2_HUMAN|GRB2_HUMAN|FAK1_HUMAN|HGF_HUMAN|EGFR_HUMAN|RASK_HUMAN|SRC_HUMAN|KPCA_HUMAN|JAK2_HUMAN|LYN_HUMAN|RAC1_HUMAN|FYN_HUMAN|RHOG_HUMAN|P85A_HUMAN|RHOA_HUMAN|BCAR1_HUMAN|CTNB1_HUMAN|RASH_HUMAN|CDC42_HUMAN|ITB1_HUMAN|JAK1_HUMAN	0
1819	positive regulation of cytokine production	4.11e-12	3.8602e-11	16	389	148	37534	HIF1A_HUMAN|IKBA_HUMAN|RARA_HUMAN|P85A_HUMAN|RIPK2_HUMAN|NEMO_HUMAN|TRAF6_HUMAN|MK09_HUMAN|CBP_HUMAN|EP300_HUMAN|CTNB1_HUMAN|JAK2_HUMAN|UBC_HUMAN|IKKB_HUMAN|M3K7_HUMAN|RS27A_HUMAN	1
43620	regulation of DNA-dependent transcription in response to stress	4.1253e-12	3.8644e-11	9	64	148	37534	HIF1A_HUMAN|RBX1_HUMAN|VEGFA_HUMAN|EP300_HUMAN|CBP_HUMAN|ELOB_HUMAN|UBC_HUMAN|ELOC_HUMAN|RS27A_HUMAN	0.195
51094	positive regulation of developmental process	4.2395e-12	3.9609e-11	27	1361	148	37534	SIR1_HUMAN|HIF1A_HUMAN|VEGFA_HUMAN|THA_HUMAN|P53_HUMAN|FGF2_HUMAN|GBLP_HUMAN|SMAD4_HUMAN|HGF_HUMAN|RIPK2_HUMAN|TRAF6_HUMAN|MK09_HUMAN|KPCA_HUMAN|AKT1_HUMAN|JAK2_HUMAN|SMAD2_HUMAN|LYN_HUMAN|MK14_HUMAN|RAC1_HUMAN|JUN_HUMAN|RARA_HUMAN|FOS_HUMAN|RHOA_HUMAN|MTOR_HUMAN|CTNB1_HUMAN|RB_HUMAN|CDC42_HUMAN	0.048
48699	generation of neurons	4.7231e-12	4.4013e-11	34	2198	148	37534	HIF1A_HUMAN|PTN11_HUMAN|VEGFA_HUMAN|P53_HUMAN|SMAD4_HUMAN|GRB2_HUMAN|FAK1_HUMAN|HGF_HUMAN|EGFR_HUMAN|RASK_HUMAN|HSP7C_HUMAN|MK09_HUMAN|SRC_HUMAN|AKT1_HUMAN|JAK2_HUMAN|CASP3_HUMAN|STAT3_HUMAN|LYN_HUMAN|RASA1_HUMAN|RAC1_HUMAN|JUN_HUMAN|RARA_HUMAN|FYN_HUMAN|RHOG_HUMAN|MK01_HUMAN|RHOA_HUMAN|MK03_HUMAN|1433B_HUMAN|RASH_HUMAN|CTNB1_HUMAN|RB_HUMAN|A4_HUMAN|CDC42_HUMAN|ITB1_HUMAN	0
48812	neuron projection morphogenesis	5.3065e-12	4.932e-11	22	872	148	37534	RASA1_HUMAN|PTN11_HUMAN|RAC1_HUMAN|RHOG_HUMAN|FYN_HUMAN|VEGFA_HUMAN|SMAD4_HUMAN|MK01_HUMAN|FAK1_HUMAN|GRB2_HUMAN|EGFR_HUMAN|RHOA_HUMAN|RASK_HUMAN|HSP7C_HUMAN|MK03_HUMAN|SRC_HUMAN|1433B_HUMAN|RASH_HUMAN|A4_HUMAN|CDC42_HUMAN|ITB1_HUMAN|LYN_HUMAN	0
51091	positive regulation of sequence-specific DNA binding transcription factor activity	5.3849e-12	4.9919e-11	14	274	148	37534	IKBA_HUMAN|VEGFA_HUMAN|RIPK2_HUMAN|NEMO_HUMAN|RASK_HUMAN|TRAF6_HUMAN|AKT1_HUMAN|EP300_HUMAN|JAK2_HUMAN|UBC_HUMAN|IKKB_HUMAN|PSA6_HUMAN|M3K7_HUMAN|RS27A_HUMAN	1
45892	negative regulation of transcription, DNA-dependent	6.8515e-12	6.335e-11	28	1501	148	37534	SIR1_HUMAN|VEGFA_HUMAN|THA_HUMAN|P53_HUMAN|HDAC1_HUMAN|SMAD4_HUMAN|HSP7C_HUMAN|CDN1B_HUMAN|TRAF6_HUMAN|SRC_HUMAN|SMAD2_HUMAN|CTBP1_HUMAN|PRS8_HUMAN|STAT3_HUMAN|JUN_HUMAN|RARA_HUMAN|TYY1_HUMAN|STAT1_HUMAN|CCND1_HUMAN|RXRA_HUMAN|1433B_HUMAN|CBP_HUMAN|1433T_HUMAN|EP300_HUMAN|CTNB1_HUMAN|UBC_HUMAN|RB_HUMAN|RS27A_HUMAN	0.375
7219	Notch signaling pathway	6.9415e-12	6.4016e-11	12	177	148	37534	HIF1A_HUMAN|RBX1_HUMAN|P53_HUMAN|EP300_HUMAN|CBP_HUMAN|CCND1_HUMAN|HDAC1_HUMAN|UBC_HUMAN|CUL1_HUMAN|RS27A_HUMAN|A4_HUMAN|SKP1_HUMAN	0.209
50865	regulation of cell activation	7.8989e-12	7.2657e-11	19	629	148	37534	PTN11_HUMAN|RAC1_HUMAN|RARA_HUMAN|PK3CA_HUMAN|FYN_HUMAN|P85A_HUMAN|GRB2_HUMAN|RIPK2_HUMAN|TRAF6_HUMAN|KPCA_HUMAN|MTOR_HUMAN|SRC_HUMAN|AKT1_HUMAN|CTNB1_HUMAN|JAK2_HUMAN|CASP3_HUMAN|M3K7_HUMAN|CDC42_HUMAN|LYN_HUMAN	0.005
51049	regulation of transport	8.0652e-12	7.3997e-11	33	2113	148	37534	SIR1_HUMAN|HIF1A_HUMAN|PTN11_HUMAN|IKBA_HUMAN|VEGFA_HUMAN|THA_HUMAN|1433Z_HUMAN|P53_HUMAN|GBLP_HUMAN|SMAD4_HUMAN|EGFR_HUMAN|TRAF6_HUMAN|MK09_HUMAN|KPCA_HUMAN|SRC_HUMAN|AKT1_HUMAN|CALM_HUMAN|JAK2_HUMAN|IKKB_HUMAN|LYN_HUMAN|MK14_HUMAN|RAC1_HUMAN|KAPCA_HUMAN|P85A_HUMAN|MK01_HUMAN|RHOA_HUMAN|MK03_HUMAN|MTOR_HUMAN|1433T_HUMAN|1433B_HUMAN|CTNB1_HUMAN|CDC42_HUMAN|ITB1_HUMAN	0.082
44267	cellular protein metabolic process	8.3401e-12	7.6323e-11	60	6345	148	37534	PTN11_HUMAN|PSB1_HUMAN|PSB7_HUMAN|ELOB_HUMAN|HDAC1_HUMAN|FAK1_HUMAN|CUL1_HUMAN|RIPK2_HUMAN|PSDE_HUMAN|PSB2_HUMAN|SKP1_HUMAN|HSP7C_HUMAN|PSB4_HUMAN|MK09_HUMAN|KPCA_HUMAN|AKT1_HUMAN|JAK2_HUMAN|IKKB_HUMAN|SMAD2_HUMAN|M3K7_HUMAN|PRS8_HUMAN|MK14_HUMAN|RBX1_HUMAN|KAPCA_HUMAN|RARA_HUMAN|P85A_HUMAN|ELOC_HUMAN|MK01_HUMAN|SQSTM_HUMAN|PRS7_HUMAN|MTOR_HUMAN|PSB6_HUMAN|CBP_HUMAN|EP300_HUMAN|PSA7_HUMAN|PSA6_HU…	0.481
45637	regulation of myeloid cell differentiation	8.9886e-12	8.2047e-11	13	230	148	37534	HIF1A_HUMAN|TRAF6_HUMAN|JUN_HUMAN|IKBA_HUMAN|RARA_HUMAN|MTOR_HUMAN|KPCA_HUMAN|FOS_HUMAN|CTNB1_HUMAN|P85A_HUMAN|RB_HUMAN|MK14_HUMAN|LYN_HUMAN	0.401
187	activation of MAPK activity	9.033e-12	8.2242e-11	12	181	148	37534	NEMO_HUMAN|PTN11_HUMAN|TRAF6_HUMAN|MK03_HUMAN|FGF2_HUMAN|UBC_HUMAN|MK01_HUMAN|HGF_HUMAN|RIPK2_HUMAN|M3K7_HUMAN|RS27A_HUMAN|MK14_HUMAN	0.754
7179	transforming growth factor beta receptor signaling pathway	1.096e-11	9.9537e-11	12	184	148	37534	RHOA_HUMAN|JUN_HUMAN|SRC_HUMAN|P53_HUMAN|FOS_HUMAN|HDAC1_HUMAN|SMAD4_HUMAN|UBC_HUMAN|FAK1_HUMAN|SMAD2_HUMAN|M3K7_HUMAN|RS27A_HUMAN	0.054
51251	positive regulation of lymphocyte activation	1.1608e-11	1.0515e-10	15	351	148	37534	PTN11_HUMAN|RAC1_HUMAN|PK3CA_HUMAN|RARA_HUMAN|FYN_HUMAN|P85A_HUMAN|GRB2_HUMAN|RIPK2_HUMAN|TRAF6_HUMAN|MTOR_HUMAN|SRC_HUMAN|AKT1_HUMAN|M3K7_HUMAN|CDC42_HUMAN|LYN_HUMAN	0.011
44087	regulation of cellular component biogenesis	1.1665e-11	1.054e-10	21	816	148	37534	RASA1_HUMAN|JUN_HUMAN|RAC1_HUMAN|KAPCA_HUMAN|RHOG_HUMAN|THA_HUMAN|VEGFA_HUMAN|P53_HUMAN|GBLP_HUMAN|FAK1_HUMAN|GRB2_HUMAN|RHOA_HUMAN|CDN1B_HUMAN|KPCA_HUMAN|MTOR_HUMAN|SRC_HUMAN|RASH_HUMAN|CTNB1_HUMAN|RB_HUMAN|CDC42_HUMAN|PRS8_HUMAN	0.002
43550	regulation of lipid kinase activity	1.2413e-11	1.1188e-10	9	72	148	37534	RAC1_HUMAN|RARA_HUMAN|SRC_HUMAN|FGF2_HUMAN|P85A_HUMAN|RB_HUMAN|FAK1_HUMAN|CDC42_HUMAN|LYN_HUMAN	0.49
48666	neuron development	1.3969e-11	1.2558e-10	26	1324	148	37534	PTN11_HUMAN|VEGFA_HUMAN|SMAD4_HUMAN|GRB2_HUMAN|FAK1_HUMAN|EGFR_HUMAN|RASK_HUMAN|HSP7C_HUMAN|MK09_HUMAN|SRC_HUMAN|JAK2_HUMAN|LYN_HUMAN|RASA1_HUMAN|RAC1_HUMAN|JUN_HUMAN|FYN_HUMAN|RHOG_HUMAN|MK01_HUMAN|RHOA_HUMAN|MK03_HUMAN|1433B_HUMAN|RASH_HUMAN|RB_HUMAN|CDC42_HUMAN|A4_HUMAN|ITB1_HUMAN	0
2000113	negative regulation of cellular macromolecule biosynthetic process	1.4228e-11	1.2759e-10	29	1665	148	37534	SIR1_HUMAN|VEGFA_HUMAN|THA_HUMAN|P53_HUMAN|GBLP_HUMAN|SMAD4_HUMAN|HDAC1_HUMAN|HSP7C_HUMAN|CDN1B_HUMAN|TRAF6_HUMAN|SRC_HUMAN|SMAD2_HUMAN|CTBP1_HUMAN|PRS8_HUMAN|STAT3_HUMAN|JUN_HUMAN|RARA_HUMAN|TYY1_HUMAN|STAT1_HUMAN|CCND1_HUMAN|RXRA_HUMAN|1433B_HUMAN|CBP_HUMAN|1433T_HUMAN|EP300_HUMAN|CTNB1_HUMAN|UBC_HUMAN|RB_HUMAN|RS27A_HUMAN	0.279
97193	intrinsic apoptotic signaling pathway	1.5339e-11	1.372e-10	13	240	148	37534	SIR1_HUMAN|1433Z_HUMAN|KPCA_HUMAN|P53_HUMAN|EP300_HUMAN|AKT1_HUMAN|1433B_HUMAN|1433T_HUMAN|RASH_HUMAN|P85A_HUMAN|JAK2_HUMAN|CUL1_HUMAN|CASP3_HUMAN	0.711
10942	positive regulation of cell death	1.6259e-11	1.4507e-10	18	575	148	37534	SIR1_HUMAN|RAC1_HUMAN|JUN_HUMAN|P53_HUMAN|GBLP_HUMAN|RIPK2_HUMAN|GCR_HUMAN|CDN1B_HUMAN|TRAF6_HUMAN|SQSTM_HUMAN|SRC_HUMAN|CTNB1_HUMAN|UBC_HUMAN|CASP3_HUMAN|RS27A_HUMAN|CDC42_HUMAN|ITB1_HUMAN|LYN_HUMAN	0.288
51253	negative regulation of RNA metabolic process	2.0148e-11	1.7932e-10	28	1572	148	37534	SIR1_HUMAN|VEGFA_HUMAN|THA_HUMAN|P53_HUMAN|HDAC1_HUMAN|SMAD4_HUMAN|HSP7C_HUMAN|CDN1B_HUMAN|TRAF6_HUMAN|SRC_HUMAN|SMAD2_HUMAN|CTBP1_HUMAN|PRS8_HUMAN|STAT3_HUMAN|JUN_HUMAN|RARA_HUMAN|TYY1_HUMAN|STAT1_HUMAN|CCND1_HUMAN|RXRA_HUMAN|1433B_HUMAN|CBP_HUMAN|1433T_HUMAN|EP300_HUMAN|CTNB1_HUMAN|UBC_HUMAN|RB_HUMAN|RS27A_HUMAN	0.409
31327	negative regulation of cellular biosynthetic process	2.0224e-11	1.7955e-10	30	1810	148	37534	SIR1_HUMAN|VEGFA_HUMAN|THA_HUMAN|P53_HUMAN|GBLP_HUMAN|SMAD4_HUMAN|HDAC1_HUMAN|CDN1B_HUMAN|HSP7C_HUMAN|TRAF6_HUMAN|SRC_HUMAN|KPCA_HUMAN|SMAD2_HUMAN|CTBP1_HUMAN|PRS8_HUMAN|STAT3_HUMAN|JUN_HUMAN|RARA_HUMAN|TYY1_HUMAN|STAT1_HUMAN|CCND1_HUMAN|RXRA_HUMAN|CBP_HUMAN|1433T_HUMAN|1433B_HUMAN|EP300_HUMAN|CTNB1_HUMAN|UBC_HUMAN|RB_HUMAN|RS27A_HUMAN	0.232
45934	negative regulation of nucleobase-containing compound metabolic process	2.1195e-11	1.877e-10	29	1693	148	37534	SIR1_HUMAN|VEGFA_HUMAN|THA_HUMAN|P53_HUMAN|SMAD4_HUMAN|HDAC1_HUMAN|HSP7C_HUMAN|CDN1B_HUMAN|TRAF6_HUMAN|SRC_HUMAN|KPCA_HUMAN|SMAD2_HUMAN|CTBP1_HUMAN|PRS8_HUMAN|STAT3_HUMAN|JUN_HUMAN|RARA_HUMAN|TYY1_HUMAN|STAT1_HUMAN|CCND1_HUMAN|RXRA_HUMAN|1433B_HUMAN|CBP_HUMAN|1433T_HUMAN|EP300_HUMAN|CTNB1_HUMAN|UBC_HUMAN|RB_HUMAN|RS27A_HUMAN	0.298
48731	system development	2.5512e-11	2.2538e-10	58	6148	148	37534	PTN11_HUMAN|HIF1A_HUMAN|THA_HUMAN|VEGFA_HUMAN|P53_HUMAN|SMAD4_HUMAN|HDAC1_HUMAN|FAK1_HUMAN|CUL1_HUMAN|RASK_HUMAN|HSP7C_HUMAN|MK09_HUMAN|KPCA_HUMAN|AKT1_HUMAN|JAK2_HUMAN|SMAD2_HUMAN|M3K7_HUMAN|STAT3_HUMAN|MK14_HUMAN|RASA1_HUMAN|JUN_HUMAN|KAPCA_HUMAN|RARA_HUMAN|TYY1_HUMAN|RHOG_HUMAN|STAT1_HUMAN|P85A_HUMAN|MK01_HUMAN|RHOA_HUMAN|1433T_HUMAN|EP300_HUMAN|CTNB1_HUMAN|RASH_HUMAN|RB_HUMAN|CDC42_HUMAN|A4_H…	0.004
22008	neurogenesis	2.56e-11	2.2559e-10	34	2339	148	37534	HIF1A_HUMAN|PTN11_HUMAN|VEGFA_HUMAN|P53_HUMAN|SMAD4_HUMAN|GRB2_HUMAN|FAK1_HUMAN|HGF_HUMAN|EGFR_HUMAN|RASK_HUMAN|HSP7C_HUMAN|MK09_HUMAN|SRC_HUMAN|AKT1_HUMAN|JAK2_HUMAN|CASP3_HUMAN|STAT3_HUMAN|LYN_HUMAN|RASA1_HUMAN|RAC1_HUMAN|JUN_HUMAN|RARA_HUMAN|FYN_HUMAN|RHOG_HUMAN|MK01_HUMAN|RHOA_HUMAN|MK03_HUMAN|1433B_HUMAN|RASH_HUMAN|CTNB1_HUMAN|RB_HUMAN|A4_HUMAN|CDC42_HUMAN|ITB1_HUMAN	0
2696	positive regulation of leukocyte activation	2.7335e-11	2.4029e-10	15	373	148	37534	PTN11_HUMAN|RAC1_HUMAN|PK3CA_HUMAN|RARA_HUMAN|FYN_HUMAN|P85A_HUMAN|GRB2_HUMAN|RIPK2_HUMAN|TRAF6_HUMAN|MTOR_HUMAN|SRC_HUMAN|AKT1_HUMAN|M3K7_HUMAN|CDC42_HUMAN|LYN_HUMAN	0.011
9890	negative regulation of biosynthetic process	2.8286e-11	2.4804e-10	30	1835	148	37534	SIR1_HUMAN|VEGFA_HUMAN|THA_HUMAN|P53_HUMAN|GBLP_HUMAN|SMAD4_HUMAN|HDAC1_HUMAN|CDN1B_HUMAN|HSP7C_HUMAN|TRAF6_HUMAN|SRC_HUMAN|KPCA_HUMAN|SMAD2_HUMAN|CTBP1_HUMAN|PRS8_HUMAN|STAT3_HUMAN|JUN_HUMAN|RARA_HUMAN|TYY1_HUMAN|STAT1_HUMAN|CCND1_HUMAN|RXRA_HUMAN|CBP_HUMAN|1433T_HUMAN|1433B_HUMAN|EP300_HUMAN|CTNB1_HUMAN|UBC_HUMAN|RB_HUMAN|RS27A_HUMAN	0.207
9416	response to light stimulus	2.8555e-11	2.4978e-10	16	443	148	37534	HIF1A_HUMAN|TYY1_HUMAN|P53_HUMAN|FOS_HUMAN|P85A_HUMAN|CCND1_HUMAN|EGFR_HUMAN|RASK_HUMAN|MK09_HUMAN|KPCA_HUMAN|AKT1_HUMAN|CALM_HUMAN|RASH_HUMAN|CASP3_HUMAN|A4_HUMAN|ITB1_HUMAN	0.635
31326	regulation of cellular biosynthetic process	2.8834e-11	2.5161e-10	63	7095	148	37534	HIF1A_HUMAN|THA_HUMAN|VEGFA_HUMAN|P53_HUMAN|ELOB_HUMAN|SMAD4_HUMAN|HDAC1_HUMAN|RIPK2_HUMAN|RASK_HUMAN|HSP7C_HUMAN|MK09_HUMAN|KPCA_HUMAN|AKT1_HUMAN|JAK2_HUMAN|IKKB_HUMAN|SMAD2_HUMAN|M3K7_HUMAN|PRS8_HUMAN|STAT3_HUMAN|MK14_HUMAN|RBX1_HUMAN|JUN_HUMAN|RARA_HUMAN|TYY1_HUMAN|RHOG_HUMAN|STAT1_HUMAN|P85A_HUMAN|ELOC_HUMAN|MK01_HUMAN|SQSTM_HUMAN|MTOR_HUMAN|CBP_HUMAN|1433T_HUMAN|EP300_HUMAN|CTNB1_HUMAN|RASH_…	0.01
1901214	regulation of neuron death	2.9466e-11	2.565e-10	15	375	148	37534	SIR1_HUMAN|RASA1_HUMAN|JUN_HUMAN|PK3CA_HUMAN|FYN_HUMAN|P53_HUMAN|GCR_HUMAN|NEMO_HUMAN|RASK_HUMAN|AKT1_HUMAN|CTNB1_HUMAN|RASH_HUMAN|JAK2_HUMAN|CASP3_HUMAN|CDC42_HUMAN	0.073
30030	cell projection organization	3.0329e-11	2.6337e-10	28	1600	148	37534	PTN11_HUMAN|VEGFA_HUMAN|SMAD4_HUMAN|GRB2_HUMAN|FAK1_HUMAN|EGFR_HUMAN|RASK_HUMAN|HSP7C_HUMAN|MK09_HUMAN|SRC_HUMAN|AKT1_HUMAN|JAK2_HUMAN|LYN_HUMAN|RASA1_HUMAN|RAC1_HUMAN|JUN_HUMAN|FYN_HUMAN|RHOG_HUMAN|MK01_HUMAN|RHOA_HUMAN|MK03_HUMAN|MTOR_HUMAN|1433B_HUMAN|RASH_HUMAN|RB_HUMAN|A4_HUMAN|CDC42_HUMAN|ITB1_HUMAN	0
32989	cellular component morphogenesis	3.077e-11	2.6655e-10	28	1601	148	37534	HIF1A_HUMAN|PTN11_HUMAN|VEGFA_HUMAN|SMAD4_HUMAN|GRB2_HUMAN|FAK1_HUMAN|HGF_HUMAN|EGFR_HUMAN|RASK_HUMAN|HSP7C_HUMAN|SRC_HUMAN|CASP3_HUMAN|LYN_HUMAN|MK14_HUMAN|RASA1_HUMAN|RAC1_HUMAN|FYN_HUMAN|RHOG_HUMAN|MK01_HUMAN|RHOA_HUMAN|MK03_HUMAN|1433B_HUMAN|CTNB1_HUMAN|RASH_HUMAN|RB_HUMAN|A4_HUMAN|CDC42_HUMAN|ITB1_HUMAN	0.002
1901575	organic substance catabolic process	3.0885e-11	2.6689e-10	33	2223	148	37534	SIR1_HUMAN|PSB1_HUMAN|PSB7_HUMAN|FGF2_HUMAN|CUL1_HUMAN|PRS4_HUMAN|PSDE_HUMAN|PSB2_HUMAN|SKP1_HUMAN|PSB4_HUMAN|PSMD1_HUMAN|AKT1_HUMAN|CALM_HUMAN|PSMD8_HUMAN|CASP3_HUMAN|PRS8_HUMAN|PSA3_HUMAN|RBX1_HUMAN|KAPCA_HUMAN|ELOC_HUMAN|PSMD7_HUMAN|SQSTM_HUMAN|PRS7_HUMAN|MTOR_HUMAN|PSB6_HUMAN|BIRC2_HUMAN|PSA7_HUMAN|UBC_HUMAN|PSA6_HUMAN|DTD1_HUMAN|PSA5_HUMAN|RS27A_HUMAN|PRS10_HUMAN	0.884
51172	negative regulation of nitrogen compound metabolic process	3.1752e-11	2.7373e-10	29	1722	148	37534	SIR1_HUMAN|VEGFA_HUMAN|THA_HUMAN|P53_HUMAN|SMAD4_HUMAN|HDAC1_HUMAN|HSP7C_HUMAN|CDN1B_HUMAN|TRAF6_HUMAN|SRC_HUMAN|KPCA_HUMAN|SMAD2_HUMAN|CTBP1_HUMAN|PRS8_HUMAN|STAT3_HUMAN|JUN_HUMAN|RARA_HUMAN|TYY1_HUMAN|STAT1_HUMAN|CCND1_HUMAN|RXRA_HUMAN|1433B_HUMAN|CBP_HUMAN|1433T_HUMAN|EP300_HUMAN|CTNB1_HUMAN|UBC_HUMAN|RB_HUMAN|RS27A_HUMAN	0.307
71214	cellular response to abiotic stimulus	3.3151e-11	2.851e-10	14	314	148	37534	SIR1_HUMAN|TYY1_HUMAN|P53_HUMAN|P85A_HUMAN|GRB2_HUMAN|EGFR_HUMAN|MK03_HUMAN|MK09_HUMAN|KPCA_HUMAN|AKT1_HUMAN|CALM_HUMAN|CTNB1_HUMAN|ITB1_HUMAN|MK14_HUMAN	0.679
51249	regulation of lymphocyte activation	3.3411e-11	2.8664e-10	17	522	148	37534	PTN11_HUMAN|RAC1_HUMAN|PK3CA_HUMAN|RARA_HUMAN|FYN_HUMAN|P85A_HUMAN|GRB2_HUMAN|RIPK2_HUMAN|TRAF6_HUMAN|MTOR_HUMAN|SRC_HUMAN|AKT1_HUMAN|CTNB1_HUMAN|CASP3_HUMAN|M3K7_HUMAN|CDC42_HUMAN|LYN_HUMAN	0.025
2000112	regulation of cellular macromolecule biosynthetic process	3.4545e-11	2.9566e-10	61	6747	148	37534	HIF1A_HUMAN|THA_HUMAN|VEGFA_HUMAN|P53_HUMAN|ELOB_HUMAN|SMAD4_HUMAN|HDAC1_HUMAN|RIPK2_HUMAN|RASK_HUMAN|HSP7C_HUMAN|MK09_HUMAN|AKT1_HUMAN|JAK2_HUMAN|IKKB_HUMAN|SMAD2_HUMAN|M3K7_HUMAN|PRS8_HUMAN|STAT3_HUMAN|MK14_HUMAN|RBX1_HUMAN|JUN_HUMAN|RARA_HUMAN|TYY1_HUMAN|RHOG_HUMAN|STAT1_HUMAN|P85A_HUMAN|ELOC_HUMAN|MK01_HUMAN|SQSTM_HUMAN|MTOR_HUMAN|CBP_HUMAN|1433T_HUMAN|EP300_HUMAN|CTNB1_HUMAN|RASH_HUMAN|RB_HU…	0.031
10558	negative regulation of macromolecule biosynthetic process	4.0084e-11	3.4225e-10	29	1739	148	37534	SIR1_HUMAN|VEGFA_HUMAN|THA_HUMAN|P53_HUMAN|GBLP_HUMAN|SMAD4_HUMAN|HDAC1_HUMAN|HSP7C_HUMAN|CDN1B_HUMAN|TRAF6_HUMAN|SRC_HUMAN|SMAD2_HUMAN|CTBP1_HUMAN|PRS8_HUMAN|STAT3_HUMAN|JUN_HUMAN|RARA_HUMAN|TYY1_HUMAN|STAT1_HUMAN|CCND1_HUMAN|RXRA_HUMAN|1433B_HUMAN|CBP_HUMAN|1433T_HUMAN|EP300_HUMAN|CTNB1_HUMAN|UBC_HUMAN|RB_HUMAN|RS27A_HUMAN	0.294
9889	regulation of biosynthetic process	4.2493e-11	3.6195e-10	63	7158	148	37534	HIF1A_HUMAN|THA_HUMAN|VEGFA_HUMAN|P53_HUMAN|ELOB_HUMAN|SMAD4_HUMAN|HDAC1_HUMAN|RIPK2_HUMAN|RASK_HUMAN|HSP7C_HUMAN|MK09_HUMAN|KPCA_HUMAN|AKT1_HUMAN|JAK2_HUMAN|IKKB_HUMAN|SMAD2_HUMAN|M3K7_HUMAN|PRS8_HUMAN|STAT3_HUMAN|MK14_HUMAN|RBX1_HUMAN|JUN_HUMAN|RARA_HUMAN|TYY1_HUMAN|RHOG_HUMAN|STAT1_HUMAN|P85A_HUMAN|ELOC_HUMAN|MK01_HUMAN|SQSTM_HUMAN|MTOR_HUMAN|CBP_HUMAN|1433T_HUMAN|EP300_HUMAN|CTNB1_HUMAN|RASH_…	0.016
7178	transmembrane receptor protein serine/threonine kinase signaling pathway	4.4381e-11	3.7713e-10	14	321	148	37534	JUN_HUMAN|P53_HUMAN|FOS_HUMAN|SMAD4_HUMAN|HDAC1_HUMAN|FAK1_HUMAN|RHOA_HUMAN|MK03_HUMAN|SRC_HUMAN|UBC_HUMAN|SMAD2_HUMAN|M3K7_HUMAN|RS27A_HUMAN|MK14_HUMAN	0.005
43065	positive regulation of apoptotic process	4.4844e-11	3.8017e-10	17	532	148	37534	SIR1_HUMAN|RAC1_HUMAN|JUN_HUMAN|P53_HUMAN|GBLP_HUMAN|RIPK2_HUMAN|GCR_HUMAN|TRAF6_HUMAN|SQSTM_HUMAN|SRC_HUMAN|CTNB1_HUMAN|UBC_HUMAN|CASP3_HUMAN|RS27A_HUMAN|CDC42_HUMAN|ITB1_HUMAN|LYN_HUMAN	0.481
51240	positive regulation of multicellular organismal process	4.7255e-11	3.9965e-10	22	977	148	37534	HIF1A_HUMAN|IKBA_HUMAN|RARA_HUMAN|VEGFA_HUMAN|FGF2_HUMAN|P85A_HUMAN|RIPK2_HUMAN|HGF_HUMAN|EGFR_HUMAN|NEMO_HUMAN|TRAF6_HUMAN|MK09_HUMAN|KPCA_HUMAN|EP300_HUMAN|CBP_HUMAN|AKT1_HUMAN|CTNB1_HUMAN|JAK2_HUMAN|UBC_HUMAN|IKKB_HUMAN|M3K7_HUMAN|RS27A_HUMAN	0.172
43068	positive regulation of programmed cell death	5.3346e-11	4.501e-10	17	538	148	37534	SIR1_HUMAN|RAC1_HUMAN|JUN_HUMAN|P53_HUMAN|GBLP_HUMAN|RIPK2_HUMAN|GCR_HUMAN|TRAF6_HUMAN|SQSTM_HUMAN|SRC_HUMAN|CTNB1_HUMAN|UBC_HUMAN|CASP3_HUMAN|RS27A_HUMAN|CDC42_HUMAN|ITB1_HUMAN|LYN_HUMAN	0.488
45596	negative regulation of cell differentiation	5.7869e-11	4.8711e-10	21	890	148	37534	SIR1_HUMAN|IKBA_HUMAN|RARA_HUMAN|STAT1_HUMAN|P53_HUMAN|FGF2_HUMAN|P85A_HUMAN|CCND1_HUMAN|SMAD4_HUMAN|MK01_HUMAN|FAK1_HUMAN|RHOA_HUMAN|RASK_HUMAN|CBP_HUMAN|RASH_HUMAN|CTNB1_HUMAN|SMAD2_HUMAN|A4_HUMAN|STAT3_HUMAN|ITB1_HUMAN|LYN_HUMAN	0.154
48013	ephrin receptor signaling pathway	6.3151e-11	5.2911e-10	10	122	148	37534	RHOA_HUMAN|RASA1_HUMAN|PTN11_HUMAN|RAC1_HUMAN|FYN_HUMAN|SRC_HUMAN|RASH_HUMAN|FAK1_HUMAN|CDC42_HUMAN|LYN_HUMAN	0.057
19216	regulation of lipid metabolic process	6.3156e-11	5.2911e-10	15	396	148	37534	SIR1_HUMAN|RAC1_HUMAN|RARA_HUMAN|THA_HUMAN|FGF2_HUMAN|P85A_HUMAN|FAK1_HUMAN|GCR_HUMAN|MK09_HUMAN|MTOR_HUMAN|SRC_HUMAN|AKT1_HUMAN|RB_HUMAN|CDC42_HUMAN|LYN_HUMAN	0.576
1900034	regulation of cellular response to heat	7.8739e-11	6.5812e-10	7	35	148	37534	SIR1_HUMAN|HSP7C_HUMAN|MK03_HUMAN|MTOR_HUMAN|EP300_HUMAN|CBP_HUMAN|MK01_HUMAN	1
10556	regulation of macromolecule biosynthetic process	8.0142e-11	6.6829e-10	61	6882	148	37534	HIF1A_HUMAN|THA_HUMAN|VEGFA_HUMAN|P53_HUMAN|ELOB_HUMAN|SMAD4_HUMAN|HDAC1_HUMAN|RIPK2_HUMAN|RASK_HUMAN|HSP7C_HUMAN|MK09_HUMAN|AKT1_HUMAN|JAK2_HUMAN|IKKB_HUMAN|SMAD2_HUMAN|M3K7_HUMAN|PRS8_HUMAN|STAT3_HUMAN|MK14_HUMAN|RBX1_HUMAN|JUN_HUMAN|RARA_HUMAN|TYY1_HUMAN|RHOG_HUMAN|STAT1_HUMAN|P85A_HUMAN|ELOC_HUMAN|MK01_HUMAN|SQSTM_HUMAN|MTOR_HUMAN|CBP_HUMAN|1433T_HUMAN|EP300_HUMAN|CTNB1_HUMAN|RASH_HUMAN|RB_HU…	0.019
30334	regulation of cell migration	8.3136e-11	6.9164e-10	20	813	148	37534	HIF1A_HUMAN|RAC1_HUMAN|VEGFA_HUMAN|FGF2_HUMAN|P85A_HUMAN|GBLP_HUMAN|MK01_HUMAN|FAK1_HUMAN|HGF_HUMAN|EGFR_HUMAN|RHOA_HUMAN|BCAR1_HUMAN|KPCA_HUMAN|SRC_HUMAN|AKT1_HUMAN|RASH_HUMAN|JAK2_HUMAN|STAT3_HUMAN|ITB1_HUMAN|LYN_HUMAN	0
33043	regulation of organelle organization	8.9044e-11	7.3906e-10	24	1219	148	37534	SIR1_HUMAN|RASA1_HUMAN|RAC1_HUMAN|VEGFA_HUMAN|1433Z_HUMAN|P53_HUMAN|MK01_HUMAN|FAK1_HUMAN|GRB2_HUMAN|HGF_HUMAN|RHOA_HUMAN|CDN1B_HUMAN|SQSTM_HUMAN|MK03_HUMAN|MTOR_HUMAN|SRC_HUMAN|AKT1_HUMAN|1433T_HUMAN|1433B_HUMAN|RASH_HUMAN|CTNB1_HUMAN|RB_HUMAN|CTBP1_HUMAN|CDC42_HUMAN	0.001
48729	tissue morphogenesis	9.0614e-11	7.5035e-10	20	817	148	37534	HIF1A_HUMAN|RARA_HUMAN|KAPCA_HUMAN|VEGFA_HUMAN|FGF2_HUMAN|SMAD4_HUMAN|GRB2_HUMAN|GCR_HUMAN|EGFR_HUMAN|RHOA_HUMAN|RASK_HUMAN|RXRA_HUMAN|TRAF6_HUMAN|SRC_HUMAN|RASH_HUMAN|CTNB1_HUMAN|SMAD2_HUMAN|M3K7_HUMAN|CDC42_HUMAN|ITB1_HUMAN	0.039
19219	regulation of nucleobase-containing compound metabolic process	9.2468e-11	7.6393e-10	65	7675	148	37534	HIF1A_HUMAN|THA_HUMAN|VEGFA_HUMAN|P53_HUMAN|ELOB_HUMAN|SMAD4_HUMAN|HDAC1_HUMAN|FAK1_HUMAN|RIPK2_HUMAN|RASK_HUMAN|HSP7C_HUMAN|MK09_HUMAN|KPCA_HUMAN|AKT1_HUMAN|JAK2_HUMAN|IKKB_HUMAN|SMAD2_HUMAN|M3K7_HUMAN|PRS8_HUMAN|STAT3_HUMAN|MK14_HUMAN|RASA1_HUMAN|RBX1_HUMAN|JUN_HUMAN|RARA_HUMAN|TYY1_HUMAN|RHOG_HUMAN|STAT1_HUMAN|P85A_HUMAN|ELOC_HUMAN|MK01_HUMAN|SQSTM_HUMAN|MTOR_HUMAN|CBP_HUMAN|1433T_HUMAN|EP300_…	0.002
32481	positive regulation of type I interferon production	1.0729e-10	8.843e-10	9	91	148	37534	NEMO_HUMAN|IKBA_HUMAN|EP300_HUMAN|CBP_HUMAN|CTNB1_HUMAN|UBC_HUMAN|IKKB_HUMAN|RIPK2_HUMAN|RS27A_HUMAN	1
71216	cellular response to biotic stimulus	1.0856e-10	8.9271e-10	12	224	148	37534	TRAF6_HUMAN|IKBA_HUMAN|RARA_HUMAN|MK03_HUMAN|STAT1_HUMAN|MK09_HUMAN|SRC_HUMAN|P53_HUMAN|MK01_HUMAN|RIPK2_HUMAN|MK14_HUMAN|LYN_HUMAN	0.738
46777	protein autophosphorylation	1.1908e-10	9.7528e-10	13	283	148	37534	KAPCA_HUMAN|FYN_HUMAN|SLK_HUMAN|FAK1_HUMAN|EGFR_HUMAN|MK03_HUMAN|KPCA_HUMAN|MTOR_HUMAN|SRC_HUMAN|AKT1_HUMAN|JAK2_HUMAN|JAK1_HUMAN|LYN_HUMAN	0.276
43551	regulation of phosphatidylinositol 3-kinase activity	1.1914e-10	9.7528e-10	8	61	148	37534	RAC1_HUMAN|RARA_HUMAN|SRC_HUMAN|FGF2_HUMAN|P85A_HUMAN|FAK1_HUMAN|CDC42_HUMAN|LYN_HUMAN	0.505
48015	phosphatidylinositol-mediated signaling	1.2889e-10	1.0503e-09	11	176	148	37534	RHOA_HUMAN|CDN1B_HUMAN|PTN11_HUMAN|PK3CA_HUMAN|FYN_HUMAN|MTOR_HUMAN|AKT1_HUMAN|FGF2_HUMAN|P85A_HUMAN|GRB2_HUMAN|EGFR_HUMAN	0.238
48017	inositol lipid-mediated signaling	1.2889e-10	1.0503e-09	11	176	148	37534	RHOA_HUMAN|CDN1B_HUMAN|PTN11_HUMAN|PK3CA_HUMAN|FYN_HUMAN|MTOR_HUMAN|AKT1_HUMAN|FGF2_HUMAN|P85A_HUMAN|GRB2_HUMAN|EGFR_HUMAN	0.253
7265	Ras protein signal transduction	1.3561e-10	1.1025e-09	13	286	148	37534	RHOG_HUMAN|P53_HUMAN|FGF2_HUMAN|GRB2_HUMAN|MK01_HUMAN|RASK_HUMAN|RHOA_HUMAN|MK03_HUMAN|SRC_HUMAN|1433B_HUMAN|RASH_HUMAN|RB_HUMAN|MK14_HUMAN	0.151
51270	regulation of cellular component movement	1.9345e-10	1.5692e-09	21	951	148	37534	HIF1A_HUMAN|RAC1_HUMAN|VEGFA_HUMAN|FGF2_HUMAN|P85A_HUMAN|GBLP_HUMAN|MK01_HUMAN|FAK1_HUMAN|HGF_HUMAN|EGFR_HUMAN|RHOA_HUMAN|CDN1B_HUMAN|BCAR1_HUMAN|KPCA_HUMAN|SRC_HUMAN|AKT1_HUMAN|RASH_HUMAN|JAK2_HUMAN|STAT3_HUMAN|ITB1_HUMAN|LYN_HUMAN	0
71560	cellular response to transforming growth factor beta stimulus	2.0796e-10	1.683e-09	12	237	148	37534	RHOA_HUMAN|JUN_HUMAN|SRC_HUMAN|P53_HUMAN|FOS_HUMAN|HDAC1_HUMAN|SMAD4_HUMAN|UBC_HUMAN|FAK1_HUMAN|SMAD2_HUMAN|M3K7_HUMAN|RS27A_HUMAN	0.06
51252	regulation of RNA metabolic process	2.1402e-10	1.7281e-09	58	6479	148	37534	HIF1A_HUMAN|THA_HUMAN|VEGFA_HUMAN|P53_HUMAN|ELOB_HUMAN|HDAC1_HUMAN|SMAD4_HUMAN|RIPK2_HUMAN|RASK_HUMAN|HSP7C_HUMAN|MK09_HUMAN|AKT1_HUMAN|JAK2_HUMAN|IKKB_HUMAN|SMAD2_HUMAN|M3K7_HUMAN|PRS8_HUMAN|STAT3_HUMAN|MK14_HUMAN|RASA1_HUMAN|RBX1_HUMAN|JUN_HUMAN|RARA_HUMAN|TYY1_HUMAN|RHOG_HUMAN|STAT1_HUMAN|P85A_HUMAN|ELOC_HUMAN|MK01_HUMAN|SQSTM_HUMAN|MTOR_HUMAN|CBP_HUMAN|1433T_HUMAN|EP300_HUMAN|CTNB1_HUMAN|RASH…	0.039
10638	positive regulation of organelle organization	2.1912e-10	1.7653e-09	16	509	148	37534	SIR1_HUMAN|RAC1_HUMAN|1433Z_HUMAN|P53_HUMAN|GRB2_HUMAN|RHOA_HUMAN|CDN1B_HUMAN|MK03_HUMAN|MTOR_HUMAN|1433T_HUMAN|1433B_HUMAN|AKT1_HUMAN|CTNB1_HUMAN|RASH_HUMAN|RB_HUMAN|CTBP1_HUMAN	0.049
9887	organ morphogenesis	2.2026e-10	1.7668e-09	24	1275	148	37534	HIF1A_HUMAN|JUN_HUMAN|RAC1_HUMAN|RARA_HUMAN|TYY1_HUMAN|THA_HUMAN|VEGFA_HUMAN|FGF2_HUMAN|SMAD4_HUMAN|HDAC1_HUMAN|MK01_HUMAN|FAK1_HUMAN|CUL1_HUMAN|RASK_HUMAN|RXRA_HUMAN|TRAF6_HUMAN|MK03_HUMAN|EP300_HUMAN|RASH_HUMAN|CTNB1_HUMAN|SMAD2_HUMAN|CDC42_HUMAN|STAT3_HUMAN|MK14_HUMAN	0.006
2694	regulation of leukocyte activation	2.2029e-10	1.7668e-09	17	590	148	37534	PTN11_HUMAN|RAC1_HUMAN|PK3CA_HUMAN|RARA_HUMAN|FYN_HUMAN|P85A_HUMAN|GRB2_HUMAN|RIPK2_HUMAN|TRAF6_HUMAN|MTOR_HUMAN|SRC_HUMAN|AKT1_HUMAN|CTNB1_HUMAN|CASP3_HUMAN|M3K7_HUMAN|CDC42_HUMAN|LYN_HUMAN	0.032
6355	regulation of transcription, DNA-dependent	2.4158e-10	1.9332e-09	57	6313	148	37534	HIF1A_HUMAN|THA_HUMAN|VEGFA_HUMAN|P53_HUMAN|ELOB_HUMAN|HDAC1_HUMAN|SMAD4_HUMAN|RIPK2_HUMAN|RASK_HUMAN|HSP7C_HUMAN|MK09_HUMAN|AKT1_HUMAN|JAK2_HUMAN|IKKB_HUMAN|SMAD2_HUMAN|M3K7_HUMAN|PRS8_HUMAN|STAT3_HUMAN|MK14_HUMAN|RBX1_HUMAN|JUN_HUMAN|RARA_HUMAN|TYY1_HUMAN|RHOG_HUMAN|STAT1_HUMAN|P85A_HUMAN|ELOC_HUMAN|MK01_HUMAN|SQSTM_HUMAN|MTOR_HUMAN|CBP_HUMAN|1433T_HUMAN|EP300_HUMAN|CTNB1_HUMAN|RASH_HUMAN|RB_HU…	0.059
2000145	regulation of cell motility	2.8796e-10	2.2941e-09	20	873	148	37534	HIF1A_HUMAN|RAC1_HUMAN|VEGFA_HUMAN|FGF2_HUMAN|P85A_HUMAN|GBLP_HUMAN|MK01_HUMAN|FAK1_HUMAN|HGF_HUMAN|EGFR_HUMAN|RHOA_HUMAN|BCAR1_HUMAN|KPCA_HUMAN|SRC_HUMAN|AKT1_HUMAN|RASH_HUMAN|JAK2_HUMAN|STAT3_HUMAN|ITB1_HUMAN|LYN_HUMAN	0
2001141	regulation of RNA biosynthetic process	2.8749e-10	2.2941e-09	57	6341	148	37534	HIF1A_HUMAN|THA_HUMAN|VEGFA_HUMAN|P53_HUMAN|ELOB_HUMAN|HDAC1_HUMAN|SMAD4_HUMAN|RIPK2_HUMAN|RASK_HUMAN|HSP7C_HUMAN|MK09_HUMAN|AKT1_HUMAN|JAK2_HUMAN|IKKB_HUMAN|SMAD2_HUMAN|M3K7_HUMAN|PRS8_HUMAN|STAT3_HUMAN|MK14_HUMAN|RBX1_HUMAN|JUN_HUMAN|RARA_HUMAN|TYY1_HUMAN|RHOG_HUMAN|STAT1_HUMAN|P85A_HUMAN|ELOC_HUMAN|MK01_HUMAN|SQSTM_HUMAN|MTOR_HUMAN|CBP_HUMAN|1433T_HUMAN|EP300_HUMAN|CTNB1_HUMAN|RASH_HUMAN|RB_HU…	0.055
71559	response to transforming growth factor beta stimulus	3.3408e-10	2.6556e-09	12	247	148	37534	RHOA_HUMAN|JUN_HUMAN|SRC_HUMAN|P53_HUMAN|FOS_HUMAN|HDAC1_HUMAN|SMAD4_HUMAN|UBC_HUMAN|FAK1_HUMAN|SMAD2_HUMAN|M3K7_HUMAN|RS27A_HUMAN	0.068
9266	response to temperature stimulus	3.499e-10	2.7751e-09	12	248	148	37534	SIR1_HUMAN|HSP7C_HUMAN|IKBA_HUMAN|MK03_HUMAN|MTOR_HUMAN|THA_HUMAN|EP300_HUMAN|AKT1_HUMAN|CBP_HUMAN|FOS_HUMAN|MK01_HUMAN|LYN_HUMAN	0.04
10468	regulation of gene expression	3.6472e-10	2.8862e-09	62	7329	148	37534	HIF1A_HUMAN|THA_HUMAN|VEGFA_HUMAN|P53_HUMAN|ELOB_HUMAN|SMAD4_HUMAN|HDAC1_HUMAN|RIPK2_HUMAN|RASK_HUMAN|HSP7C_HUMAN|MK09_HUMAN|AKT1_HUMAN|JAK2_HUMAN|IKKB_HUMAN|SMAD2_HUMAN|M3K7_HUMAN|PRS8_HUMAN|STAT3_HUMAN|MK14_HUMAN|RBX1_HUMAN|JUN_HUMAN|KAPCA_HUMAN|RARA_HUMAN|TYY1_HUMAN|RHOG_HUMAN|STAT1_HUMAN|P85A_HUMAN|ELOC_HUMAN|MK01_HUMAN|SQSTM_HUMAN|MTOR_HUMAN|CBP_HUMAN|1433T_HUMAN|EP300_HUMAN|CTNB1_HUMAN|RASH…	0.102
72359	circulatory system development	3.799e-10	2.993e-09	23	1199	148	37534	SIR1_HUMAN|RASA1_HUMAN|PTN11_HUMAN|HIF1A_HUMAN|JUN_HUMAN|RARA_HUMAN|PK3CA_HUMAN|VEGFA_HUMAN|FGF2_HUMAN|SMAD4_HUMAN|MK01_HUMAN|FAK1_HUMAN|RXRA_HUMAN|KPCA_HUMAN|EP300_HUMAN|AKT1_HUMAN|CTNB1_HUMAN|SMAD2_HUMAN|CASP3_HUMAN|M3K7_HUMAN|CDC42_HUMAN|MK14_HUMAN|ITB1_HUMAN	0.001
72358	cardiovascular system development	3.799e-10	2.993e-09	23	1199	148	37534	SIR1_HUMAN|RASA1_HUMAN|PTN11_HUMAN|HIF1A_HUMAN|JUN_HUMAN|RARA_HUMAN|PK3CA_HUMAN|VEGFA_HUMAN|FGF2_HUMAN|SMAD4_HUMAN|MK01_HUMAN|FAK1_HUMAN|RXRA_HUMAN|KPCA_HUMAN|EP300_HUMAN|AKT1_HUMAN|CTNB1_HUMAN|SMAD2_HUMAN|CASP3_HUMAN|M3K7_HUMAN|CDC42_HUMAN|MK14_HUMAN|ITB1_HUMAN	0.002
51223	regulation of protein transport	3.8471e-10	3.0243e-09	17	612	148	37534	SIR1_HUMAN|PTN11_HUMAN|IKBA_HUMAN|KAPCA_HUMAN|THA_HUMAN|P85A_HUMAN|SMAD4_HUMAN|EGFR_HUMAN|RHOA_HUMAN|TRAF6_HUMAN|MTOR_HUMAN|SRC_HUMAN|1433B_HUMAN|JAK2_HUMAN|CDC42_HUMAN|LYN_HUMAN|MK14_HUMAN	0.55
50678	regulation of epithelial cell proliferation	4.0449e-10	3.1728e-09	14	380	148	37534	HIF1A_HUMAN|JUN_HUMAN|STAT1_HUMAN|VEGFA_HUMAN|FGF2_HUMAN|CCND1_HUMAN|EGFR_HUMAN|CDN1B_HUMAN|KPCA_HUMAN|MTOR_HUMAN|AKT1_HUMAN|CTNB1_HUMAN|RASH_HUMAN|RB_HUMAN	0.014
50679	positive regulation of epithelial cell proliferation	4.0709e-10	3.1862e-09	11	196	148	37534	HIF1A_HUMAN|JUN_HUMAN|MTOR_HUMAN|KPCA_HUMAN|VEGFA_HUMAN|AKT1_HUMAN|FGF2_HUMAN|RASH_HUMAN|CTNB1_HUMAN|CCND1_HUMAN|EGFR_HUMAN	0.02
2761	regulation of myeloid leukocyte differentiation	4.2772e-10	3.3403e-09	10	148	148	37534	TRAF6_HUMAN|JUN_HUMAN|RARA_HUMAN|MTOR_HUMAN|KPCA_HUMAN|FOS_HUMAN|CTNB1_HUMAN|P85A_HUMAN|RB_HUMAN|LYN_HUMAN	0.408
71222	cellular response to lipopolysaccharide	4.5347e-10	3.5337e-09	11	198	148	37534	TRAF6_HUMAN|IKBA_HUMAN|RARA_HUMAN|MK03_HUMAN|STAT1_HUMAN|MK09_HUMAN|SRC_HUMAN|MK01_HUMAN|RIPK2_HUMAN|MK14_HUMAN|LYN_HUMAN	0.577
48856	anatomical structure development	4.8688e-10	3.7858e-09	61	7186	148	37534	PTN11_HUMAN|HIF1A_HUMAN|THA_HUMAN|VEGFA_HUMAN|P53_HUMAN|SMAD4_HUMAN|HDAC1_HUMAN|FAK1_HUMAN|CUL1_HUMAN|RASK_HUMAN|HSP7C_HUMAN|MK09_HUMAN|KPCA_HUMAN|AKT1_HUMAN|JAK2_HUMAN|SMAD2_HUMAN|M3K7_HUMAN|STAT3_HUMAN|MK14_HUMAN|RASA1_HUMAN|JUN_HUMAN|KAPCA_HUMAN|RARA_HUMAN|TYY1_HUMAN|RHOG_HUMAN|STAT1_HUMAN|P85A_HUMAN|MK01_HUMAN|RHOA_HUMAN|MTOR_HUMAN|CBP_HUMAN|1433T_HUMAN|EP300_HUMAN|CTNB1_HUMAN|RASH_HUMAN|RB_H…	0.003
30099	myeloid cell differentiation	4.9744e-10	3.8595e-09	13	318	148	37534	PTN11_HUMAN|TRAF6_HUMAN|JUN_HUMAN|SRC_HUMAN|VEGFA_HUMAN|THA_HUMAN|CTNB1_HUMAN|JAK2_HUMAN|RB_HUMAN|CASP3_HUMAN|CDC42_HUMAN|MK14_HUMAN|LYN_HUMAN	1
51093	negative regulation of developmental process	5.3881e-10	4.1714e-09	22	1112	148	37534	SIR1_HUMAN|HIF1A_HUMAN|IKBA_HUMAN|RARA_HUMAN|STAT1_HUMAN|P53_HUMAN|FGF2_HUMAN|P85A_HUMAN|CCND1_HUMAN|SMAD4_HUMAN|MK01_HUMAN|FAK1_HUMAN|RHOA_HUMAN|RASK_HUMAN|CBP_HUMAN|RASH_HUMAN|CTNB1_HUMAN|SMAD2_HUMAN|A4_HUMAN|STAT3_HUMAN|ITB1_HUMAN|LYN_HUMAN	0.105
38096	Fc-gamma receptor signaling pathway involved in phagocytosis	5.6073e-10	4.3223e-09	11	202	148	37534	RAC1_HUMAN|PK3CA_HUMAN|MK03_HUMAN|FYN_HUMAN|SRC_HUMAN|P85A_HUMAN|MK01_HUMAN|GRB2_HUMAN|FAK1_HUMAN|CDC42_HUMAN|LYN_HUMAN	0.125
2433	immune response-regulating cell surface receptor signaling pathway involved in phagocytosis	5.6073e-10	4.3223e-09	11	202	148	37534	RAC1_HUMAN|PK3CA_HUMAN|MK03_HUMAN|FYN_HUMAN|SRC_HUMAN|P85A_HUMAN|MK01_HUMAN|GRB2_HUMAN|FAK1_HUMAN|CDC42_HUMAN|LYN_HUMAN	0.127
7275	multicellular organismal development	5.7984e-10	4.46e-09	60	7024	148	37534	PTN11_HUMAN|HIF1A_HUMAN|THA_HUMAN|VEGFA_HUMAN|P53_HUMAN|SMAD4_HUMAN|HDAC1_HUMAN|FAK1_HUMAN|CUL1_HUMAN|RASK_HUMAN|HSP7C_HUMAN|MK09_HUMAN|KPCA_HUMAN|AKT1_HUMAN|JAK2_HUMAN|SMAD2_HUMAN|M3K7_HUMAN|STAT3_HUMAN|MK14_HUMAN|RASA1_HUMAN|JUN_HUMAN|KAPCA_HUMAN|RARA_HUMAN|TYY1_HUMAN|RHOG_HUMAN|STAT1_HUMAN|P85A_HUMAN|MK01_HUMAN|RHOA_HUMAN|CBP_HUMAN|1433T_HUMAN|EP300_HUMAN|CTNB1_HUMAN|RASH_HUMAN|RB_HUMAN|A4_HUM…	0.001
38094	Fc-gamma receptor signaling pathway	5.9087e-10	4.5351e-09	11	203	148	37534	RAC1_HUMAN|PK3CA_HUMAN|MK03_HUMAN|FYN_HUMAN|SRC_HUMAN|P85A_HUMAN|MK01_HUMAN|GRB2_HUMAN|FAK1_HUMAN|CDC42_HUMAN|LYN_HUMAN	0.121
38083	peptidyl-tyrosine autophosphorylation	6.0446e-10	4.6294e-09	7	46	148	37534	MK03_HUMAN|FYN_HUMAN|SRC_HUMAN|JAK2_HUMAN|FAK1_HUMAN|LYN_HUMAN|JAK1_HUMAN	1
2431	Fc receptor mediated stimulatory signaling pathway	6.2246e-10	4.7571e-09	11	204	148	37534	RAC1_HUMAN|PK3CA_HUMAN|MK03_HUMAN|FYN_HUMAN|SRC_HUMAN|P85A_HUMAN|MK01_HUMAN|GRB2_HUMAN|FAK1_HUMAN|CDC42_HUMAN|LYN_HUMAN	0.122
71219	cellular response to molecule of bacterial origin	6.9021e-10	5.2636e-09	11	206	148	37534	TRAF6_HUMAN|IKBA_HUMAN|RARA_HUMAN|MK03_HUMAN|STAT1_HUMAN|MK09_HUMAN|SRC_HUMAN|MK01_HUMAN|RIPK2_HUMAN|MK14_HUMAN|LYN_HUMAN	0.602
31663	lipopolysaccharide-mediated signaling pathway	7.079e-10	5.387e-09	7	47	148	37534	IKBA_HUMAN|MK03_HUMAN|STAT1_HUMAN|MK01_HUMAN|RIPK2_HUMAN|MK14_HUMAN|LYN_HUMAN	1
48732	gland development	7.1238e-10	5.4095e-09	15	472	148	37534	HIF1A_HUMAN|RARA_HUMAN|THA_HUMAN|VEGFA_HUMAN|CCND1_HUMAN|SMAD4_HUMAN|MK01_HUMAN|GCR_HUMAN|EGFR_HUMAN|RXRA_HUMAN|SRC_HUMAN|AKT1_HUMAN|CTNB1_HUMAN|JAK2_HUMAN|CDC42_HUMAN	0.016
60284	regulation of cell development	7.2497e-10	5.4934e-09	23	1240	148	37534	HIF1A_HUMAN|RAC1_HUMAN|RARA_HUMAN|STAT1_HUMAN|FYN_HUMAN|THA_HUMAN|VEGFA_HUMAN|P53_HUMAN|SMAD4_HUMAN|FAK1_HUMAN|HGF_HUMAN|RHOA_HUMAN|MK09_HUMAN|MTOR_HUMAN|AKT1_HUMAN|CTNB1_HUMAN|SMAD2_HUMAN|A4_HUMAN|CDC42_HUMAN|STAT3_HUMAN|MK14_HUMAN|ITB1_HUMAN|LYN_HUMAN	0.087
60397	JAK-STAT cascade involved in growth hormone signaling pathway	7.3212e-10	5.5359e-09	6	26	148	37534	MK03_HUMAN|STAT1_HUMAN|JAK2_HUMAN|MK01_HUMAN|STAT3_HUMAN|LYN_HUMAN	0.107
51092	positive regulation of NF-kappaB transcription factor activity	7.627e-10	5.7549e-09	10	157	148	37534	RASK_HUMAN|NEMO_HUMAN|TRAF6_HUMAN|IKBA_HUMAN|UBC_HUMAN|IKKB_HUMAN|PSA6_HUMAN|RIPK2_HUMAN|M3K7_HUMAN|RS27A_HUMAN	1
6366	transcription from RNA polymerase II promoter	8.1023e-10	6.1007e-09	19	828	148	37534	HIF1A_HUMAN|JUN_HUMAN|RARA_HUMAN|STAT1_HUMAN|THA_HUMAN|P53_HUMAN|FOS_HUMAN|ELOB_HUMAN|SMAD4_HUMAN|HDAC1_HUMAN|ELOC_HUMAN|GCR_HUMAN|RXRA_HUMAN|CBP_HUMAN|UBC_HUMAN|SMAD2_HUMAN|RS27A_HUMAN|PRS8_HUMAN|STAT3_HUMAN	0.379
43123	positive regulation of I-kappaB kinase/NF-kappaB cascade	8.459e-10	6.3558e-09	11	210	148	37534	RHOA_HUMAN|NEMO_HUMAN|TRAF6_HUMAN|FYN_HUMAN|BIRC2_HUMAN|CTNB1_HUMAN|UBC_HUMAN|IKKB_HUMAN|RIPK2_HUMAN|M3K7_HUMAN|RS27A_HUMAN	0.544
71396	cellular response to lipid	8.4846e-10	6.3616e-09	16	559	148	37534	IKBA_HUMAN|RARA_HUMAN|STAT1_HUMAN|THA_HUMAN|MK01_HUMAN|RIPK2_HUMAN|GCR_HUMAN|EGFR_HUMAN|RXRA_HUMAN|TRAF6_HUMAN|MK03_HUMAN|MK09_HUMAN|SRC_HUMAN|ITB1_HUMAN|LYN_HUMAN|MK14_HUMAN	0.456
32502	developmental process	8.8424e-10	6.6161e-09	65	8081	148	37534	PTN11_HUMAN|HIF1A_HUMAN|THA_HUMAN|VEGFA_HUMAN|P53_HUMAN|SMAD4_HUMAN|HDAC1_HUMAN|FAK1_HUMAN|CUL1_HUMAN|RASK_HUMAN|HSP7C_HUMAN|MK09_HUMAN|KPCA_HUMAN|AKT1_HUMAN|JAK2_HUMAN|SMAD2_HUMAN|M3K7_HUMAN|STAT3_HUMAN|MK14_HUMAN|RASA1_HUMAN|JUN_HUMAN|KAPCA_HUMAN|RARA_HUMAN|TYY1_HUMAN|RHOG_HUMAN|STAT1_HUMAN|P85A_HUMAN|MK01_HUMAN|RHOA_HUMAN|SQSTM_HUMAN|PRS7_HUMAN|MTOR_HUMAN|CBP_HUMAN|1433T_HUMAN|EP300_HUMAN|RASH…	0.002
48858	cell projection morphogenesis	9.8703e-10	7.3697e-09	22	1149	148	37534	RASA1_HUMAN|PTN11_HUMAN|RAC1_HUMAN|RHOG_HUMAN|FYN_HUMAN|VEGFA_HUMAN|SMAD4_HUMAN|MK01_HUMAN|FAK1_HUMAN|GRB2_HUMAN|EGFR_HUMAN|RHOA_HUMAN|RASK_HUMAN|HSP7C_HUMAN|MK03_HUMAN|SRC_HUMAN|1433B_HUMAN|RASH_HUMAN|A4_HUMAN|CDC42_HUMAN|ITB1_HUMAN|LYN_HUMAN	0
9056	catabolic process	9.9355e-10	7.4029e-09	33	2544	148	37534	SIR1_HUMAN|PSB1_HUMAN|PSB7_HUMAN|FGF2_HUMAN|CUL1_HUMAN|PRS4_HUMAN|PSDE_HUMAN|PSB2_HUMAN|SKP1_HUMAN|PSB4_HUMAN|PSMD1_HUMAN|AKT1_HUMAN|CALM_HUMAN|PSMD8_HUMAN|CASP3_HUMAN|PRS8_HUMAN|PSA3_HUMAN|RBX1_HUMAN|KAPCA_HUMAN|ELOC_HUMAN|PSMD7_HUMAN|SQSTM_HUMAN|PRS7_HUMAN|MTOR_HUMAN|PSB6_HUMAN|BIRC2_HUMAN|PSA7_HUMAN|UBC_HUMAN|PSA6_HUMAN|DTD1_HUMAN|PSA5_HUMAN|RS27A_HUMAN|PRS10_HUMAN	0.878
122	negative regulation of transcription from RNA polymerase II promoter	1.0133e-09	7.5345e-09	21	1043	148	37534	SIR1_HUMAN|RARA_HUMAN|TYY1_HUMAN|STAT1_HUMAN|THA_HUMAN|VEGFA_HUMAN|P53_HUMAN|CCND1_HUMAN|SMAD4_HUMAN|HDAC1_HUMAN|RXRA_HUMAN|TRAF6_HUMAN|EP300_HUMAN|CBP_HUMAN|CTNB1_HUMAN|UBC_HUMAN|RB_HUMAN|SMAD2_HUMAN|RS27A_HUMAN|CTBP1_HUMAN|STAT3_HUMAN	0.399
40012	regulation of locomotion	1.0668e-09	7.9156e-09	20	942	148	37534	HIF1A_HUMAN|RAC1_HUMAN|VEGFA_HUMAN|FGF2_HUMAN|P85A_HUMAN|GBLP_HUMAN|MK01_HUMAN|FAK1_HUMAN|HGF_HUMAN|EGFR_HUMAN|RHOA_HUMAN|BCAR1_HUMAN|KPCA_HUMAN|SRC_HUMAN|AKT1_HUMAN|RASH_HUMAN|JAK2_HUMAN|STAT3_HUMAN|ITB1_HUMAN|LYN_HUMAN	0
51098	regulation of binding	1.0814e-09	8.007e-09	13	339	148	37534	TRAF6_HUMAN|JUN_HUMAN|IKBA_HUMAN|RARA_HUMAN|KAPCA_HUMAN|MK03_HUMAN|SRC_HUMAN|EP300_HUMAN|JAK2_HUMAN|SMAD4_HUMAN|SMAD2_HUMAN|A4_HUMAN|CDC42_HUMAN	0.126
70374	positive regulation of ERK1 and ERK2 cascade	1.0997e-09	8.1261e-09	10	163	148	37534	PTN11_HUMAN|RARA_HUMAN|MK03_HUMAN|SRC_HUMAN|KPCA_HUMAN|VEGFA_HUMAN|FGF2_HUMAN|RASH_HUMAN|RIPK2_HUMAN|EGFR_HUMAN	0
46822	regulation of nucleocytoplasmic transport	1.1823e-09	8.7181e-09	12	276	148	37534	SIR1_HUMAN|RHOA_HUMAN|PTN11_HUMAN|IKBA_HUMAN|KAPCA_HUMAN|MTOR_HUMAN|THA_HUMAN|P85A_HUMAN|JAK2_HUMAN|SMAD4_HUMAN|EGFR_HUMAN|MK14_HUMAN	1
186	activation of MAPKK activity	1.2178e-09	8.9428e-09	8	81	148	37534	RASK_HUMAN|MK03_HUMAN|1433B_HUMAN|RASH_HUMAN|JAK2_HUMAN|MK01_HUMAN|M3K7_HUMAN|EGFR_HUMAN	0.029
34605	cellular response to heat	1.2178e-09	8.9428e-09	8	81	148	37534	SIR1_HUMAN|HSP7C_HUMAN|MK03_HUMAN|MTOR_HUMAN|EP300_HUMAN|CBP_HUMAN|MK01_HUMAN|LYN_HUMAN	1
33157	regulation of intracellular protein transport	1.2461e-09	9.1324e-09	13	343	148	37534	SIR1_HUMAN|PTN11_HUMAN|IKBA_HUMAN|KAPCA_HUMAN|THA_HUMAN|P85A_HUMAN|SMAD4_HUMAN|EGFR_HUMAN|RHOA_HUMAN|MTOR_HUMAN|JAK2_HUMAN|CDC42_HUMAN|MK14_HUMAN	1
32496	response to lipopolysaccharide	1.2609e-09	9.2214e-09	14	415	148	37534	IKBA_HUMAN|JUN_HUMAN|RARA_HUMAN|STAT1_HUMAN|FOS_HUMAN|MK01_HUMAN|RIPK2_HUMAN|TRAF6_HUMAN|MK03_HUMAN|MK09_HUMAN|SRC_HUMAN|JAK2_HUMAN|LYN_HUMAN|MK14_HUMAN	0.011
44248	cellular catabolic process	1.4523e-09	1.0599e-08	29	2030	148	37534	SIR1_HUMAN|PSB1_HUMAN|PSB7_HUMAN|CUL1_HUMAN|PRS4_HUMAN|PSDE_HUMAN|PSB2_HUMAN|SKP1_HUMAN|PSB4_HUMAN|PSMD1_HUMAN|PSMD8_HUMAN|CASP3_HUMAN|PRS8_HUMAN|PSA3_HUMAN|RBX1_HUMAN|KAPCA_HUMAN|ELOC_HUMAN|PSMD7_HUMAN|SQSTM_HUMAN|PRS7_HUMAN|PSB6_HUMAN|BIRC2_HUMAN|PSA7_HUMAN|UBC_HUMAN|PSA6_HUMAN|DTD1_HUMAN|PSA5_HUMAN|RS27A_HUMAN|PRS10_HUMAN	0.575
32990	cell part morphogenesis	1.585e-09	1.1545e-08	22	1179	148	37534	RASA1_HUMAN|PTN11_HUMAN|RAC1_HUMAN|RHOG_HUMAN|FYN_HUMAN|VEGFA_HUMAN|SMAD4_HUMAN|MK01_HUMAN|FAK1_HUMAN|GRB2_HUMAN|EGFR_HUMAN|RHOA_HUMAN|RASK_HUMAN|HSP7C_HUMAN|MK03_HUMAN|SRC_HUMAN|1433B_HUMAN|RASH_HUMAN|A4_HUMAN|CDC42_HUMAN|ITB1_HUMAN|LYN_HUMAN	0.002
48511	rhythmic process	1.8717e-09	1.3605e-08	14	428	148	37534	SIR1_HUMAN|JUN_HUMAN|VEGFA_HUMAN|P53_HUMAN|GBLP_HUMAN|HDAC1_HUMAN|CUL1_HUMAN|SKP1_HUMAN|EGFR_HUMAN|MK09_HUMAN|CBP_HUMAN|EP300_HUMAN|UBC_HUMAN|RS27A_HUMAN	0.694
42592	homeostatic process	2.1595e-09	1.5665e-08	28	1933	148	37534	SIR1_HUMAN|PTN11_HUMAN|HIF1A_HUMAN|RAC1_HUMAN|KAPCA_HUMAN|STAT1_HUMAN|THA_HUMAN|VEGFA_HUMAN|LAT2_HUMAN|FGF2_HUMAN|P85A_HUMAN|GBLP_HUMAN|EGFR_HUMAN|NEMO_HUMAN|TRAF6_HUMAN|KPCA_HUMAN|SRC_HUMAN|AKT1_HUMAN|CBP_HUMAN|CTNB1_HUMAN|JAK2_HUMAN|RB_HUMAN|IKKB_HUMAN|CASP3_HUMAN|A4_HUMAN|STAT3_HUMAN|LYN_HUMAN|ITB1_HUMAN	0.134
71478	cellular response to radiation	2.1923e-09	1.5871e-08	10	175	148	37534	SIR1_HUMAN|TYY1_HUMAN|MK09_HUMAN|KPCA_HUMAN|P53_HUMAN|CALM_HUMAN|P85A_HUMAN|GRB2_HUMAN|MK14_HUMAN|ITB1_HUMAN	0.893
6468	protein phosphorylation	2.4038e-09	1.7366e-08	27	1812	148	37534	PK3CA_HUMAN|SLK_HUMAN|FAK1_HUMAN|RIPK2_HUMAN|EGFR_HUMAN|MK09_HUMAN|SRC_HUMAN|KPCA_HUMAN|AKT1_HUMAN|JAK2_HUMAN|IKKB_HUMAN|SMAD2_HUMAN|M3K7_HUMAN|CTBP1_HUMAN|LYN_HUMAN|MK14_HUMAN|KAPCA_HUMAN|RARA_HUMAN|FYN_HUMAN|P85A_HUMAN|CCND1_HUMAN|MK01_HUMAN|SQSTM_HUMAN|MK03_HUMAN|MTOR_HUMAN|A4_HUMAN|JAK1_HUMAN	0.019
48646	anatomical structure formation involved in morphogenesis	2.5473e-09	1.8366e-08	24	1443	148	37534	SIR1_HUMAN|PTN11_HUMAN|HIF1A_HUMAN|JUN_HUMAN|RARA_HUMAN|KAPCA_HUMAN|PK3CA_HUMAN|VEGFA_HUMAN|P53_HUMAN|FGF2_HUMAN|HDAC1_HUMAN|SMAD4_HUMAN|FAK1_HUMAN|GRB2_HUMAN|TRAF6_HUMAN|KPCA_HUMAN|EP300_HUMAN|CTNB1_HUMAN|SMAD2_HUMAN|CASP3_HUMAN|M3K7_HUMAN|CDC42_HUMAN|MK14_HUMAN|ITB1_HUMAN	0.176
2237	response to molecule of bacterial origin	2.6637e-09	1.9167e-08	14	440	148	37534	IKBA_HUMAN|JUN_HUMAN|RARA_HUMAN|STAT1_HUMAN|FOS_HUMAN|MK01_HUMAN|RIPK2_HUMAN|TRAF6_HUMAN|MK03_HUMAN|MK09_HUMAN|SRC_HUMAN|JAK2_HUMAN|LYN_HUMAN|MK14_HUMAN	0.015
43552	positive regulation of phosphatidylinositol 3-kinase activity	3.4429e-09	2.4724e-08	6	33	148	37534	RAC1_HUMAN|SRC_HUMAN|FGF2_HUMAN|FAK1_HUMAN|CDC42_HUMAN|LYN_HUMAN	0.497
70302	regulation of stress-activated protein kinase signaling cascade	3.5898e-09	2.5727e-08	11	241	148	37534	TRAF6_HUMAN|MK03_HUMAN|MK09_HUMAN|VEGFA_HUMAN|AKT1_HUMAN|RASH_HUMAN|MK01_HUMAN|RIPK2_HUMAN|M3K7_HUMAN|CDC42_HUMAN|LYN_HUMAN	0.104
32479	regulation of type I interferon production	4.2061e-09	3.0083e-08	9	137	148	37534	NEMO_HUMAN|IKBA_HUMAN|EP300_HUMAN|CBP_HUMAN|CTNB1_HUMAN|UBC_HUMAN|IKKB_HUMAN|RIPK2_HUMAN|RS27A_HUMAN	1
35295	tube development	4.2297e-09	3.0192e-08	18	815	148	37534	HIF1A_HUMAN|KAPCA_HUMAN|RARA_HUMAN|STAT1_HUMAN|THA_HUMAN|VEGFA_HUMAN|FGF2_HUMAN|SMAD4_HUMAN|GCR_HUMAN|EGFR_HUMAN|RASK_HUMAN|TRAF6_HUMAN|SRC_HUMAN|EP300_HUMAN|RASH_HUMAN|CTNB1_HUMAN|SMAD2_HUMAN|M3K7_HUMAN	0.167
70372	regulation of ERK1 and ERK2 cascade	4.8365e-09	3.4454e-08	11	248	148	37534	PTN11_HUMAN|RARA_HUMAN|MK03_HUMAN|SRC_HUMAN|KPCA_HUMAN|VEGFA_HUMAN|FGF2_HUMAN|RASH_HUMAN|RIPK2_HUMAN|EGFR_HUMAN|LYN_HUMAN	0
90218	positive regulation of lipid kinase activity	5.013e-09	3.564e-08	6	35	148	37534	RAC1_HUMAN|SRC_HUMAN|FGF2_HUMAN|FAK1_HUMAN|CDC42_HUMAN|LYN_HUMAN	0.501
9408	response to heat	6.1337e-09	4.3521e-08	9	143	148	37534	SIR1_HUMAN|HSP7C_HUMAN|MK03_HUMAN|MTOR_HUMAN|EP300_HUMAN|AKT1_HUMAN|CBP_HUMAN|MK01_HUMAN|LYN_HUMAN	0.351
2009	morphogenesis of an epithelium	6.4696e-09	4.5813e-08	16	645	148	37534	HIF1A_HUMAN|KAPCA_HUMAN|RARA_HUMAN|VEGFA_HUMAN|FGF2_HUMAN|SMAD4_HUMAN|GRB2_HUMAN|GCR_HUMAN|EGFR_HUMAN|RASK_HUMAN|RHOA_HUMAN|TRAF6_HUMAN|SRC_HUMAN|RASH_HUMAN|CTNB1_HUMAN|M3K7_HUMAN	0.1
1900180	regulation of protein localization to nucleus	7.0016e-09	4.9483e-08	11	257	148	37534	SIR1_HUMAN|RHOA_HUMAN|IKBA_HUMAN|FYN_HUMAN|MTOR_HUMAN|THA_HUMAN|P85A_HUMAN|JAK2_HUMAN|SMAD4_HUMAN|EGFR_HUMAN|MK14_HUMAN	1
51050	positive regulation of transport	8.7954e-09	6.2037e-08	19	959	148	37534	SIR1_HUMAN|PTN11_HUMAN|HIF1A_HUMAN|IKBA_HUMAN|KAPCA_HUMAN|VEGFA_HUMAN|P85A_HUMAN|SMAD4_HUMAN|EGFR_HUMAN|RHOA_HUMAN|MK09_HUMAN|SRC_HUMAN|AKT1_HUMAN|CALM_HUMAN|JAK2_HUMAN|IKKB_HUMAN|CDC42_HUMAN|MK14_HUMAN|ITB1_HUMAN	0.527
1901215	negative regulation of neuron death	8.8898e-09	6.2456e-08	11	263	148	37534	SIR1_HUMAN|RASA1_HUMAN|RASK_HUMAN|NEMO_HUMAN|JUN_HUMAN|PK3CA_HUMAN|FYN_HUMAN|AKT1_HUMAN|RASH_HUMAN|CTNB1_HUMAN|JAK2_HUMAN	0.018
50730	regulation of peptidyl-tyrosine phosphorylation	8.8898e-09	6.2456e-08	11	263	148	37534	MTOR_HUMAN|KPCA_HUMAN|VEGFA_HUMAN|P53_HUMAN|GBLP_HUMAN|JAK2_HUMAN|HGF_HUMAN|RIPK2_HUMAN|EGFR_HUMAN|LYN_HUMAN|ITB1_HUMAN	0.286
2001233	regulation of apoptotic signaling pathway	9.0406e-09	6.3391e-08	15	570	148	37534	SIR1_HUMAN|FYN_HUMAN|1433Z_HUMAN|P53_HUMAN|GBLP_HUMAN|HGF_HUMAN|NEMO_HUMAN|MK09_HUMAN|SRC_HUMAN|1433T_HUMAN|1433B_HUMAN|AKT1_HUMAN|CTNB1_HUMAN|JAK2_HUMAN|M3K7_HUMAN	0.684
45834	positive regulation of lipid metabolic process	9.3259e-09	6.5263e-08	9	150	148	37534	RAC1_HUMAN|MK09_HUMAN|SRC_HUMAN|MTOR_HUMAN|AKT1_HUMAN|FGF2_HUMAN|FAK1_HUMAN|CDC42_HUMAN|LYN_HUMAN	0.665
1936	regulation of endothelial cell proliferation	9.7486e-09	6.8088e-08	8	105	148	37534	HIF1A_HUMAN|JUN_HUMAN|STAT1_HUMAN|MTOR_HUMAN|KPCA_HUMAN|VEGFA_HUMAN|AKT1_HUMAN|FGF2_HUMAN	0.095
43281	regulation of cysteine-type endopeptidase activity involved in apoptotic process	9.9945e-09	6.9669e-08	11	266	148	37534	SIR1_HUMAN|CDN1B_HUMAN|MK09_HUMAN|SRC_HUMAN|VEGFA_HUMAN|AKT1_HUMAN|BIRC2_HUMAN|GBLP_HUMAN|JAK2_HUMAN|HGF_HUMAN|CASP3_HUMAN	0.407
1902105	regulation of leukocyte differentiation	1.0018e-08	6.9696e-08	12	334	148	37534	TRAF6_HUMAN|JUN_HUMAN|RARA_HUMAN|MTOR_HUMAN|KPCA_HUMAN|FOS_HUMAN|1B07_HUMAN|CTNB1_HUMAN|P85A_HUMAN|RB_HUMAN|RIPK2_HUMAN|LYN_HUMAN	0.146
16043	cellular component organization	1.0215e-08	7.0928e-08	60	7551	148	37534	PTN11_HUMAN|HIF1A_HUMAN|VEGFA_HUMAN|P53_HUMAN|ELOB_HUMAN|SMAD4_HUMAN|HDAC1_HUMAN|FAK1_HUMAN|SKP1_HUMAN|RASK_HUMAN|HSP7C_HUMAN|MK09_HUMAN|KPCA_HUMAN|AKT1_HUMAN|JAK2_HUMAN|SMAD2_HUMAN|M3K7_HUMAN|MK14_HUMAN|HSP74_HUMAN|RASA1_HUMAN|JUN_HUMAN|KAPCA_HUMAN|TYY1_HUMAN|RHOG_HUMAN|MK01_HUMAN|RHOA_HUMAN|SQSTM_HUMAN|MTOR_HUMAN|CBP_HUMAN|1433T_HUMAN|EP300_HUMAN|CTNB1_HUMAN|RASH_HUMAN|RB_HUMAN|CDC42_HUMAN|A4_H…	0.014
7249	I-kappaB kinase/NF-kappaB cascade	1.2511e-08	8.6699e-08	7	70	148	37534	NEMO_HUMAN|TRAF6_HUMAN|UBC_HUMAN|IKKB_HUMAN|RIPK2_HUMAN|M3K7_HUMAN|RS27A_HUMAN	1
6909	phagocytosis	1.3884e-08	9.6029e-08	12	344	148	37534	RAC1_HUMAN|RARA_HUMAN|PK3CA_HUMAN|MK03_HUMAN|FYN_HUMAN|SRC_HUMAN|P85A_HUMAN|MK01_HUMAN|GRB2_HUMAN|FAK1_HUMAN|CDC42_HUMAN|LYN_HUMAN	0.127
2000116	regulation of cysteine-type endopeptidase activity	1.517e-08	1.0472e-07	11	277	148	37534	SIR1_HUMAN|CDN1B_HUMAN|MK09_HUMAN|SRC_HUMAN|VEGFA_HUMAN|AKT1_HUMAN|BIRC2_HUMAN|GBLP_HUMAN|JAK2_HUMAN|HGF_HUMAN|CASP3_HUMAN	0.401
9790	embryo development	1.5492e-08	1.0674e-07	24	1585	148	37534	RASA1_HUMAN|HIF1A_HUMAN|RAC1_HUMAN|RARA_HUMAN|KAPCA_HUMAN|VEGFA_HUMAN|P53_HUMAN|FGF2_HUMAN|GBLP_HUMAN|HDAC1_HUMAN|SMAD4_HUMAN|MK01_HUMAN|FAK1_HUMAN|GRB2_HUMAN|EGFR_HUMAN|RXRA_HUMAN|TRAF6_HUMAN|EP300_HUMAN|AKT1_HUMAN|CBP_HUMAN|CTNB1_HUMAN|SMAD2_HUMAN|M3K7_HUMAN|ITB1_HUMAN	0.027
1568	blood vessel development	1.6578e-08	1.14e-07	16	690	148	37534	SIR1_HUMAN|RASA1_HUMAN|HIF1A_HUMAN|JUN_HUMAN|PK3CA_HUMAN|VEGFA_HUMAN|FGF2_HUMAN|FAK1_HUMAN|MK01_HUMAN|KPCA_HUMAN|AKT1_HUMAN|CTNB1_HUMAN|M3K7_HUMAN|CDC42_HUMAN|ITB1_HUMAN|MK14_HUMAN	0.007
19538	protein metabolic process	1.7323e-08	1.189e-07	62	8058	148	37534	PTN11_HUMAN|HIF1A_HUMAN|PSB1_HUMAN|PSB7_HUMAN|ELOB_HUMAN|HDAC1_HUMAN|FAK1_HUMAN|CUL1_HUMAN|RIPK2_HUMAN|PSDE_HUMAN|PSB2_HUMAN|SKP1_HUMAN|HSP7C_HUMAN|PSB4_HUMAN|MK09_HUMAN|KPCA_HUMAN|AKT1_HUMAN|JAK2_HUMAN|IKKB_HUMAN|SMAD2_HUMAN|M3K7_HUMAN|PRS8_HUMAN|MK14_HUMAN|RBX1_HUMAN|KAPCA_HUMAN|RARA_HUMAN|P85A_HUMAN|ELOC_HUMAN|MK01_HUMAN|SQSTM_HUMAN|PRS7_HUMAN|MTOR_HUMAN|PSB6_HUMAN|CBP_HUMAN|EP300_HUMAN|PSA7_H…	0.576
1525	angiogenesis	1.7933e-08	1.2285e-07	13	429	148	37534	SIR1_HUMAN|HIF1A_HUMAN|JUN_HUMAN|PK3CA_HUMAN|KPCA_HUMAN|VEGFA_HUMAN|FGF2_HUMAN|CTNB1_HUMAN|FAK1_HUMAN|M3K7_HUMAN|CDC42_HUMAN|MK14_HUMAN|ITB1_HUMAN	0.005
6367	transcription initiation from RNA polymerase II promoter	1.8004e-08	1.231e-07	10	218	148	37534	RXRA_HUMAN|RARA_HUMAN|THA_HUMAN|CBP_HUMAN|HDAC1_HUMAN|SMAD4_HUMAN|UBC_HUMAN|SMAD2_HUMAN|RS27A_HUMAN|GCR_HUMAN	0.051
42306	regulation of protein import into nucleus	1.8803e-08	1.2831e-07	10	219	148	37534	SIR1_HUMAN|RHOA_HUMAN|IKBA_HUMAN|MTOR_HUMAN|THA_HUMAN|P85A_HUMAN|JAK2_HUMAN|SMAD4_HUMAN|EGFR_HUMAN|MK14_HUMAN	1
9612	response to mechanical stimulus	1.9598e-08	1.3348e-07	11	284	148	37534	JUN_HUMAN|MK03_HUMAN|STAT1_HUMAN|MK09_HUMAN|FYN_HUMAN|SRC_HUMAN|AKT1_HUMAN|FOS_HUMAN|CTNB1_HUMAN|EGFR_HUMAN|ITB1_HUMAN	0.049
6508	proteolysis	1.9862e-08	1.3502e-07	28	2142	148	37534	SIR1_HUMAN|PSB1_HUMAN|PSB7_HUMAN|CUL1_HUMAN|PRS4_HUMAN|PSDE_HUMAN|SKP1_HUMAN|PSB2_HUMAN|TRAF6_HUMAN|PSB4_HUMAN|PSMD1_HUMAN|PSMD8_HUMAN|CASP3_HUMAN|PRS8_HUMAN|RBX1_HUMAN|PSA3_HUMAN|ELOC_HUMAN|PSMD7_HUMAN|SQSTM_HUMAN|PRS7_HUMAN|PSB6_HUMAN|BIRC2_HUMAN|PSA7_HUMAN|UBC_HUMAN|PSA6_HUMAN|PSA5_HUMAN|RS27A_HUMAN|PRS10_HUMAN	0.515
44260	cellular macromolecule metabolic process	2.1472e-08	1.4569e-07	78	11537	148	37534	PTN11_HUMAN|HIF1A_HUMAN|PSB1_HUMAN|THA_HUMAN|PSB7_HUMAN|P53_HUMAN|ELOB_HUMAN|SMAD4_HUMAN|HDAC1_HUMAN|FAK1_HUMAN|CUL1_HUMAN|RIPK2_HUMAN|PSDE_HUMAN|PSB2_HUMAN|SKP1_HUMAN|HSP7C_HUMAN|PSB4_HUMAN|MK09_HUMAN|KPCA_HUMAN|AKT1_HUMAN|JAK2_HUMAN|IKKB_HUMAN|SMAD2_HUMAN|M3K7_HUMAN|PRS8_HUMAN|STAT3_HUMAN|MK14_HUMAN|RBX1_HUMAN|JUN_HUMAN|KAPCA_HUMAN|RARA_HUMAN|STAT1_HUMAN|TYY1_HUMAN|P85A_HUMAN|MK01_HUMAN|ELOC_HU…	0.578
1938	positive regulation of endothelial cell proliferation	2.237e-08	1.5149e-07	7	76	148	37534	HIF1A_HUMAN|JUN_HUMAN|MTOR_HUMAN|KPCA_HUMAN|VEGFA_HUMAN|AKT1_HUMAN|FGF2_HUMAN	0.046
2000021	regulation of ion homeostasis	2.2615e-08	1.5286e-07	11	288	148	37534	RARA_HUMAN|KAPCA_HUMAN|SRC_HUMAN|MTOR_HUMAN|AKT1_HUMAN|CALM_HUMAN|FGF2_HUMAN|CTNB1_HUMAN|GBLP_HUMAN|HGF_HUMAN|LYN_HUMAN	0.509
71496	cellular response to external stimulus	2.2904e-08	1.5453e-07	12	360	148	37534	SIR1_HUMAN|JUN_HUMAN|SQSTM_HUMAN|MK03_HUMAN|MTOR_HUMAN|P53_HUMAN|AKT1_HUMAN|FOS_HUMAN|CTNB1_HUMAN|EGFR_HUMAN|LYN_HUMAN|ITB1_HUMAN	0.037
45787	positive regulation of cell cycle	2.3753e-08	1.5995e-07	9	167	148	37534	PTN11_HUMAN|RARA_HUMAN|SRC_HUMAN|KPCA_HUMAN|AKT1_HUMAN|CCND1_HUMAN|RB_HUMAN|A4_HUMAN|EGFR_HUMAN	0.358
18193	peptidyl-amino acid modification	2.4242e-08	1.6293e-07	20	1135	148	37534	SIR1_HUMAN|KAPCA_HUMAN|FYN_HUMAN|MK01_HUMAN|FAK1_HUMAN|RIPK2_HUMAN|EGFR_HUMAN|MK03_HUMAN|KPCA_HUMAN|MTOR_HUMAN|SRC_HUMAN|EP300_HUMAN|CBP_HUMAN|AKT1_HUMAN|JAK2_HUMAN|IKKB_HUMAN|M3K7_HUMAN|MK14_HUMAN|JAK1_HUMAN|LYN_HUMAN	0.318
71840	cellular component organization or biogenesis	2.4631e-08	1.6524e-07	60	7726	148	37534	PTN11_HUMAN|HIF1A_HUMAN|VEGFA_HUMAN|P53_HUMAN|ELOB_HUMAN|SMAD4_HUMAN|HDAC1_HUMAN|FAK1_HUMAN|SKP1_HUMAN|RASK_HUMAN|HSP7C_HUMAN|MK09_HUMAN|KPCA_HUMAN|AKT1_HUMAN|JAK2_HUMAN|SMAD2_HUMAN|M3K7_HUMAN|MK14_HUMAN|HSP74_HUMAN|RASA1_HUMAN|JUN_HUMAN|KAPCA_HUMAN|TYY1_HUMAN|RHOG_HUMAN|MK01_HUMAN|RHOA_HUMAN|SQSTM_HUMAN|MTOR_HUMAN|CBP_HUMAN|1433T_HUMAN|EP300_HUMAN|CTNB1_HUMAN|RASH_HUMAN|RB_HUMAN|CDC42_HUMAN|A4_H…	0.008
8285	negative regulation of cell proliferation	2.5274e-08	1.6923e-07	18	916	148	37534	JUN_HUMAN|RARA_HUMAN|STAT1_HUMAN|P53_HUMAN|SMAD4_HUMAN|CUL1_HUMAN|CDN1B_HUMAN|KPCA_HUMAN|RASH_HUMAN|CTNB1_HUMAN|JAK2_HUMAN|RB_HUMAN|SMAD2_HUMAN|CASP3_HUMAN|CTBP1_HUMAN|STAT3_HUMAN|ITB1_HUMAN|LYN_HUMAN	0.609
31334	positive regulation of protein complex assembly	2.6403e-08	1.7646e-07	10	227	148	37534	CDN1B_HUMAN|JUN_HUMAN|RAC1_HUMAN|SRC_HUMAN|MTOR_HUMAN|VEGFA_HUMAN|P53_HUMAN|CTNB1_HUMAN|GBLP_HUMAN|GRB2_HUMAN	0.022
43254	regulation of protein complex assembly	2.7541e-08	1.8372e-07	13	445	148	37534	RASA1_HUMAN|CDN1B_HUMAN|JUN_HUMAN|RAC1_HUMAN|SRC_HUMAN|MTOR_HUMAN|VEGFA_HUMAN|THA_HUMAN|P53_HUMAN|CTNB1_HUMAN|GBLP_HUMAN|GRB2_HUMAN|CDC42_HUMAN	0.078
1944	vasculature development	3.0421e-08	2.0256e-07	16	721	148	37534	SIR1_HUMAN|RASA1_HUMAN|HIF1A_HUMAN|JUN_HUMAN|PK3CA_HUMAN|VEGFA_HUMAN|FGF2_HUMAN|FAK1_HUMAN|MK01_HUMAN|KPCA_HUMAN|AKT1_HUMAN|CTNB1_HUMAN|M3K7_HUMAN|CDC42_HUMAN|ITB1_HUMAN|MK14_HUMAN	0.008
6352	DNA-dependent transcription, initiation	3.6704e-08	2.4349e-07	11	302	148	37534	RXRA_HUMAN|RARA_HUMAN|MK03_HUMAN|THA_HUMAN|CBP_HUMAN|HDAC1_HUMAN|SMAD4_HUMAN|UBC_HUMAN|SMAD2_HUMAN|RS27A_HUMAN|GCR_HUMAN	0.037
48545	response to steroid hormone stimulus	3.6689e-08	2.4349e-07	15	634	148	37534	RARA_HUMAN|THA_HUMAN|FOS_HUMAN|CCND1_HUMAN|MK01_HUMAN|GCR_HUMAN|EGFR_HUMAN|RASK_HUMAN|RXRA_HUMAN|CDN1B_HUMAN|SRC_HUMAN|EP300_HUMAN|CALM_HUMAN|CTNB1_HUMAN|STAT3_HUMAN	0.131
90287	regulation of cellular response to growth factor stimulus	3.9635e-08	2.6196e-07	10	237	148	37534	SIR1_HUMAN|HIF1A_HUMAN|VEGFA_HUMAN|P53_HUMAN|FGF2_HUMAN|CTNB1_HUMAN|SMAD4_HUMAN|UBC_HUMAN|SMAD2_HUMAN|RS27A_HUMAN	0.022
7623	circadian rhythm	3.9635e-08	2.6196e-07	10	237	148	37534	SIR1_HUMAN|JUN_HUMAN|P53_HUMAN|EP300_HUMAN|HDAC1_HUMAN|UBC_HUMAN|CUL1_HUMAN|RS27A_HUMAN|EGFR_HUMAN|SKP1_HUMAN	0.746
32872	regulation of stress-activated MAPK cascade	4.4608e-08	2.9428e-07	10	240	148	37534	TRAF6_HUMAN|MK03_HUMAN|MK09_HUMAN|VEGFA_HUMAN|AKT1_HUMAN|RASH_HUMAN|MK01_HUMAN|RIPK2_HUMAN|M3K7_HUMAN|CDC42_HUMAN	0.105
43523	regulation of neuron apoptotic process	4.4827e-08	2.9518e-07	11	308	148	37534	RASA1_HUMAN|RASK_HUMAN|JUN_HUMAN|PK3CA_HUMAN|FYN_HUMAN|P53_HUMAN|RASH_HUMAN|JAK2_HUMAN|CASP3_HUMAN|CDC42_HUMAN|GCR_HUMAN	0.349
44281	small molecule metabolic process	5.1366e-08	3.3761e-07	35	3306	148	37534	HIF1A_HUMAN|PK3CA_HUMAN|PSB1_HUMAN|PSB7_HUMAN|LAT2_HUMAN|FGF2_HUMAN|PRS4_HUMAN|PSDE_HUMAN|PSB2_HUMAN|PSB4_HUMAN|PSMD1_HUMAN|KPCA_HUMAN|AKT1_HUMAN|CALM_HUMAN|PSMD8_HUMAN|PRS8_HUMAN|MK14_HUMAN|PSA3_HUMAN|KAPCA_HUMAN|P85A_HUMAN|MK01_HUMAN|SYHM_HUMAN|PSMD7_HUMAN|RXRA_HUMAN|PRS7_HUMAN|PSB6_HUMAN|CBP_HUMAN|PSA7_HUMAN|UBC_HUMAN|PSA6_HUMAN|PSA5_HUMAN|DTD1_HUMAN|RS27A_HUMAN|A4_HUMAN|PRS10_HUMAN	0.496
30097	hemopoiesis	5.1892e-08	3.4044e-07	17	853	148	37534	PTN11_HUMAN|HIF1A_HUMAN|JUN_HUMAN|THA_HUMAN|VEGFA_HUMAN|P53_HUMAN|P85A_HUMAN|TRAF6_HUMAN|SRC_HUMAN|CTNB1_HUMAN|JAK2_HUMAN|RB_HUMAN|CASP3_HUMAN|CDC42_HUMAN|ITB1_HUMAN|LYN_HUMAN|MK14_HUMAN	0.771
1900739	regulation of protein insertion into mitochondrial membrane involved in apoptotic signaling pathway	5.4798e-08	3.5819e-07	5	26	148	37534	1433Z_HUMAN|P53_HUMAN|AKT1_HUMAN|1433B_HUMAN|1433T_HUMAN	1
1900740	positive regulation of protein insertion into mitochondrial membrane involved in apoptotic signaling pathway	5.4798e-08	3.5819e-07	5	26	148	37534	1433Z_HUMAN|P53_HUMAN|AKT1_HUMAN|1433B_HUMAN|1433T_HUMAN	1
9617	response to bacterium	5.9475e-08	3.8805e-07	15	658	148	37534	IKBA_HUMAN|JUN_HUMAN|RARA_HUMAN|STAT1_HUMAN|FOS_HUMAN|MK01_HUMAN|RIPK2_HUMAN|TRAF6_HUMAN|MK03_HUMAN|MK09_HUMAN|SRC_HUMAN|JAK2_HUMAN|1B27_HUMAN|LYN_HUMAN|MK14_HUMAN	0.013
51649	establishment of localization in cell	5.9801e-08	3.8947e-07	32	2854	148	37534	NTAL_HUMAN|HIF1A_HUMAN|IKBA_HUMAN|1433Z_HUMAN|VEGFA_HUMAN|P53_HUMAN|FGF2_HUMAN|FAK1_HUMAN|HGF_HUMAN|NEMO_HUMAN|HSP7C_HUMAN|MK09_HUMAN|AKT1_HUMAN|CALM_HUMAN|JAK2_HUMAN|SMAD2_HUMAN|STAT3_HUMAN|LYN_HUMAN|HSP74_HUMAN|JUN_HUMAN|P85A_HUMAN|MK01_HUMAN|SQSTM_HUMAN|1433T_HUMAN|1433B_HUMAN|CTNB1_HUMAN|UBC_HUMAN|RB_HUMAN|RS27A_HUMAN|A4_HUMAN|CDC42_HUMAN|ITB1_HUMAN	0.029
32101	regulation of response to external stimulus	6.0359e-08	3.9239e-07	16	758	148	37534	SIR1_HUMAN|RAC1_HUMAN|VEGFA_HUMAN|P53_HUMAN|FGF2_HUMAN|EGFR_HUMAN|SQSTM_HUMAN|PSB4_HUMAN|KPCA_HUMAN|MTOR_HUMAN|CALM_HUMAN|BIRC2_HUMAN|JAK2_HUMAN|PSA6_HUMAN|LYN_HUMAN|MK14_HUMAN	0.07
6605	protein targeting	6.2156e-08	4.0334e-07	14	566	148	37534	IKBA_HUMAN|JUN_HUMAN|1433Z_HUMAN|P53_HUMAN|P85A_HUMAN|MK01_HUMAN|MK09_HUMAN|1433T_HUMAN|1433B_HUMAN|AKT1_HUMAN|JAK2_HUMAN|RS27A_HUMAN|STAT3_HUMAN|HSP74_HUMAN	0.646
48514	blood vessel morphogenesis	6.776e-08	4.389e-07	14	570	148	37534	SIR1_HUMAN|RASA1_HUMAN|HIF1A_HUMAN|JUN_HUMAN|PK3CA_HUMAN|VEGFA_HUMAN|FGF2_HUMAN|FAK1_HUMAN|KPCA_HUMAN|CTNB1_HUMAN|M3K7_HUMAN|CDC42_HUMAN|ITB1_HUMAN|MK14_HUMAN	0.007
45639	positive regulation of myeloid cell differentiation	9.1671e-08	5.9271e-07	7	93	148	37534	HIF1A_HUMAN|TRAF6_HUMAN|JUN_HUMAN|KPCA_HUMAN|FOS_HUMAN|RB_HUMAN|MK14_HUMAN	1
9607	response to biotic stimulus	1.0423e-07	6.7266e-07	18	1007	148	37534	IKBA_HUMAN|JUN_HUMAN|RARA_HUMAN|STAT1_HUMAN|P53_HUMAN|FOS_HUMAN|MK01_HUMAN|RIPK2_HUMAN|NEMO_HUMAN|TRAF6_HUMAN|MK03_HUMAN|MK09_HUMAN|SRC_HUMAN|JAK2_HUMAN|IKKB_HUMAN|1B27_HUMAN|LYN_HUMAN|MK14_HUMAN	0.243
42493	response to drug	1.0572e-07	6.811e-07	15	688	148	37534	CDN1B_HUMAN|JUN_HUMAN|STAT1_HUMAN|MK09_HUMAN|FYN_HUMAN|SRC_HUMAN|1433Z_HUMAN|P53_HUMAN|FOS_HUMAN|CTNB1_HUMAN|CCND1_HUMAN|STAT3_HUMAN|EGFR_HUMAN|LYN_HUMAN|ITB1_HUMAN	0.882
17038	protein import	1.1187e-07	7.194e-07	9	200	148	37534	JUN_HUMAN|IKBA_HUMAN|P53_HUMAN|AKT1_HUMAN|P85A_HUMAN|JAK2_HUMAN|MK01_HUMAN|STAT3_HUMAN|HSP74_HUMAN	0.117
60562	epithelial tube morphogenesis	1.2745e-07	8.1808e-07	13	508	148	37534	RASK_HUMAN|HIF1A_HUMAN|TRAF6_HUMAN|RARA_HUMAN|KAPCA_HUMAN|SRC_HUMAN|VEGFA_HUMAN|FGF2_HUMAN|RASH_HUMAN|CTNB1_HUMAN|SMAD4_HUMAN|M3K7_HUMAN|GCR_HUMAN	0.158
52548	regulation of endopeptidase activity	1.3941e-07	8.933e-07	13	512	148	37534	SIR1_HUMAN|VEGFA_HUMAN|GBLP_HUMAN|HGF_HUMAN|PSDE_HUMAN|CDN1B_HUMAN|MK09_HUMAN|SRC_HUMAN|AKT1_HUMAN|BIRC2_HUMAN|JAK2_HUMAN|CASP3_HUMAN|A4_HUMAN	0.517
34641	cellular nitrogen compound metabolic process	1.4172e-07	9.0646e-07	56	7286	148	37534	HIF1A_HUMAN|PSB1_HUMAN|PSB7_HUMAN|THA_HUMAN|P53_HUMAN|ELOB_HUMAN|HDAC1_HUMAN|SMAD4_HUMAN|PSDE_HUMAN|PSB2_HUMAN|HSP7C_HUMAN|PSB4_HUMAN|AKT1_HUMAN|SMAD2_HUMAN|M3K7_HUMAN|PRS8_HUMAN|STAT3_HUMAN|MK14_HUMAN|RBX1_HUMAN|JUN_HUMAN|RARA_HUMAN|TYY1_HUMAN|STAT1_HUMAN|ELOC_HUMAN|MK01_HUMAN|PRS7_HUMAN|MTOR_HUMAN|PSB6_HUMAN|CBP_HUMAN|EP300_HUMAN|PSA7_HUMAN|CTNB1_HUMAN|RB_HUMAN|PSA6_HUMAN|PSA5_HUMAN|A4_HUMAN|SI…	0.575
48534	hematopoietic or lymphoid organ development	1.4276e-07	9.1144e-07	17	916	148	37534	PTN11_HUMAN|HIF1A_HUMAN|JUN_HUMAN|THA_HUMAN|VEGFA_HUMAN|P53_HUMAN|P85A_HUMAN|TRAF6_HUMAN|SRC_HUMAN|CTNB1_HUMAN|JAK2_HUMAN|RB_HUMAN|CASP3_HUMAN|CDC42_HUMAN|ITB1_HUMAN|LYN_HUMAN|MK14_HUMAN	0.778
9991	response to extracellular stimulus	1.458e-07	9.2922e-07	14	607	148	37534	SIR1_HUMAN|JUN_HUMAN|SQSTM_HUMAN|RARA_HUMAN|STAT1_HUMAN|SRC_HUMAN|MTOR_HUMAN|P53_HUMAN|AKT1_HUMAN|FOS_HUMAN|CCND1_HUMAN|EGFR_HUMAN|LYN_HUMAN|ITB1_HUMAN	0.271
6807	nitrogen compound metabolic process	1.4658e-07	9.3249e-07	60	8103	148	37534	HIF1A_HUMAN|PSB1_HUMAN|PSB7_HUMAN|THA_HUMAN|P53_HUMAN|LAT2_HUMAN|ELOB_HUMAN|SMAD4_HUMAN|HDAC1_HUMAN|PSDE_HUMAN|PSB2_HUMAN|HSP7C_HUMAN|PSB4_HUMAN|AKT1_HUMAN|SMAD2_HUMAN|M3K7_HUMAN|PRS8_HUMAN|STAT3_HUMAN|MK14_HUMAN|RBX1_HUMAN|JUN_HUMAN|RARA_HUMAN|TYY1_HUMAN|STAT1_HUMAN|ELOC_HUMAN|MK01_HUMAN|PRS7_HUMAN|MTOR_HUMAN|PSB6_HUMAN|CBP_HUMAN|EP300_HUMAN|PSA7_HUMAN|CTNB1_HUMAN|RB_HUMAN|PSA6_HUMAN|PSA5_HUMAN|…	0.361
51641	cellular localization	1.4988e-07	9.5181e-07	35	3454	148	37534	NTAL_HUMAN|HIF1A_HUMAN|IKBA_HUMAN|1433Z_HUMAN|VEGFA_HUMAN|THA_HUMAN|P53_HUMAN|FGF2_HUMAN|FAK1_HUMAN|HGF_HUMAN|EGFR_HUMAN|NEMO_HUMAN|HSP7C_HUMAN|MK09_HUMAN|AKT1_HUMAN|CALM_HUMAN|JAK2_HUMAN|SMAD2_HUMAN|STAT3_HUMAN|LYN_HUMAN|HSP74_HUMAN|RAC1_HUMAN|JUN_HUMAN|P85A_HUMAN|MK01_HUMAN|SQSTM_HUMAN|1433T_HUMAN|1433B_HUMAN|CTNB1_HUMAN|UBC_HUMAN|RB_HUMAN|RS27A_HUMAN|A4_HUMAN|CDC42_HUMAN|ITB1_HUMAN	0.019
6606	protein import into nucleus	1.8439e-07	1.1668e-06	8	153	148	37534	JUN_HUMAN|IKBA_HUMAN|P53_HUMAN|AKT1_HUMAN|P85A_HUMAN|JAK2_HUMAN|MK01_HUMAN|STAT3_HUMAN	0.1
44744	protein targeting to nucleus	1.8439e-07	1.1668e-06	8	153	148	37534	JUN_HUMAN|IKBA_HUMAN|P53_HUMAN|AKT1_HUMAN|P85A_HUMAN|JAK2_HUMAN|MK01_HUMAN|STAT3_HUMAN	0.122
2252	immune effector process	1.8581e-07	1.1737e-06	15	719	148	37534	NTAL_HUMAN|RAC1_HUMAN|PK3CA_HUMAN|FYN_HUMAN|STAT1_HUMAN|1433Z_HUMAN|P53_HUMAN|P85A_HUMAN|MK01_HUMAN|FAK1_HUMAN|GRB2_HUMAN|MK03_HUMAN|SRC_HUMAN|CDC42_HUMAN|LYN_HUMAN	0.155
10608	posttranscriptional regulation of gene expression	1.9209e-07	1.2112e-06	14	621	148	37534	SIR1_HUMAN|RARA_HUMAN|GBLP_HUMAN|P85A_HUMAN|MK01_HUMAN|RXRA_HUMAN|MTOR_HUMAN|AKT1_HUMAN|EP300_HUMAN|SMAD2_HUMAN|DTD1_HUMAN|A4_HUMAN|CDC42_HUMAN|MK14_HUMAN	0.346
18105	peptidyl-serine phosphorylation	2.0372e-07	1.2824e-06	8	155	148	37534	KAPCA_HUMAN|SRC_HUMAN|MTOR_HUMAN|KPCA_HUMAN|AKT1_HUMAN|MK01_HUMAN|IKKB_HUMAN|MK14_HUMAN	1
6351	transcription, DNA-dependent	2.0696e-07	1.3004e-06	33	3174	148	37534	SIR1_HUMAN|HIF1A_HUMAN|THA_HUMAN|P53_HUMAN|ELOB_HUMAN|SMAD4_HUMAN|HDAC1_HUMAN|NEMO_HUMAN|HSP7C_HUMAN|SMAD2_HUMAN|M3K7_HUMAN|CTBP1_HUMAN|PRS8_HUMAN|STAT3_HUMAN|MK14_HUMAN|JUN_HUMAN|RARA_HUMAN|TYY1_HUMAN|STAT1_HUMAN|FOS_HUMAN|CCND1_HUMAN|ELOC_HUMAN|MK01_HUMAN|GCR_HUMAN|RXRA_HUMAN|MK03_HUMAN|CBP_HUMAN|EP300_HUMAN|BIRC2_HUMAN|CTNB1_HUMAN|UBC_HUMAN|RB_HUMAN|RS27A_HUMAN	0.165
70555	response to interleukin-1	2.1173e-07	1.3281e-06	7	105	148	37534	HIF1A_HUMAN|TRAF6_HUMAN|MK03_HUMAN|MK09_HUMAN|SRC_HUMAN|KPCA_HUMAN|RIPK2_HUMAN	0.075
51170	nuclear import	2.1403e-07	1.3401e-06	8	156	148	37534	JUN_HUMAN|IKBA_HUMAN|P53_HUMAN|AKT1_HUMAN|P85A_HUMAN|JAK2_HUMAN|MK01_HUMAN|STAT3_HUMAN	0.112
2486	antigen processing and presentation of endogenous peptide antigen via MHC class I via ER pathway, TAP-independent	2.396e-07	1.4976e-06	3	4	148	37534	1C01_HUMAN|1B51_HUMAN|1B27_HUMAN	1
61061	muscle structure development	2.4157e-07	1.5073e-06	15	734	148	37534	SIR1_HUMAN|RARA_HUMAN|VEGFA_HUMAN|FOS_HUMAN|RASK_HUMAN|RXRA_HUMAN|AKT1_HUMAN|EP300_HUMAN|CTNB1_HUMAN|RASH_HUMAN|RB_HUMAN|A4_HUMAN|CDC42_HUMAN|ITB1_HUMAN|MK14_HUMAN	0.217
97305	response to alcohol	2.4984e-07	1.5561e-06	12	449	148	37534	CDN1B_HUMAN|RARA_HUMAN|FYN_HUMAN|FOS_HUMAN|CALM_HUMAN|BIRC2_HUMAN|CTNB1_HUMAN|CCND1_HUMAN|SMAD2_HUMAN|STAT3_HUMAN|EGFR_HUMAN|ITB1_HUMAN	0.637
42692	muscle cell differentiation	2.503e-07	1.5563e-06	13	539	148	37534	RASK_HUMAN|RXRA_HUMAN|RARA_HUMAN|VEGFA_HUMAN|AKT1_HUMAN|FOS_HUMAN|RASH_HUMAN|CTNB1_HUMAN|RB_HUMAN|A4_HUMAN|CDC42_HUMAN|MK14_HUMAN|ITB1_HUMAN	0.163
7254	JNK cascade	2.5684e-07	1.5942e-06	7	108	148	37534	NEMO_HUMAN|TRAF6_HUMAN|MK09_HUMAN|UBC_HUMAN|RIPK2_HUMAN|M3K7_HUMAN|RS27A_HUMAN	1
35239	tube morphogenesis	2.7218e-07	1.6865e-06	13	543	148	37534	RASK_HUMAN|HIF1A_HUMAN|TRAF6_HUMAN|RARA_HUMAN|KAPCA_HUMAN|SRC_HUMAN|VEGFA_HUMAN|FGF2_HUMAN|RASH_HUMAN|CTNB1_HUMAN|SMAD4_HUMAN|M3K7_HUMAN|GCR_HUMAN	0.169
7259	JAK-STAT cascade	2.7784e-07	1.716e-06	6	67	148	37534	MK03_HUMAN|STAT1_HUMAN|JAK2_HUMAN|MK01_HUMAN|STAT3_HUMAN|LYN_HUMAN	0.108
52547	regulation of peptidase activity	2.7791e-07	1.716e-06	13	544	148	37534	SIR1_HUMAN|VEGFA_HUMAN|GBLP_HUMAN|HGF_HUMAN|PSDE_HUMAN|CDN1B_HUMAN|MK09_HUMAN|SRC_HUMAN|AKT1_HUMAN|BIRC2_HUMAN|JAK2_HUMAN|CASP3_HUMAN|A4_HUMAN	0.548
2520	immune system development	2.7951e-07	1.7229e-06	17	961	148	37534	PTN11_HUMAN|HIF1A_HUMAN|JUN_HUMAN|THA_HUMAN|VEGFA_HUMAN|P53_HUMAN|P85A_HUMAN|TRAF6_HUMAN|SRC_HUMAN|CTNB1_HUMAN|JAK2_HUMAN|RB_HUMAN|CASP3_HUMAN|CDC42_HUMAN|ITB1_HUMAN|LYN_HUMAN|MK14_HUMAN	0.769
51707	response to other organism	2.8772e-07	1.7705e-06	17	963	148	37534	IKBA_HUMAN|JUN_HUMAN|RARA_HUMAN|STAT1_HUMAN|FOS_HUMAN|MK01_HUMAN|RIPK2_HUMAN|NEMO_HUMAN|TRAF6_HUMAN|MK03_HUMAN|MK09_HUMAN|SRC_HUMAN|JAK2_HUMAN|IKKB_HUMAN|1B27_HUMAN|LYN_HUMAN|MK14_HUMAN	0.071
7264	small GTPase mediated signal transduction	2.9571e-07	1.8136e-06	16	853	148	37534	RAC1_HUMAN|RHOG_HUMAN|P53_HUMAN|FGF2_HUMAN|GRB2_HUMAN|MK01_HUMAN|RASK_HUMAN|RHOA_HUMAN|MK03_HUMAN|SRC_HUMAN|1433T_HUMAN|1433B_HUMAN|RASH_HUMAN|RB_HUMAN|CDC42_HUMAN|MK14_HUMAN	0.071
32844	regulation of homeostatic process	2.9575e-07	1.8136e-06	13	547	148	37534	HIF1A_HUMAN|KAPCA_HUMAN|RARA_HUMAN|FGF2_HUMAN|GBLP_HUMAN|HGF_HUMAN|MTOR_HUMAN|SRC_HUMAN|AKT1_HUMAN|CALM_HUMAN|CTNB1_HUMAN|LYN_HUMAN|MK14_HUMAN	0.601
31344	regulation of cell projection organization	3.2034e-07	1.9611e-06	14	648	148	37534	RHOA_HUMAN|RAC1_HUMAN|RHOG_HUMAN|FYN_HUMAN|SRC_HUMAN|MTOR_HUMAN|VEGFA_HUMAN|AKT1_HUMAN|RASH_HUMAN|FAK1_HUMAN|HGF_HUMAN|CDC42_HUMAN|LYN_HUMAN|ITB1_HUMAN	0.018
16310	phosphorylation	3.2684e-07	1.9974e-06	28	2452	148	37534	PK3CA_HUMAN|SLK_HUMAN|FAK1_HUMAN|RIPK2_HUMAN|EGFR_HUMAN|MK09_HUMAN|SRC_HUMAN|KPCA_HUMAN|AKT1_HUMAN|JAK2_HUMAN|IKKB_HUMAN|SMAD2_HUMAN|M3K7_HUMAN|CTBP1_HUMAN|STAT3_HUMAN|LYN_HUMAN|MK14_HUMAN|KAPCA_HUMAN|RARA_HUMAN|FYN_HUMAN|P85A_HUMAN|CCND1_HUMAN|MK01_HUMAN|SQSTM_HUMAN|MK03_HUMAN|MTOR_HUMAN|A4_HUMAN|JAK1_HUMAN	0.028
22603	regulation of anatomical structure morphogenesis	3.3658e-07	2.0534e-06	19	1212	148	37534	RASA1_HUMAN|HIF1A_HUMAN|RAC1_HUMAN|STAT1_HUMAN|FYN_HUMAN|VEGFA_HUMAN|FGF2_HUMAN|GBLP_HUMAN|SMAD4_HUMAN|FAK1_HUMAN|HGF_HUMAN|RHOA_HUMAN|RXRA_HUMAN|MK09_HUMAN|KPCA_HUMAN|CTNB1_HUMAN|SMAD2_HUMAN|CDC42_HUMAN|MK14_HUMAN	0
51336	regulation of hydrolase activity	3.5262e-07	2.1476e-06	23	1738	148	37534	SIR1_HUMAN|RASA1_HUMAN|JUN_HUMAN|KAPCA_HUMAN|VEGFA_HUMAN|P53_HUMAN|FGF2_HUMAN|GBLP_HUMAN|FAK1_HUMAN|HGF_HUMAN|PSDE_HUMAN|EGFR_HUMAN|CDN1B_HUMAN|MK09_HUMAN|KPCA_HUMAN|SRC_HUMAN|AKT1_HUMAN|CALM_HUMAN|BIRC2_HUMAN|RASH_HUMAN|JAK2_HUMAN|CASP3_HUMAN|A4_HUMAN	0.158
9411	response to UV	3.6031e-07	2.1907e-06	8	167	148	37534	TYY1_HUMAN|MK09_HUMAN|P53_HUMAN|AKT1_HUMAN|P85A_HUMAN|CCND1_HUMAN|CASP3_HUMAN|EGFR_HUMAN	1
9636	response to toxic substance	3.6481e-07	2.2143e-06	9	230	148	37534	CDN1B_HUMAN|MK09_HUMAN|P53_HUMAN|LAT2_HUMAN|FOS_HUMAN|JAK2_HUMAN|MK01_HUMAN|LYN_HUMAN|JAK1_HUMAN	0.286
10821	regulation of mitochondrion organization	3.9442e-07	2.39e-06	7	115	148	37534	SQSTM_HUMAN|1433Z_HUMAN|P53_HUMAN|AKT1_HUMAN|1433B_HUMAN|1433T_HUMAN|HGF_HUMAN	1
8283	cell proliferation	4.1063e-07	2.4839e-06	17	988	148	37534	RAC1_HUMAN|FYN_HUMAN|STAT1_HUMAN|P53_HUMAN|CCND1_HUMAN|SMAD4_HUMAN|CUL1_HUMAN|MK01_HUMAN|RIPK2_HUMAN|HGF_HUMAN|EGFR_HUMAN|BCAR1_HUMAN|SRC_HUMAN|AKT1_HUMAN|RASH_HUMAN|CTNB1_HUMAN|STAT3_HUMAN	0.087
48598	embryonic morphogenesis	4.1435e-07	2.5022e-06	16	875	148	37534	HIF1A_HUMAN|RAC1_HUMAN|RARA_HUMAN|KAPCA_HUMAN|P53_HUMAN|FGF2_HUMAN|GBLP_HUMAN|SMAD4_HUMAN|HDAC1_HUMAN|GRB2_HUMAN|TRAF6_HUMAN|CBP_HUMAN|CTNB1_HUMAN|SMAD2_HUMAN|M3K7_HUMAN|ITB1_HUMAN	0.634
43170	macromolecule metabolic process	4.9457e-07	2.9817e-06	82	13278	148	37534	PTN11_HUMAN|HIF1A_HUMAN|PSB1_HUMAN|THA_HUMAN|PSB7_HUMAN|P53_HUMAN|ELOB_HUMAN|SMAD4_HUMAN|HDAC1_HUMAN|FAK1_HUMAN|CUL1_HUMAN|RIPK2_HUMAN|PSDE_HUMAN|PSB2_HUMAN|SKP1_HUMAN|HSP7C_HUMAN|PSB4_HUMAN|MK09_HUMAN|KPCA_HUMAN|AKT1_HUMAN|JAK2_HUMAN|IKKB_HUMAN|SMAD2_HUMAN|M3K7_HUMAN|PRS8_HUMAN|STAT3_HUMAN|MK14_HUMAN|JUN_HUMAN|RBX1_HUMAN|RARA_HUMAN|KAPCA_HUMAN|STAT1_HUMAN|TYY1_HUMAN|P85A_HUMAN|MK01_HUMAN|ELOC_HU…	0.411
32774	RNA biosynthetic process	5.0244e-07	3.0239e-06	33	3300	148	37534	SIR1_HUMAN|HIF1A_HUMAN|THA_HUMAN|P53_HUMAN|ELOB_HUMAN|SMAD4_HUMAN|HDAC1_HUMAN|NEMO_HUMAN|HSP7C_HUMAN|SMAD2_HUMAN|M3K7_HUMAN|CTBP1_HUMAN|PRS8_HUMAN|STAT3_HUMAN|MK14_HUMAN|JUN_HUMAN|RARA_HUMAN|TYY1_HUMAN|STAT1_HUMAN|FOS_HUMAN|CCND1_HUMAN|ELOC_HUMAN|MK01_HUMAN|GCR_HUMAN|RXRA_HUMAN|MK03_HUMAN|CBP_HUMAN|EP300_HUMAN|BIRC2_HUMAN|CTNB1_HUMAN|UBC_HUMAN|RB_HUMAN|RS27A_HUMAN	0.161
2000811	negative regulation of anoikis	5.3076e-07	3.189e-06	4	17	148	37534	PK3CA_HUMAN|SRC_HUMAN|FAK1_HUMAN|ITB1_HUMAN	1
9894	regulation of catabolic process	5.5124e-07	3.3065e-06	21	1511	148	37534	SIR1_HUMAN|RASA1_HUMAN|HIF1A_HUMAN|JUN_HUMAN|KAPCA_HUMAN|FYN_HUMAN|THA_HUMAN|P53_HUMAN|GBLP_HUMAN|SMAD4_HUMAN|FAK1_HUMAN|PSDE_HUMAN|EGFR_HUMAN|CDN1B_HUMAN|SQSTM_HUMAN|MTOR_HUMAN|AKT1_HUMAN|RASH_HUMAN|CDC42_HUMAN|STAT3_HUMAN|ITB1_HUMAN	0.277
51054	positive regulation of DNA metabolic process	5.6052e-07	3.3509e-06	8	177	148	37534	SIR1_HUMAN|JUN_HUMAN|RAC1_HUMAN|SRC_HUMAN|RASH_HUMAN|HGF_HUMAN|CDC42_HUMAN|EGFR_HUMAN	0.672
7612	learning	5.6052e-07	3.3509e-06	8	177	148	37534	RASK_HUMAN|HIF1A_HUMAN|JUN_HUMAN|FYN_HUMAN|FOS_HUMAN|RASH_HUMAN|A4_HUMAN|ITB1_HUMAN	1
48872	homeostasis of number of cells	5.6736e-07	3.3861e-06	10	316	148	37534	NEMO_HUMAN|HIF1A_HUMAN|VEGFA_HUMAN|THA_HUMAN|AKT1_HUMAN|JAK2_HUMAN|RB_HUMAN|IKKB_HUMAN|CASP3_HUMAN|LYN_HUMAN	0.654
18209	peptidyl-serine modification	5.8496e-07	3.4854e-06	8	178	148	37534	KAPCA_HUMAN|SRC_HUMAN|MTOR_HUMAN|KPCA_HUMAN|AKT1_HUMAN|MK01_HUMAN|IKKB_HUMAN|MK14_HUMAN	1
90003	regulation of establishment of protein localization to plasma membrane	5.9525e-07	3.5349e-06	5	41	148	37534	RHOG_HUMAN|AKT1_HUMAN|P85A_HUMAN|GBLP_HUMAN|ITB1_HUMAN	0.5
1901028	regulation of mitochondrial outer membrane permeabilization	5.9525e-07	3.5349e-06	5	41	148	37534	1433Z_HUMAN|P53_HUMAN|AKT1_HUMAN|1433B_HUMAN|1433T_HUMAN	1
10770	positive regulation of cell morphogenesis involved in differentiation	6.3905e-07	3.7886e-06	6	77	148	37534	RAC1_HUMAN|MK09_HUMAN|CTNB1_HUMAN|SMAD4_HUMAN|SMAD2_HUMAN|CDC42_HUMAN	0.336
61180	mammary gland epithelium development	6.5792e-07	3.894e-06	7	124	148	37534	HIF1A_HUMAN|SRC_HUMAN|AKT1_HUMAN|CCND1_HUMAN|JAK2_HUMAN|MK01_HUMAN|GCR_HUMAN	0.098
6461	protein complex assembly	7.0297e-07	4.1538e-06	19	1273	148	37534	RAC1_HUMAN|P53_HUMAN|ELOB_HUMAN|SMAD4_HUMAN|FAK1_HUMAN|GRB2_HUMAN|RHOA_HUMAN|RXRA_HUMAN|TRAF6_HUMAN|SQSTM_HUMAN|SRC_HUMAN|CBP_HUMAN|1433B_HUMAN|BIRC2_HUMAN|RASH_HUMAN|CTNB1_HUMAN|JAK2_HUMAN|SMAD2_HUMAN|HSP74_HUMAN	0.528
7507	heart development	7.2386e-07	4.2702e-06	14	694	148	37534	RXRA_HUMAN|HIF1A_HUMAN|PTN11_HUMAN|JUN_HUMAN|RARA_HUMAN|VEGFA_HUMAN|EP300_HUMAN|CTNB1_HUMAN|SMAD4_HUMAN|FAK1_HUMAN|SMAD2_HUMAN|CASP3_HUMAN|CDC42_HUMAN|ITB1_HUMAN	0.016
70271	protein complex biogenesis	7.2804e-07	4.2877e-06	19	1276	148	37534	RAC1_HUMAN|P53_HUMAN|ELOB_HUMAN|SMAD4_HUMAN|FAK1_HUMAN|GRB2_HUMAN|RHOA_HUMAN|RXRA_HUMAN|TRAF6_HUMAN|SQSTM_HUMAN|SRC_HUMAN|CBP_HUMAN|1433B_HUMAN|BIRC2_HUMAN|RASH_HUMAN|CTNB1_HUMAN|JAK2_HUMAN|SMAD2_HUMAN|HSP74_HUMAN	0.54
3	reproduction	7.9144e-07	4.6535e-06	24	1964	148	37534	SIR1_HUMAN|PTN11_HUMAN|HIF1A_HUMAN|RARA_HUMAN|KAPCA_HUMAN|TYY1_HUMAN|THA_HUMAN|VEGFA_HUMAN|FOS_HUMAN|CCND1_HUMAN|GCR_HUMAN|EGFR_HUMAN|RASK_HUMAN|RXRA_HUMAN|MTOR_HUMAN|SRC_HUMAN|AKT1_HUMAN|RASH_HUMAN|CTNB1_HUMAN|UBC_HUMAN|RS27A_HUMAN|A4_HUMAN|STAT3_HUMAN|ITB1_HUMAN	0.334
10952	positive regulation of peptidase activity	8.4907e-07	4.9841e-06	8	187	148	37534	SIR1_HUMAN|CDN1B_HUMAN|MK09_HUMAN|GBLP_HUMAN|JAK2_HUMAN|CASP3_HUMAN|A4_HUMAN|PSDE_HUMAN	0.722
10810	regulation of cell-substrate adhesion	8.9155e-07	5.2249e-06	9	256	148	37534	RASA1_HUMAN|RAC1_HUMAN|SRC_HUMAN|VEGFA_HUMAN|P85A_HUMAN|JAK2_HUMAN|FAK1_HUMAN|CDC42_HUMAN|ITB1_HUMAN	1
30155	regulation of cell adhesion	9.1756e-07	5.3685e-06	12	508	148	37534	RASA1_HUMAN|PTN11_HUMAN|RAC1_HUMAN|SRC_HUMAN|KPCA_HUMAN|VEGFA_HUMAN|P85A_HUMAN|JAK2_HUMAN|FAK1_HUMAN|CDC42_HUMAN|LYN_HUMAN|ITB1_HUMAN	0.064
10632	regulation of epithelial cell migration	9.1989e-07	5.3733e-06	8	189	148	37534	HIF1A_HUMAN|BCAR1_HUMAN|SRC_HUMAN|KPCA_HUMAN|VEGFA_HUMAN|AKT1_HUMAN|FGF2_HUMAN|FAK1_HUMAN	0.011
1782	B cell homeostasis	9.5822e-07	5.5881e-06	5	45	148	37534	NEMO_HUMAN|HIF1A_HUMAN|IKKB_HUMAN|CASP3_HUMAN|LYN_HUMAN	1
51385	response to mineralocorticoid stimulus	1.0717e-06	6.2395e-06	5	46	148	37534	RASK_HUMAN|SRC_HUMAN|FOS_HUMAN|CALM_HUMAN|CCND1_HUMAN	1
2000377	regulation of reactive oxygen species metabolic process	1.1102e-06	6.453e-06	7	134	148	37534	RAC1_HUMAN|P53_HUMAN|BIRC2_HUMAN|GRB2_HUMAN|M3K7_HUMAN|EGFR_HUMAN|MK14_HUMAN	0.41
70141	response to UV-A	1.1911e-06	6.9122e-06	3	6	148	37534	AKT1_HUMAN|CCND1_HUMAN|EGFR_HUMAN	1
51146	striated muscle cell differentiation	1.2043e-06	6.9774e-06	11	429	148	37534	RASK_HUMAN|RXRA_HUMAN|RARA_HUMAN|VEGFA_HUMAN|AKT1_HUMAN|FOS_HUMAN|RASH_HUMAN|RB_HUMAN|A4_HUMAN|MK14_HUMAN|ITB1_HUMAN	0.378
2260	lymphocyte homeostasis	1.2308e-06	7.1197e-06	6	86	148	37534	NEMO_HUMAN|HIF1A_HUMAN|AKT1_HUMAN|IKKB_HUMAN|CASP3_HUMAN|LYN_HUMAN	1
43009	chordate embryonic development	1.2707e-06	7.3383e-06	17	1073	148	37534	HIF1A_HUMAN|KAPCA_HUMAN|RARA_HUMAN|VEGFA_HUMAN|P53_HUMAN|SMAD4_HUMAN|MK01_HUMAN|GRB2_HUMAN|EGFR_HUMAN|RXRA_HUMAN|TRAF6_HUMAN|EP300_HUMAN|AKT1_HUMAN|CTNB1_HUMAN|SMAD2_HUMAN|M3K7_HUMAN|ITB1_HUMAN	0.132
71407	cellular response to organic cyclic compound	1.3178e-06	7.5979e-06	12	526	148	37534	CDN1B_HUMAN|RXRA_HUMAN|RARA_HUMAN|KAPCA_HUMAN|SRC_HUMAN|THA_HUMAN|AKT1_HUMAN|CTNB1_HUMAN|SMAD2_HUMAN|GCR_HUMAN|EGFR_HUMAN|ITB1_HUMAN	0.228
50999	regulation of nitric-oxide synthase activity	1.3302e-06	7.6574e-06	5	48	148	37534	RASK_HUMAN|HIF1A_HUMAN|AKT1_HUMAN|CALM_HUMAN|EGFR_HUMAN	1
40008	regulation of growth	1.3429e-06	7.718e-06	15	842	148	37534	SIR1_HUMAN|PTN11_HUMAN|HIF1A_HUMAN|PK3CA_HUMAN|VEGFA_HUMAN|P53_HUMAN|FGF2_HUMAN|GBLP_HUMAN|SMAD4_HUMAN|FAK1_HUMAN|CDN1B_HUMAN|BCAR1_HUMAN|AKT1_HUMAN|STAT3_HUMAN|A4_HUMAN	0.034
7611	learning or memory	1.3556e-06	7.7783e-06	10	348	148	37534	RASK_HUMAN|HIF1A_HUMAN|JUN_HUMAN|FYN_HUMAN|THA_HUMAN|FOS_HUMAN|RASH_HUMAN|A4_HUMAN|EGFR_HUMAN|ITB1_HUMAN	1
10720	positive regulation of cell development	1.3909e-06	7.9682e-06	10	349	148	37534	RHOA_HUMAN|HIF1A_HUMAN|RAC1_HUMAN|MK09_HUMAN|VEGFA_HUMAN|CTNB1_HUMAN|SMAD4_HUMAN|SMAD2_HUMAN|CDC42_HUMAN|LYN_HUMAN	0.063
50731	positive regulation of peptidyl-tyrosine phosphorylation	1.4598e-06	8.3497e-06	8	201	148	37534	MTOR_HUMAN|VEGFA_HUMAN|P53_HUMAN|JAK2_HUMAN|HGF_HUMAN|RIPK2_HUMAN|LYN_HUMAN|ITB1_HUMAN	0.695
9792	embryo development ending in birth or egg hatching	1.4768e-06	8.433e-06	17	1085	148	37534	HIF1A_HUMAN|KAPCA_HUMAN|RARA_HUMAN|VEGFA_HUMAN|P53_HUMAN|SMAD4_HUMAN|MK01_HUMAN|GRB2_HUMAN|EGFR_HUMAN|RXRA_HUMAN|TRAF6_HUMAN|EP300_HUMAN|AKT1_HUMAN|CTNB1_HUMAN|SMAD2_HUMAN|M3K7_HUMAN|ITB1_HUMAN	0.122
2521	leukocyte differentiation	1.505e-06	8.5759e-06	11	439	148	37534	TRAF6_HUMAN|JUN_HUMAN|SRC_HUMAN|VEGFA_HUMAN|P53_HUMAN|CTNB1_HUMAN|P85A_HUMAN|CDC42_HUMAN|MK14_HUMAN|LYN_HUMAN|ITB1_HUMAN	0.787
30518	intracellular steroid hormone receptor signaling pathway	1.5066e-06	8.5759e-06	6	89	148	37534	RARA_HUMAN|SRC_HUMAN|CTNB1_HUMAN|JAK2_HUMAN|RB_HUMAN|GCR_HUMAN	1
2573	myeloid leukocyte differentiation	1.5621e-06	8.8775e-06	7	141	148	37534	TRAF6_HUMAN|JUN_HUMAN|SRC_HUMAN|VEGFA_HUMAN|CTNB1_HUMAN|CDC42_HUMAN|MK14_HUMAN	1
43536	positive regulation of blood vessel endothelial cell migration	1.6065e-06	9.1008e-06	4	22	148	37534	KPCA_HUMAN|VEGFA_HUMAN|AKT1_HUMAN|FGF2_HUMAN	0.076
2000209	regulation of anoikis	1.6065e-06	9.1008e-06	4	22	148	37534	PK3CA_HUMAN|SRC_HUMAN|FAK1_HUMAN|ITB1_HUMAN	1
31346	positive regulation of cell projection organization	1.7468e-06	9.8803e-06	10	358	148	37534	RHOA_HUMAN|RAC1_HUMAN|FYN_HUMAN|MTOR_HUMAN|VEGFA_HUMAN|RASH_HUMAN|HGF_HUMAN|CDC42_HUMAN|LYN_HUMAN|ITB1_HUMAN	0.509
44707	single-multicellular organism process	1.7824e-06	1.0066e-05	64	9548	148	37534	PTN11_HUMAN|HIF1A_HUMAN|THA_HUMAN|VEGFA_HUMAN|P53_HUMAN|LAT2_HUMAN|SMAD4_HUMAN|HDAC1_HUMAN|FAK1_HUMAN|CUL1_HUMAN|RASK_HUMAN|HSP7C_HUMAN|MK09_HUMAN|KPCA_HUMAN|AKT1_HUMAN|JAK2_HUMAN|SMAD2_HUMAN|M3K7_HUMAN|STAT3_HUMAN|MK14_HUMAN|RASA1_HUMAN|JUN_HUMAN|KAPCA_HUMAN|RARA_HUMAN|TYY1_HUMAN|RHOG_HUMAN|STAT1_HUMAN|P85A_HUMAN|MK01_HUMAN|RHOA_HUMAN|PRS7_HUMAN|CBP_HUMAN|1433T_HUMAN|EP300_HUMAN|RASH_HUMAN|CTNB1…	0.002
22604	regulation of cell morphogenesis	1.8538e-06	1.0452e-05	13	645	148	37534	RHOA_HUMAN|RASA1_HUMAN|RAC1_HUMAN|STAT1_HUMAN|MK09_HUMAN|FYN_HUMAN|VEGFA_HUMAN|CTNB1_HUMAN|SMAD4_HUMAN|FAK1_HUMAN|SMAD2_HUMAN|HGF_HUMAN|CDC42_HUMAN	0.118
90316	positive regulation of intracellular protein transport	1.8848e-06	1.061e-05	8	208	148	37534	RHOA_HUMAN|KAPCA_HUMAN|P85A_HUMAN|JAK2_HUMAN|SMAD4_HUMAN|CDC42_HUMAN|EGFR_HUMAN|MK14_HUMAN	1
51000	positive regulation of nitric-oxide synthase activity	1.9387e-06	1.0897e-05	4	23	148	37534	RASK_HUMAN|HIF1A_HUMAN|AKT1_HUMAN|CALM_HUMAN	1
71822	protein complex subunit organization	1.9523e-06	1.0956e-05	23	1921	148	37534	RAC1_HUMAN|P53_HUMAN|ELOB_HUMAN|SMAD4_HUMAN|FAK1_HUMAN|GRB2_HUMAN|RHOA_HUMAN|HSP7C_HUMAN|RXRA_HUMAN|TRAF6_HUMAN|SQSTM_HUMAN|BCAR1_HUMAN|SRC_HUMAN|CBP_HUMAN|1433B_HUMAN|BIRC2_HUMAN|RASH_HUMAN|CTNB1_HUMAN|JAK2_HUMAN|SMAD2_HUMAN|RS27A_HUMAN|CDC42_HUMAN|HSP74_HUMAN	0.327
43331	response to dsRNA	2.0771e-06	1.159e-05	6	94	148	37534	IKBA_HUMAN|MK03_HUMAN|STAT1_HUMAN|MK01_HUMAN|SMAD2_HUMAN|RIPK2_HUMAN	0.592
51052	regulation of DNA metabolic process	2.0761e-06	1.159e-05	10	365	148	37534	SIR1_HUMAN|JUN_HUMAN|RAC1_HUMAN|PK3CA_HUMAN|SRC_HUMAN|P53_HUMAN|RASH_HUMAN|HGF_HUMAN|CDC42_HUMAN|EGFR_HUMAN	0.677
2484	antigen processing and presentation of endogenous peptide antigen via MHC class I via ER pathway	2.0784e-06	1.159e-05	3	7	148	37534	1C01_HUMAN|1B51_HUMAN|1B27_HUMAN	1
42058	regulation of epidermal growth factor receptor signaling pathway	2.0771e-06	1.159e-05	6	94	148	37534	UBC_HUMAN|GRB2_HUMAN|RS27A_HUMAN|A4_HUMAN|CDC42_HUMAN|EGFR_HUMAN	1
31667	response to nutrient levels	2.5124e-06	1.3989e-05	12	560	148	37534	SIR1_HUMAN|JUN_HUMAN|SQSTM_HUMAN|RARA_HUMAN|STAT1_HUMAN|SRC_HUMAN|MTOR_HUMAN|P53_HUMAN|AKT1_HUMAN|CCND1_HUMAN|EGFR_HUMAN|ITB1_HUMAN	0.513
19098	reproductive behavior	2.5777e-06	1.433e-05	7	152	148	37534	RASK_HUMAN|HIF1A_HUMAN|THA_HUMAN|RASH_HUMAN|A4_HUMAN|GCR_HUMAN|ITB1_HUMAN	1
42059	negative regulation of epidermal growth factor receptor signaling pathway	2.6432e-06	1.4671e-05	5	55	148	37534	UBC_HUMAN|GRB2_HUMAN|RS27A_HUMAN|CDC42_HUMAN|EGFR_HUMAN	1
60334	regulation of interferon-gamma-mediated signaling pathway	2.7527e-06	1.5231e-05	4	25	148	37534	PTN11_HUMAN|STAT1_HUMAN|JAK2_HUMAN|JAK1_HUMAN	0.103
45737	positive regulation of cyclin-dependent protein kinase activity	2.7527e-06	1.5231e-05	4	25	148	37534	SRC_HUMAN|AKT1_HUMAN|CCND1_HUMAN|EGFR_HUMAN	1
34504	protein localization to nucleus	2.7639e-06	1.527e-05	8	219	148	37534	JUN_HUMAN|IKBA_HUMAN|P53_HUMAN|AKT1_HUMAN|P85A_HUMAN|JAK2_HUMAN|MK01_HUMAN|STAT3_HUMAN	0.115
30879	mammary gland development	2.8588e-06	1.577e-05	8	220	148	37534	HIF1A_HUMAN|SRC_HUMAN|VEGFA_HUMAN|AKT1_HUMAN|CCND1_HUMAN|JAK2_HUMAN|MK01_HUMAN|GCR_HUMAN	0.024
6979	response to oxidative stress	2.9046e-06	1.5998e-05	12	568	148	37534	SIR1_HUMAN|HIF1A_HUMAN|JUN_HUMAN|STAT1_HUMAN|SRC_HUMAN|P53_HUMAN|AKT1_HUMAN|FOS_HUMAN|JAK2_HUMAN|CASP3_HUMAN|A4_HUMAN|EGFR_HUMAN	0.385
43900	regulation of multi-organism process	3.0384e-06	1.6709e-05	10	381	148	37534	TRAF6_HUMAN|JUN_HUMAN|RAC1_HUMAN|FYN_HUMAN|KPCA_HUMAN|EP300_HUMAN|BIRC2_HUMAN|ELOB_HUMAN|HDAC1_HUMAN|ELOC_HUMAN	0.758
10906	regulation of glucose metabolic process	3.0626e-06	1.6816e-05	7	156	148	37534	SIR1_HUMAN|HIF1A_HUMAN|SRC_HUMAN|MTOR_HUMAN|AKT1_HUMAN|STAT3_HUMAN|GCR_HUMAN	0.684
60330	regulation of response to interferon-gamma	3.2432e-06	1.7753e-05	4	26	148	37534	PTN11_HUMAN|STAT1_HUMAN|JAK2_HUMAN|JAK1_HUMAN	0.115
90004	positive regulation of establishment of protein localization to plasma membrane	3.2432e-06	1.7753e-05	4	26	148	37534	RHOG_HUMAN|AKT1_HUMAN|P85A_HUMAN|ITB1_HUMAN	0.477
34349	glial cell apoptotic process	3.3157e-06	1.8122e-05	3	8	148	37534	P53_HUMAN|RB_HUMAN|CASP3_HUMAN	1
50890	cognition	3.3323e-06	1.8185e-05	10	385	148	37534	RASK_HUMAN|HIF1A_HUMAN|JUN_HUMAN|FYN_HUMAN|THA_HUMAN|FOS_HUMAN|RASH_HUMAN|A4_HUMAN|EGFR_HUMAN|ITB1_HUMAN	1
32501	multicellular organismal process	3.4115e-06	1.8589e-05	65	9940	148	37534	PTN11_HUMAN|HIF1A_HUMAN|THA_HUMAN|VEGFA_HUMAN|P53_HUMAN|LAT2_HUMAN|SMAD4_HUMAN|HDAC1_HUMAN|FAK1_HUMAN|CUL1_HUMAN|RASK_HUMAN|HSP7C_HUMAN|MK09_HUMAN|KPCA_HUMAN|AKT1_HUMAN|JAK2_HUMAN|SMAD2_HUMAN|M3K7_HUMAN|STAT3_HUMAN|MK14_HUMAN|RASA1_HUMAN|JUN_HUMAN|KAPCA_HUMAN|RARA_HUMAN|TYY1_HUMAN|RHOG_HUMAN|STAT1_HUMAN|P85A_HUMAN|MK01_HUMAN|RHOA_HUMAN|PRS7_HUMAN|MTOR_HUMAN|CBP_HUMAN|1433T_HUMAN|EP300_HUMAN|RASH_…	0.002
1901185	negative regulation of ERBB signaling pathway	3.4486e-06	1.8762e-05	5	58	148	37534	UBC_HUMAN|GRB2_HUMAN|RS27A_HUMAN|CDC42_HUMAN|EGFR_HUMAN	1
51056	regulation of small GTPase mediated signal transduction	3.4599e-06	1.8795e-05	9	302	148	37534	RHOA_HUMAN|RASA1_HUMAN|RASK_HUMAN|RAC1_HUMAN|SQSTM_HUMAN|RHOG_HUMAN|RASH_HUMAN|CDC42_HUMAN|ITB1_HUMAN	0.003
1901184	regulation of ERBB signaling pathway	3.5429e-06	1.9217e-05	6	103	148	37534	UBC_HUMAN|GRB2_HUMAN|RS27A_HUMAN|A4_HUMAN|CDC42_HUMAN|EGFR_HUMAN	1
46907	intracellular transport	3.6255e-06	1.9635e-05	24	2144	148	37534	HIF1A_HUMAN|NTAL_HUMAN|JUN_HUMAN|IKBA_HUMAN|1433Z_HUMAN|P53_HUMAN|FGF2_HUMAN|P85A_HUMAN|MK01_HUMAN|HSP7C_HUMAN|SQSTM_HUMAN|MK09_HUMAN|AKT1_HUMAN|1433T_HUMAN|1433B_HUMAN|JAK2_HUMAN|UBC_HUMAN|RS27A_HUMAN|A4_HUMAN|CDC42_HUMAN|STAT3_HUMAN|HSP74_HUMAN|ITB1_HUMAN|LYN_HUMAN	0.082
48609	multicellular organismal reproductive process	3.6911e-06	1.996e-05	17	1162	148	37534	SIR1_HUMAN|PTN11_HUMAN|HIF1A_HUMAN|KAPCA_HUMAN|RARA_HUMAN|TYY1_HUMAN|THA_HUMAN|VEGFA_HUMAN|CCND1_HUMAN|GCR_HUMAN|EGFR_HUMAN|RXRA_HUMAN|MTOR_HUMAN|SRC_HUMAN|AKT1_HUMAN|CTNB1_HUMAN|ITB1_HUMAN	0.492
10634	positive regulation of epithelial cell migration	3.7477e-06	2.0205e-05	6	104	148	37534	HIF1A_HUMAN|BCAR1_HUMAN|KPCA_HUMAN|VEGFA_HUMAN|AKT1_HUMAN|FGF2_HUMAN	0.053
8306	associative learning	3.7477e-06	2.0205e-05	6	104	148	37534	RASK_HUMAN|HIF1A_HUMAN|FOS_HUMAN|RASH_HUMAN|A4_HUMAN|ITB1_HUMAN	1
48008	platelet-derived growth factor receptor signaling pathway	3.756e-06	2.0219e-05	5	59	148	37534	PTN11_HUMAN|BCAR1_HUMAN|SRC_HUMAN|VEGFA_HUMAN|JAK2_HUMAN	0.099
51896	regulation of protein kinase B signaling cascade	3.7736e-06	2.0283e-05	7	161	148	37534	SIR1_HUMAN|RARA_HUMAN|SRC_HUMAN|MTOR_HUMAN|GBLP_HUMAN|FAK1_HUMAN|EGFR_HUMAN	0.088
33365	protein localization to organelle	3.8008e-06	2.0399e-05	13	689	148	37534	IKBA_HUMAN|JUN_HUMAN|1433Z_HUMAN|P53_HUMAN|P85A_HUMAN|MK01_HUMAN|MK09_HUMAN|AKT1_HUMAN|JAK2_HUMAN|RB_HUMAN|RS27A_HUMAN|STAT3_HUMAN|HSP74_HUMAN	0.663
45936	negative regulation of phosphate metabolic process	3.9077e-06	2.091e-05	11	485	148	37534	SIR1_HUMAN|CDN1B_HUMAN|JUN_HUMAN|KPCA_HUMAN|AKT1_HUMAN|1433B_HUMAN|CALM_HUMAN|GBLP_HUMAN|RB_HUMAN|CASP3_HUMAN|LYN_HUMAN	0.267
10563	negative regulation of phosphorus metabolic process	3.9077e-06	2.091e-05	11	485	148	37534	SIR1_HUMAN|CDN1B_HUMAN|JUN_HUMAN|KPCA_HUMAN|AKT1_HUMAN|1433B_HUMAN|CALM_HUMAN|GBLP_HUMAN|RB_HUMAN|CASP3_HUMAN|LYN_HUMAN	0.284
2763	positive regulation of myeloid leukocyte differentiation	4.0845e-06	2.179e-05	5	60	148	37534	TRAF6_HUMAN|JUN_HUMAN|KPCA_HUMAN|FOS_HUMAN|RB_HUMAN	1
43330	response to exogenous dsRNA	4.0845e-06	2.179e-05	5	60	148	37534	IKBA_HUMAN|MK03_HUMAN|STAT1_HUMAN|MK01_HUMAN|RIPK2_HUMAN	1
1776	leukocyte homeostasis	4.4205e-06	2.3548e-05	6	107	148	37534	NEMO_HUMAN|HIF1A_HUMAN|AKT1_HUMAN|IKKB_HUMAN|CASP3_HUMAN|LYN_HUMAN	1
10769	regulation of cell morphogenesis involved in differentiation	4.7691e-06	2.5366e-05	10	401	148	37534	RHOA_HUMAN|RAC1_HUMAN|STAT1_HUMAN|MK09_HUMAN|VEGFA_HUMAN|CTNB1_HUMAN|SMAD4_HUMAN|FAK1_HUMAN|SMAD2_HUMAN|CDC42_HUMAN	0.362
31641	regulation of myelination	4.8089e-06	2.554e-05	5	62	148	37534	RARA_HUMAN|MTOR_HUMAN|AKT1_HUMAN|CTNB1_HUMAN|HGF_HUMAN	1
32770	positive regulation of monooxygenase activity	5.1052e-06	2.7074e-05	4	29	148	37534	RASK_HUMAN|HIF1A_HUMAN|AKT1_HUMAN|CALM_HUMAN	1
51960	regulation of nervous system development	5.1505e-06	2.7273e-05	16	1064	148	37534	HIF1A_HUMAN|RARA_HUMAN|KAPCA_HUMAN|FYN_HUMAN|VEGFA_HUMAN|P53_HUMAN|FAK1_HUMAN|HGF_HUMAN|RHOA_HUMAN|MTOR_HUMAN|AKT1_HUMAN|CTNB1_HUMAN|A4_HUMAN|STAT3_HUMAN|ITB1_HUMAN|LYN_HUMAN	0.134
32768	regulation of monooxygenase activity	5.207e-06	2.7531e-05	5	63	148	37534	RASK_HUMAN|HIF1A_HUMAN|AKT1_HUMAN|CALM_HUMAN|EGFR_HUMAN	1
48878	chemical homeostasis	5.337e-06	2.8177e-05	17	1195	148	37534	SIR1_HUMAN|PTN11_HUMAN|HIF1A_HUMAN|KAPCA_HUMAN|STAT1_HUMAN|VEGFA_HUMAN|LAT2_HUMAN|FGF2_HUMAN|P85A_HUMAN|GBLP_HUMAN|EGFR_HUMAN|KPCA_HUMAN|AKT1_HUMAN|JAK2_HUMAN|A4_HUMAN|STAT3_HUMAN|ITB1_HUMAN	0.185
1902107	positive regulation of leukocyte differentiation	5.3999e-06	2.8467e-05	7	170	148	37534	TRAF6_HUMAN|JUN_HUMAN|RARA_HUMAN|KPCA_HUMAN|FOS_HUMAN|RB_HUMAN|RIPK2_HUMAN	0.02
32504	multicellular organism reproduction	5.6371e-06	2.9674e-05	17	1200	148	37534	SIR1_HUMAN|PTN11_HUMAN|HIF1A_HUMAN|KAPCA_HUMAN|RARA_HUMAN|TYY1_HUMAN|THA_HUMAN|VEGFA_HUMAN|CCND1_HUMAN|GCR_HUMAN|EGFR_HUMAN|RXRA_HUMAN|MTOR_HUMAN|SRC_HUMAN|AKT1_HUMAN|CTNB1_HUMAN|ITB1_HUMAN	0.477
18108	peptidyl-tyrosine phosphorylation	5.6652e-06	2.9778e-05	9	321	148	37534	MK03_HUMAN|FYN_HUMAN|SRC_HUMAN|JAK2_HUMAN|FAK1_HUMAN|RIPK2_HUMAN|EGFR_HUMAN|LYN_HUMAN|JAK1_HUMAN	0.252
42176	regulation of protein catabolic process	5.7924e-06	3.0402e-05	10	410	148	37534	CDN1B_HUMAN|KAPCA_HUMAN|FYN_HUMAN|AKT1_HUMAN|GBLP_HUMAN|SMAD4_HUMAN|FAK1_HUMAN|CDC42_HUMAN|PSDE_HUMAN|EGFR_HUMAN	0.349
10950	positive regulation of endopeptidase activity	5.8309e-06	3.0559e-05	7	172	148	37534	SIR1_HUMAN|CDN1B_HUMAN|MK09_HUMAN|GBLP_HUMAN|JAK2_HUMAN|CASP3_HUMAN|PSDE_HUMAN	0.713
71482	cellular response to light stimulus	6.0613e-06	3.1719e-05	6	113	148	37534	TYY1_HUMAN|MK09_HUMAN|KPCA_HUMAN|P53_HUMAN|CALM_HUMAN|P85A_HUMAN	1
51345	positive regulation of hydrolase activity	6.0827e-06	3.1785e-05	17	1207	148	37534	RASA1_HUMAN|SIR1_HUMAN|JUN_HUMAN|KAPCA_HUMAN|VEGFA_HUMAN|FGF2_HUMAN|GBLP_HUMAN|PSDE_HUMAN|EGFR_HUMAN|CDN1B_HUMAN|MK09_HUMAN|KPCA_HUMAN|CALM_HUMAN|RASH_HUMAN|JAK2_HUMAN|CASP3_HUMAN|A4_HUMAN	0.175
7417	central nervous system development	6.4722e-06	3.3771e-05	18	1346	148	37534	PTN11_HUMAN|HIF1A_HUMAN|RAC1_HUMAN|FYN_HUMAN|P53_HUMAN|FAK1_HUMAN|EGFR_HUMAN|RHOA_HUMAN|MK09_HUMAN|SRC_HUMAN|1433T_HUMAN|CALM_HUMAN|CTNB1_HUMAN|A4_HUMAN|CDC42_HUMAN|STAT3_HUMAN|ITB1_HUMAN|LYN_HUMAN	0.384
44765	single-organism transport	6.569e-06	3.4212e-05	42	5364	148	37534	NTAL_HUMAN|HIF1A_HUMAN|IKBA_HUMAN|PK3CA_HUMAN|VEGFA_HUMAN|1433Z_HUMAN|P53_HUMAN|LAT2_HUMAN|FGF2_HUMAN|FAK1_HUMAN|GRB2_HUMAN|HGF_HUMAN|CDN1B_HUMAN|HSP7C_HUMAN|MK09_HUMAN|SRC_HUMAN|AKT1_HUMAN|CALM_HUMAN|JAK2_HUMAN|SMAD2_HUMAN|STAT3_HUMAN|HSP74_HUMAN|LYN_HUMAN|JUN_HUMAN|RAC1_HUMAN|RARA_HUMAN|KAPCA_HUMAN|FYN_HUMAN|P85A_HUMAN|CCND1_HUMAN|MK01_HUMAN|RXRA_HUMAN|SQSTM_HUMAN|MK03_HUMAN|1433T_HUMAN|1433B_H…	0.002
1933	negative regulation of protein phosphorylation	6.5758e-06	3.4212e-05	10	416	148	37534	SIR1_HUMAN|CDN1B_HUMAN|JUN_HUMAN|KPCA_HUMAN|AKT1_HUMAN|CALM_HUMAN|GBLP_HUMAN|RB_HUMAN|CASP3_HUMAN|LYN_HUMAN	0.446
22414	reproductive process	6.8223e-06	3.5442e-05	21	1774	148	37534	SIR1_HUMAN|PTN11_HUMAN|HIF1A_HUMAN|RARA_HUMAN|KAPCA_HUMAN|TYY1_HUMAN|THA_HUMAN|VEGFA_HUMAN|FOS_HUMAN|CCND1_HUMAN|GCR_HUMAN|EGFR_HUMAN|RASK_HUMAN|RXRA_HUMAN|MTOR_HUMAN|SRC_HUMAN|AKT1_HUMAN|RASH_HUMAN|CTNB1_HUMAN|A4_HUMAN|ITB1_HUMAN	0.339
51129	negative regulation of cellular component organization	7.0671e-06	3.6661e-05	13	730	148	37534	SIR1_HUMAN|RAC1_HUMAN|STAT1_HUMAN|THA_HUMAN|GBLP_HUMAN|FAK1_HUMAN|HGF_HUMAN|RHOA_HUMAN|SRC_HUMAN|AKT1_HUMAN|CTBP1_HUMAN|CDC42_HUMAN|ITB1_HUMAN	0.065
18212	peptidyl-tyrosine modification	7.2473e-06	3.7541e-05	9	331	148	37534	MK03_HUMAN|FYN_HUMAN|SRC_HUMAN|JAK2_HUMAN|FAK1_HUMAN|RIPK2_HUMAN|EGFR_HUMAN|LYN_HUMAN|JAK1_HUMAN	0.256
1890	placenta development	7.3117e-06	3.782e-05	8	250	148	37534	RXRA_HUMAN|HIF1A_HUMAN|AKT1_HUMAN|BIRC2_HUMAN|MK01_HUMAN|GRB2_HUMAN|FAK1_HUMAN|EGFR_HUMAN	1
9895	negative regulation of catabolic process	7.852e-06	4.0556e-05	7	180	148	37534	FYN_HUMAN|MTOR_HUMAN|P53_HUMAN|AKT1_HUMAN|SMAD4_HUMAN|STAT3_HUMAN|EGFR_HUMAN	1
10595	positive regulation of endothelial cell migration	8.1688e-06	4.207e-05	5	69	148	37534	BCAR1_HUMAN|KPCA_HUMAN|VEGFA_HUMAN|AKT1_HUMAN|FGF2_HUMAN	0.142
10863	positive regulation of phospholipase C activity	8.1688e-06	4.207e-05	5	69	148	37534	KAPCA_HUMAN|KPCA_HUMAN|CALM_HUMAN|FGF2_HUMAN|EGFR_HUMAN	1
42326	negative regulation of phosphorylation	8.5938e-06	4.4195e-05	10	429	148	37534	SIR1_HUMAN|CDN1B_HUMAN|JUN_HUMAN|KPCA_HUMAN|AKT1_HUMAN|CALM_HUMAN|GBLP_HUMAN|RB_HUMAN|CASP3_HUMAN|LYN_HUMAN	0.418
10822	positive regulation of mitochondrion organization	8.7694e-06	4.5033e-05	5	70	148	37534	1433Z_HUMAN|P53_HUMAN|AKT1_HUMAN|1433B_HUMAN|1433T_HUMAN	1
45786	negative regulation of cell cycle	9.1935e-06	4.7143e-05	9	341	148	37534	CDN1B_HUMAN|P53_HUMAN|RASH_HUMAN|CTNB1_HUMAN|HDAC1_HUMAN|RB_HUMAN|CUL1_HUMAN|CASP3_HUMAN|EGFR_HUMAN	1
1900274	regulation of phospholipase C activity	9.4039e-06	4.8153e-05	5	71	148	37534	KAPCA_HUMAN|KPCA_HUMAN|CALM_HUMAN|FGF2_HUMAN|EGFR_HUMAN	1
1959	regulation of cytokine-mediated signaling pathway	9.4192e-06	4.8162e-05	6	122	148	37534	HIF1A_HUMAN|PTN11_HUMAN|STAT1_HUMAN|JAK2_HUMAN|RIPK2_HUMAN|JAK1_HUMAN	0.096
70849	response to epidermal growth factor stimulus	9.8168e-06	5.0123e-05	4	34	148	37534	MK03_HUMAN|AKT1_HUMAN|MK01_HUMAN|EGFR_HUMAN	0.049
43525	positive regulation of neuron apoptotic process	1.0074e-05	5.1362e-05	5	72	148	37534	JUN_HUMAN|P53_HUMAN|CASP3_HUMAN|CDC42_HUMAN|GCR_HUMAN	1
71479	cellular response to ionizing radiation	1.078e-05	5.4886e-05	5	73	148	37534	SIR1_HUMAN|P53_HUMAN|GRB2_HUMAN|MK14_HUMAN|ITB1_HUMAN	0.825
31952	regulation of protein autophosphorylation	1.105e-05	5.6177e-05	4	35	148	37534	JUN_HUMAN|SRC_HUMAN|VEGFA_HUMAN|CALM_HUMAN	1
32103	positive regulation of response to external stimulus	1.1162e-05	5.6668e-05	8	265	148	37534	SIR1_HUMAN|RAC1_HUMAN|SQSTM_HUMAN|KPCA_HUMAN|VEGFA_HUMAN|FGF2_HUMAN|JAK2_HUMAN|EGFR_HUMAN	0.133
1901888	regulation of cell junction assembly	1.1525e-05	5.8427e-05	5	74	148	37534	RAC1_HUMAN|KAPCA_HUMAN|SRC_HUMAN|VEGFA_HUMAN|FAK1_HUMAN	1
30855	epithelial cell differentiation	1.1649e-05	5.8974e-05	14	884	148	37534	RXRA_HUMAN|HIF1A_HUMAN|JUN_HUMAN|RAC1_HUMAN|RARA_HUMAN|KAPCA_HUMAN|VEGFA_HUMAN|THA_HUMAN|AKT1_HUMAN|CTNB1_HUMAN|HDAC1_HUMAN|SMAD4_HUMAN|CASP3_HUMAN|CDC42_HUMAN	0.379
10675	regulation of cellular carbohydrate metabolic process	1.195e-05	6.0409e-05	7	192	148	37534	SIR1_HUMAN|HIF1A_HUMAN|SRC_HUMAN|MTOR_HUMAN|AKT1_HUMAN|STAT3_HUMAN|GCR_HUMAN	0.65
1901992	positive regulation of mitotic cell cycle phase transition	1.2309e-05	6.2138e-05	5	75	148	37534	AKT1_HUMAN|CCND1_HUMAN|RB_HUMAN|A4_HUMAN|EGFR_HUMAN	1
90398	cellular senescence	1.2393e-05	6.2399e-05	4	36	148	37534	SIR1_HUMAN|P53_HUMAN|RASH_HUMAN|MK14_HUMAN	0.645
46824	positive regulation of nucleocytoplasmic transport	1.2396e-05	6.2399e-05	6	128	148	37534	RHOA_HUMAN|KAPCA_HUMAN|P85A_HUMAN|SMAD4_HUMAN|EGFR_HUMAN|MK14_HUMAN	1
60759	regulation of response to cytokine stimulus	1.2959e-05	6.514e-05	6	129	148	37534	HIF1A_HUMAN|PTN11_HUMAN|STAT1_HUMAN|JAK2_HUMAN|RIPK2_HUMAN|JAK1_HUMAN	0.098
42593	glucose homeostasis	1.3121e-05	6.5653e-05	8	271	148	37534	SIR1_HUMAN|HIF1A_HUMAN|PTN11_HUMAN|KAPCA_HUMAN|AKT1_HUMAN|P85A_HUMAN|GBLP_HUMAN|STAT3_HUMAN	0.754
33500	carbohydrate homeostasis	1.3121e-05	6.5653e-05	8	271	148	37534	SIR1_HUMAN|HIF1A_HUMAN|PTN11_HUMAN|KAPCA_HUMAN|AKT1_HUMAN|P85A_HUMAN|GBLP_HUMAN|STAT3_HUMAN	0.772
8542	visual learning	1.3134e-05	6.5653e-05	5	76	148	37534	RASK_HUMAN|HIF1A_HUMAN|RASH_HUMAN|A4_HUMAN|ITB1_HUMAN	1
1901989	positive regulation of cell cycle phase transition	1.3134e-05	6.5653e-05	5	76	148	37534	AKT1_HUMAN|CCND1_HUMAN|RB_HUMAN|A4_HUMAN|EGFR_HUMAN	1
17015	regulation of transforming growth factor beta receptor signaling pathway	1.3542e-05	6.7595e-05	6	130	148	37534	SIR1_HUMAN|P53_HUMAN|SMAD4_HUMAN|UBC_HUMAN|SMAD2_HUMAN|RS27A_HUMAN	0.679
34654	nucleobase-containing compound biosynthetic process	1.3709e-05	6.8334e-05	33	3845	148	37534	SIR1_HUMAN|HIF1A_HUMAN|THA_HUMAN|P53_HUMAN|ELOB_HUMAN|SMAD4_HUMAN|HDAC1_HUMAN|NEMO_HUMAN|HSP7C_HUMAN|SMAD2_HUMAN|M3K7_HUMAN|CTBP1_HUMAN|PRS8_HUMAN|STAT3_HUMAN|MK14_HUMAN|JUN_HUMAN|RARA_HUMAN|TYY1_HUMAN|STAT1_HUMAN|FOS_HUMAN|CCND1_HUMAN|ELOC_HUMAN|MK01_HUMAN|GCR_HUMAN|RXRA_HUMAN|MK03_HUMAN|CBP_HUMAN|EP300_HUMAN|BIRC2_HUMAN|CTNB1_HUMAN|UBC_HUMAN|RB_HUMAN|RS27A_HUMAN	0.155
43627	response to estrogen stimulus	1.3835e-05	6.8857e-05	8	273	148	37534	CDN1B_HUMAN|RARA_HUMAN|EP300_HUMAN|CTNB1_HUMAN|CCND1_HUMAN|MK01_HUMAN|STAT3_HUMAN|EGFR_HUMAN	0.193
1836	release of cytochrome c from mitochondria	1.3852e-05	6.8857e-05	4	37	148	37534	JUN_HUMAN|MK09_HUMAN|P53_HUMAN|CASP3_HUMAN	1
45740	positive regulation of DNA replication	1.4002e-05	6.9504e-05	5	77	148	37534	JUN_HUMAN|RAC1_HUMAN|RASH_HUMAN|CDC42_HUMAN|EGFR_HUMAN	1
61024	membrane organization	1.4198e-05	7.0378e-05	15	1025	148	37534	HSP7C_HUMAN|RAC1_HUMAN|SRC_HUMAN|1433Z_HUMAN|KPCA_HUMAN|P53_HUMAN|AKT1_HUMAN|1433B_HUMAN|1433T_HUMAN|CALM_HUMAN|UBC_HUMAN|RS27A_HUMAN|EGFR_HUMAN|HSP74_HUMAN|ITB1_HUMAN	0.856
6897	endocytosis	1.4752e-05	7.302e-05	14	903	148	37534	RAC1_HUMAN|PK3CA_HUMAN|RARA_HUMAN|FYN_HUMAN|P85A_HUMAN|FAK1_HUMAN|GRB2_HUMAN|MK01_HUMAN|MK03_HUMAN|SRC_HUMAN|RASH_HUMAN|A4_HUMAN|CDC42_HUMAN|LYN_HUMAN	0.004
79	regulation of cyclin-dependent protein serine/threonine kinase activity	1.4772e-05	7.302e-05	6	132	148	37534	CDN1B_HUMAN|SRC_HUMAN|AKT1_HUMAN|CCND1_HUMAN|CASP3_HUMAN|EGFR_HUMAN	1
6469	negative regulation of protein kinase activity	1.4967e-05	7.3883e-05	8	276	148	37534	SIR1_HUMAN|CDN1B_HUMAN|KPCA_HUMAN|AKT1_HUMAN|GBLP_HUMAN|RB_HUMAN|CASP3_HUMAN|LYN_HUMAN	0.442
6109	regulation of carbohydrate metabolic process	1.5561e-05	7.6708e-05	7	200	148	37534	SIR1_HUMAN|HIF1A_HUMAN|SRC_HUMAN|MTOR_HUMAN|AKT1_HUMAN|STAT3_HUMAN|GCR_HUMAN	0.644
10594	regulation of endothelial cell migration	1.6091e-05	7.921e-05	6	134	148	37534	BCAR1_HUMAN|KPCA_HUMAN|VEGFA_HUMAN|AKT1_HUMAN|FGF2_HUMAN|FAK1_HUMAN	0.153
32388	positive regulation of intracellular transport	1.6176e-05	7.9522e-05	8	279	148	37534	RHOA_HUMAN|KAPCA_HUMAN|P85A_HUMAN|JAK2_HUMAN|SMAD4_HUMAN|CDC42_HUMAN|EGFR_HUMAN|MK14_HUMAN	1
44271	cellular nitrogen compound biosynthetic process	1.6557e-05	8.1282e-05	34	4061	148	37534	SIR1_HUMAN|HIF1A_HUMAN|THA_HUMAN|P53_HUMAN|ELOB_HUMAN|SMAD4_HUMAN|HDAC1_HUMAN|NEMO_HUMAN|HSP7C_HUMAN|AKT1_HUMAN|SMAD2_HUMAN|M3K7_HUMAN|CTBP1_HUMAN|PRS8_HUMAN|STAT3_HUMAN|MK14_HUMAN|JUN_HUMAN|RARA_HUMAN|TYY1_HUMAN|STAT1_HUMAN|FOS_HUMAN|CCND1_HUMAN|ELOC_HUMAN|MK01_HUMAN|GCR_HUMAN|RXRA_HUMAN|MK03_HUMAN|CBP_HUMAN|EP300_HUMAN|BIRC2_HUMAN|CTNB1_HUMAN|UBC_HUMAN|RB_HUMAN|RS27A_HUMAN	0.144
31668	cellular response to extracellular stimulus	1.6597e-05	8.1367e-05	8	280	148	37534	SIR1_HUMAN|JUN_HUMAN|SQSTM_HUMAN|MTOR_HUMAN|P53_HUMAN|FOS_HUMAN|LYN_HUMAN|ITB1_HUMAN	0.834
90400	stress-induced premature senescence	1.669e-05	8.16e-05	3	13	148	37534	SIR1_HUMAN|P53_HUMAN|MK14_HUMAN	0.664
2000641	regulation of early endosome to late endosome transport	1.669e-05	8.16e-05	3	13	148	37534	MK03_HUMAN|SRC_HUMAN|MK01_HUMAN	1
22607	cellular component assembly	1.7344e-05	8.4679e-05	26	2680	148	37534	1433Z_HUMAN|P53_HUMAN|ELOB_HUMAN|SMAD4_HUMAN|GRB2_HUMAN|FAK1_HUMAN|TRAF6_HUMAN|SRC_HUMAN|KPCA_HUMAN|JAK2_HUMAN|SMAD2_HUMAN|HSP74_HUMAN|RAC1_HUMAN|RHOA_HUMAN|RXRA_HUMAN|SQSTM_HUMAN|CBP_HUMAN|1433B_HUMAN|CTNB1_HUMAN|RASH_HUMAN|BIRC2_HUMAN|UBC_HUMAN|RS27A_HUMAN|CDC42_HUMAN|A4_HUMAN|ITB1_HUMAN	0.44
33135	regulation of peptidyl-serine phosphorylation	1.7503e-05	8.5338e-05	6	136	148	37534	PK3CA_HUMAN|VEGFA_HUMAN|AKT1_HUMAN|GBLP_HUMAN|RIPK2_HUMAN|CDC42_HUMAN	0.498
34613	cellular protein localization	1.7651e-05	8.5945e-05	21	1890	148	37534	JUN_HUMAN|IKBA_HUMAN|RAC1_HUMAN|THA_HUMAN|1433Z_HUMAN|P53_HUMAN|P85A_HUMAN|MK01_HUMAN|EGFR_HUMAN|MK09_HUMAN|1433T_HUMAN|1433B_HUMAN|AKT1_HUMAN|CTNB1_HUMAN|JAK2_HUMAN|RB_HUMAN|RS27A_HUMAN|CDC42_HUMAN|STAT3_HUMAN|HSP74_HUMAN|ITB1_HUMAN	0.865
7632	visual behavior	1.7929e-05	8.7179e-05	5	81	148	37534	RASK_HUMAN|HIF1A_HUMAN|RASH_HUMAN|A4_HUMAN|ITB1_HUMAN	1
30218	erythrocyte differentiation	1.8245e-05	8.8596e-05	6	137	148	37534	VEGFA_HUMAN|THA_HUMAN|JAK2_HUMAN|RB_HUMAN|CASP3_HUMAN|LYN_HUMAN	1
1701	in utero embryonic development	1.841e-05	8.9271e-05	12	683	148	37534	RXRA_HUMAN|HIF1A_HUMAN|VEGFA_HUMAN|P53_HUMAN|AKT1_HUMAN|CTNB1_HUMAN|SMAD4_HUMAN|MK01_HUMAN|GRB2_HUMAN|SMAD2_HUMAN|EGFR_HUMAN|ITB1_HUMAN	0.018
51222	positive regulation of protein transport	1.8702e-05	9.0564e-05	9	373	148	37534	RHOA_HUMAN|KAPCA_HUMAN|SRC_HUMAN|P85A_HUMAN|JAK2_HUMAN|SMAD4_HUMAN|CDC42_HUMAN|EGFR_HUMAN|MK14_HUMAN	1
14068	positive regulation of phosphatidylinositol 3-kinase cascade	1.9033e-05	9.2045e-05	5	82	148	37534	RARA_HUMAN|FYN_HUMAN|JAK2_HUMAN|FAK1_HUMAN|HGF_HUMAN	1
51493	regulation of cytoskeleton organization	1.9218e-05	9.276e-05	12	686	148	37534	RHOA_HUMAN|RASA1_HUMAN|CDN1B_HUMAN|RAC1_HUMAN|MK03_HUMAN|MTOR_HUMAN|RASH_HUMAN|CTNB1_HUMAN|MK01_HUMAN|GRB2_HUMAN|FAK1_HUMAN|CDC42_HUMAN	0
70727	cellular macromolecule localization	1.9233e-05	9.276e-05	21	1901	148	37534	JUN_HUMAN|IKBA_HUMAN|RAC1_HUMAN|THA_HUMAN|1433Z_HUMAN|P53_HUMAN|P85A_HUMAN|MK01_HUMAN|EGFR_HUMAN|MK09_HUMAN|1433T_HUMAN|1433B_HUMAN|AKT1_HUMAN|CTNB1_HUMAN|JAK2_HUMAN|RB_HUMAN|RS27A_HUMAN|CDC42_HUMAN|STAT3_HUMAN|HSP74_HUMAN|ITB1_HUMAN	0.839
60541	respiratory system development	1.9916e-05	9.5924e-05	9	376	148	37534	RASK_HUMAN|RARA_HUMAN|VEGFA_HUMAN|THA_HUMAN|EP300_HUMAN|RASH_HUMAN|CTNB1_HUMAN|SMAD2_HUMAN|EGFR_HUMAN	0.18
51817	modification of morphology or physiology of other organism involved in symbiotic interaction	2.0189e-05	9.711e-05	5	83	148	37534	RXRA_HUMAN|JUN_HUMAN|STAT1_HUMAN|EP300_HUMAN|HDAC1_HUMAN	1
10831	positive regulation of myotube differentiation	2.1181e-05	0.00010174	3	14	148	37534	MTOR_HUMAN|THA_HUMAN|MK14_HUMAN	1
7610	behavior	2.1928e-05	0.00010519	13	813	148	37534	RASK_HUMAN|HIF1A_HUMAN|JUN_HUMAN|FYN_HUMAN|THA_HUMAN|P53_HUMAN|FOS_HUMAN|RASH_HUMAN|A4_HUMAN|STAT3_HUMAN|GCR_HUMAN|EGFR_HUMAN|ITB1_HUMAN	0.814
46328	regulation of JNK cascade	2.1958e-05	0.00010519	7	211	148	37534	TRAF6_HUMAN|MK09_HUMAN|AKT1_HUMAN|RASH_HUMAN|RIPK2_HUMAN|M3K7_HUMAN|CDC42_HUMAN	1
45453	bone resorption	2.312e-05	0.00011061	4	42	148	37534	TRAF6_HUMAN|RAC1_HUMAN|SRC_HUMAN|CTNB1_HUMAN	1
44057	regulation of system process	2.3763e-05	0.00011353	14	943	148	37534	RASK_HUMAN|PTN11_HUMAN|RARA_HUMAN|KAPCA_HUMAN|MTOR_HUMAN|KPCA_HUMAN|THA_HUMAN|AKT1_HUMAN|CALM_HUMAN|RASH_HUMAN|CTNB1_HUMAN|JAK2_HUMAN|HGF_HUMAN|EGFR_HUMAN	0.666
44085	cellular component biogenesis	2.3844e-05	0.00011377	27	2898	148	37534	SIR1_HUMAN|1433Z_HUMAN|P53_HUMAN|ELOB_HUMAN|SMAD4_HUMAN|GRB2_HUMAN|FAK1_HUMAN|TRAF6_HUMAN|SRC_HUMAN|KPCA_HUMAN|JAK2_HUMAN|SMAD2_HUMAN|HSP74_HUMAN|RAC1_HUMAN|RHOA_HUMAN|RXRA_HUMAN|SQSTM_HUMAN|CBP_HUMAN|1433B_HUMAN|BIRC2_HUMAN|CTNB1_HUMAN|RASH_HUMAN|UBC_HUMAN|RS27A_HUMAN|CDC42_HUMAN|A4_HUMAN|ITB1_HUMAN	0.529
46782	regulation of viral transcription	2.3988e-05	0.0001143	5	86	148	37534	JUN_HUMAN|EP300_HUMAN|ELOB_HUMAN|HDAC1_HUMAN|ELOC_HUMAN	1
31960	response to corticosteroid stimulus	2.4037e-05	0.00011438	7	214	148	37534	RASK_HUMAN|SRC_HUMAN|FOS_HUMAN|CALM_HUMAN|CCND1_HUMAN|GCR_HUMAN|EGFR_HUMAN	1
16070	RNA metabolic process	2.507e-05	0.00011914	36	4513	148	37534	SIR1_HUMAN|HIF1A_HUMAN|THA_HUMAN|P53_HUMAN|ELOB_HUMAN|SMAD4_HUMAN|HDAC1_HUMAN|NEMO_HUMAN|HSP7C_HUMAN|SMAD2_HUMAN|M3K7_HUMAN|CTBP1_HUMAN|PRS8_HUMAN|STAT3_HUMAN|MK14_HUMAN|JUN_HUMAN|RARA_HUMAN|TYY1_HUMAN|STAT1_HUMAN|FOS_HUMAN|CCND1_HUMAN|ELOC_HUMAN|MK01_HUMAN|SYHM_HUMAN|GCR_HUMAN|RXRA_HUMAN|MK03_HUMAN|EP300_HUMAN|CBP_HUMAN|BIRC2_HUMAN|CTNB1_HUMAN|UBC_HUMAN|RB_HUMAN|DTD1_HUMAN|RS27A_HUMAN|A4_HUMAN	0.252
2576	platelet degranulation	2.537e-05	0.00012041	5	87	148	37534	VEGFA_HUMAN|CALM_HUMAN|HGF_HUMAN|A4_HUMAN|LYN_HUMAN	1
35148	tube formation	2.551e-05	0.00012091	7	216	148	37534	HIF1A_HUMAN|TRAF6_HUMAN|RARA_HUMAN|KAPCA_HUMAN|VEGFA_HUMAN|CTNB1_HUMAN|M3K7_HUMAN	0.371
34101	erythrocyte homeostasis	2.6142e-05	0.00012374	6	146	148	37534	VEGFA_HUMAN|THA_HUMAN|JAK2_HUMAN|RB_HUMAN|CASP3_HUMAN|LYN_HUMAN	1
33044	regulation of chromosome organization	2.6275e-05	0.0001242	7	217	148	37534	SIR1_HUMAN|MK03_HUMAN|VEGFA_HUMAN|P53_HUMAN|CTNB1_HUMAN|RB_HUMAN|CTBP1_HUMAN	0.271
19885	antigen processing and presentation of endogenous peptide antigen via MHC class I	2.6399e-05	0.00012446	3	15	148	37534	1C01_HUMAN|1B51_HUMAN|1B27_HUMAN	1
32743	positive regulation of interleukin-2 production	2.6399e-05	0.00012446	3	15	148	37534	TRAF6_HUMAN|RIPK2_HUMAN|M3K7_HUMAN	1
30512	negative regulation of transforming growth factor beta receptor signaling pathway	2.6814e-05	0.00012575	5	88	148	37534	SIR1_HUMAN|P53_HUMAN|UBC_HUMAN|SMAD2_HUMAN|RS27A_HUMAN	0.667
31058	positive regulation of histone modification	2.6814e-05	0.00012575	5	88	148	37534	SIR1_HUMAN|MK03_HUMAN|P53_HUMAN|CTNB1_HUMAN|CTBP1_HUMAN	0.683
45670	regulation of osteoclast differentiation	2.6814e-05	0.00012575	5	88	148	37534	TRAF6_HUMAN|MTOR_HUMAN|FOS_HUMAN|CTNB1_HUMAN|P85A_HUMAN	1
97194	execution phase of apoptosis	2.6814e-05	0.00012575	5	88	148	37534	AKT1_HUMAN|BIRC2_HUMAN|CTNB1_HUMAN|FAK1_HUMAN|CASP3_HUMAN	1
60491	regulation of cell projection assembly	2.7167e-05	0.00012708	6	147	148	37534	RAC1_HUMAN|RHOG_HUMAN|SRC_HUMAN|MTOR_HUMAN|RASH_HUMAN|CDC42_HUMAN	0.02
33673	negative regulation of kinase activity	2.7165e-05	0.00012708	8	300	148	37534	SIR1_HUMAN|CDN1B_HUMAN|KPCA_HUMAN|AKT1_HUMAN|GBLP_HUMAN|RB_HUMAN|CASP3_HUMAN|LYN_HUMAN	0.426
8637	apoptotic mitochondrial changes	2.832e-05	0.0001323	5	89	148	37534	JUN_HUMAN|MK09_HUMAN|P53_HUMAN|AKT1_HUMAN|CASP3_HUMAN	1
50767	regulation of neurogenesis	2.8547e-05	0.00013318	14	959	148	37534	HIF1A_HUMAN|RARA_HUMAN|FYN_HUMAN|VEGFA_HUMAN|P53_HUMAN|FAK1_HUMAN|HGF_HUMAN|RHOA_HUMAN|AKT1_HUMAN|CTNB1_HUMAN|A4_HUMAN|STAT3_HUMAN|ITB1_HUMAN|LYN_HUMAN	0.068
6275	regulation of DNA replication	2.9313e-05	0.0001364	6	149	148	37534	JUN_HUMAN|RAC1_HUMAN|P53_HUMAN|RASH_HUMAN|CDC42_HUMAN|EGFR_HUMAN	1
7162	negative regulation of cell adhesion	2.9313e-05	0.0001364	6	149	148	37534	RASA1_HUMAN|PTN11_HUMAN|SRC_HUMAN|P85A_HUMAN|JAK2_HUMAN|FAK1_HUMAN	1
19438	aromatic compound biosynthetic process	2.9606e-05	0.00013758	33	3993	148	37534	SIR1_HUMAN|HIF1A_HUMAN|THA_HUMAN|P53_HUMAN|ELOB_HUMAN|SMAD4_HUMAN|HDAC1_HUMAN|NEMO_HUMAN|HSP7C_HUMAN|SMAD2_HUMAN|M3K7_HUMAN|CTBP1_HUMAN|PRS8_HUMAN|STAT3_HUMAN|MK14_HUMAN|JUN_HUMAN|RARA_HUMAN|TYY1_HUMAN|STAT1_HUMAN|FOS_HUMAN|CCND1_HUMAN|ELOC_HUMAN|MK01_HUMAN|GCR_HUMAN|RXRA_HUMAN|MK03_HUMAN|CBP_HUMAN|EP300_HUMAN|BIRC2_HUMAN|CTNB1_HUMAN|UBC_HUMAN|RB_HUMAN|RS27A_HUMAN	0.181
86	G2/M transition of mitotic cell cycle	3.0436e-05	0.00014126	6	150	148	37534	KAPCA_HUMAN|EP300_HUMAN|UBC_HUMAN|CUL1_HUMAN|RS27A_HUMAN|SKP1_HUMAN	1
21762	substantia nigra development	3.0494e-05	0.00014134	4	45	148	37534	RHOA_HUMAN|1433T_HUMAN|CALM_HUMAN|CDC42_HUMAN	1
71260	cellular response to mechanical stimulus	3.153e-05	0.00014576	5	91	148	37534	MK03_HUMAN|AKT1_HUMAN|CTNB1_HUMAN|EGFR_HUMAN|ITB1_HUMAN	0.032
1901216	positive regulation of neuron death	3.153e-05	0.00014576	5	91	148	37534	JUN_HUMAN|P53_HUMAN|CASP3_HUMAN|CDC42_HUMAN|GCR_HUMAN	1
18130	heterocycle biosynthetic process	3.2083e-05	0.00014813	33	4009	148	37534	SIR1_HUMAN|HIF1A_HUMAN|THA_HUMAN|P53_HUMAN|ELOB_HUMAN|SMAD4_HUMAN|HDAC1_HUMAN|NEMO_HUMAN|HSP7C_HUMAN|SMAD2_HUMAN|M3K7_HUMAN|CTBP1_HUMAN|PRS8_HUMAN|STAT3_HUMAN|MK14_HUMAN|JUN_HUMAN|RARA_HUMAN|TYY1_HUMAN|STAT1_HUMAN|FOS_HUMAN|CCND1_HUMAN|ELOC_HUMAN|MK01_HUMAN|GCR_HUMAN|RXRA_HUMAN|MK03_HUMAN|CBP_HUMAN|EP300_HUMAN|BIRC2_HUMAN|CTNB1_HUMAN|UBC_HUMAN|RB_HUMAN|RS27A_HUMAN	0.174
43524	negative regulation of neuron apoptotic process	3.217e-05	0.00014834	7	224	148	37534	RASA1_HUMAN|RASK_HUMAN|JUN_HUMAN|PK3CA_HUMAN|FYN_HUMAN|RASH_HUMAN|JAK2_HUMAN	0.135
2483	antigen processing and presentation of endogenous peptide antigen	3.2398e-05	0.0001492	3	16	148	37534	1C01_HUMAN|1B51_HUMAN|1B27_HUMAN	1
1952	regulation of cell-matrix adhesion	3.2786e-05	0.00015079	6	152	148	37534	RASA1_HUMAN|RAC1_HUMAN|SRC_HUMAN|VEGFA_HUMAN|P85A_HUMAN|FAK1_HUMAN	1
51149	positive regulation of muscle cell differentiation	3.3236e-05	0.00015266	5	92	148	37534	MTOR_HUMAN|THA_HUMAN|CTNB1_HUMAN|CDC42_HUMAN|MK14_HUMAN	1
16241	regulation of macroautophagy	3.3296e-05	0.00015274	4	46	148	37534	SIR1_HUMAN|SQSTM_HUMAN|MTOR_HUMAN|P53_HUMAN	0.671
43280	positive regulation of cysteine-type endopeptidase activity involved in apoptotic process	3.4014e-05	0.00015584	6	153	148	37534	SIR1_HUMAN|CDN1B_HUMAN|MK09_HUMAN|GBLP_HUMAN|JAK2_HUMAN|CASP3_HUMAN	0.725
2000027	regulation of organ morphogenesis	3.501e-05	0.00016019	7	227	148	37534	RXRA_HUMAN|RAC1_HUMAN|STAT1_HUMAN|VEGFA_HUMAN|CTNB1_HUMAN|SMAD4_HUMAN|HGF_HUMAN	0.372
51302	regulation of cell division	3.5279e-05	0.00016122	6	154	148	37534	RHOA_HUMAN|VEGFA_HUMAN|CALM_HUMAN|FGF2_HUMAN|GBLP_HUMAN|CDC42_HUMAN	0.133
21539	subthalamus development	3.6283e-05	0.00016538	4	47	148	37534	RHOA_HUMAN|1433T_HUMAN|CALM_HUMAN|CDC42_HUMAN	1
50853	B cell receptor signaling pathway	3.6283e-05	0.00016538	4	47	148	37534	NTAL_HUMAN|BCAR1_HUMAN|MK01_HUMAN|LYN_HUMAN	1
61138	morphogenesis of a branching epithelium	3.6684e-05	0.00016699	8	313	148	37534	RASK_HUMAN|SRC_HUMAN|VEGFA_HUMAN|FGF2_HUMAN|RASH_HUMAN|CTNB1_HUMAN|SMAD4_HUMAN|GRB2_HUMAN	0.005
70304	positive regulation of stress-activated protein kinase signaling cascade	3.6864e-05	0.0001676	5	94	148	37534	VEGFA_HUMAN|RASH_HUMAN|RIPK2_HUMAN|CDC42_HUMAN|LYN_HUMAN	1
6996	organelle organization	3.7167e-05	0.00016876	35	4409	148	37534	SIR1_HUMAN|1433Z_HUMAN|P53_HUMAN|HDAC1_HUMAN|FAK1_HUMAN|HGF_HUMAN|SKP1_HUMAN|RASK_HUMAN|MK09_HUMAN|SRC_HUMAN|KPCA_HUMAN|AKT1_HUMAN|CALM_HUMAN|JAK2_HUMAN|CASP3_HUMAN|M3K7_HUMAN|CTBP1_HUMAN|MK14_HUMAN|HSP74_HUMAN|RAC1_HUMAN|JUN_HUMAN|KAPCA_HUMAN|TYY1_HUMAN|RHOG_HUMAN|CCND1_HUMAN|GCR_HUMAN|RHOA_HUMAN|BCAR1_HUMAN|EP300_HUMAN|CBP_HUMAN|RASH_HUMAN|CTNB1_HUMAN|RB_HUMAN|CDC42_HUMAN|ITB1_HUMAN	0.098
44710	single-organism metabolic process	3.8443e-05	0.00017434	40	5372	148	37534	SIR1_HUMAN|HIF1A_HUMAN|PTN11_HUMAN|PK3CA_HUMAN|PSB1_HUMAN|PSB7_HUMAN|LAT2_HUMAN|FGF2_HUMAN|PRS4_HUMAN|PSDE_HUMAN|EGFR_HUMAN|PSB2_HUMAN|PSB4_HUMAN|PSMD1_HUMAN|KPCA_HUMAN|AKT1_HUMAN|CALM_HUMAN|PSMD8_HUMAN|CTBP1_HUMAN|PRS8_HUMAN|MK14_HUMAN|PSA3_HUMAN|KAPCA_HUMAN|P85A_HUMAN|MK01_HUMAN|SYHM_HUMAN|GCR_HUMAN|PSMD7_HUMAN|RXRA_HUMAN|PRS7_HUMAN|PSB6_HUMAN|CBP_HUMAN|PSA7_HUMAN|UBC_HUMAN|PSA6_HUMAN|PSA5_HUMA…	0.702
10518	positive regulation of phospholipase activity	3.879e-05	0.00017569	5	95	148	37534	KAPCA_HUMAN|KPCA_HUMAN|CALM_HUMAN|FGF2_HUMAN|EGFR_HUMAN	1
2001234	negative regulation of apoptotic signaling pathway	3.9237e-05	0.00017748	8	316	148	37534	SIR1_HUMAN|NEMO_HUMAN|FYN_HUMAN|SRC_HUMAN|AKT1_HUMAN|CTNB1_HUMAN|HGF_HUMAN|M3K7_HUMAN	0.654
38061	NIK/NF-kappaB cascade	3.946e-05	0.00017804	4	48	148	37534	NEMO_HUMAN|TRAF6_HUMAN|BIRC2_HUMAN|M3K7_HUMAN	1
51353	positive regulation of oxidoreductase activity	3.946e-05	0.00017804	4	48	148	37534	RASK_HUMAN|HIF1A_HUMAN|AKT1_HUMAN|CALM_HUMAN	1
35821	modification of morphology or physiology of other organism	4.0792e-05	0.00018382	5	96	148	37534	RXRA_HUMAN|JUN_HUMAN|STAT1_HUMAN|EP300_HUMAN|HDAC1_HUMAN	1
60191	regulation of lipase activity	4.2183e-05	0.00018985	6	159	148	37534	KAPCA_HUMAN|KPCA_HUMAN|CALM_HUMAN|FGF2_HUMAN|JAK2_HUMAN|EGFR_HUMAN	1
51341	regulation of oxidoreductase activity	4.2873e-05	0.00019247	5	97	148	37534	RASK_HUMAN|HIF1A_HUMAN|AKT1_HUMAN|CALM_HUMAN|EGFR_HUMAN	1
51897	positive regulation of protein kinase B signaling cascade	4.2873e-05	0.00019247	5	97	148	37534	RARA_HUMAN|SRC_HUMAN|MTOR_HUMAN|FAK1_HUMAN|EGFR_HUMAN	1
65003	macromolecular complex assembly	4.319e-05	0.00019365	19	1702	148	37534	RAC1_HUMAN|P53_HUMAN|ELOB_HUMAN|SMAD4_HUMAN|FAK1_HUMAN|GRB2_HUMAN|RHOA_HUMAN|RXRA_HUMAN|TRAF6_HUMAN|SQSTM_HUMAN|SRC_HUMAN|CBP_HUMAN|1433B_HUMAN|BIRC2_HUMAN|RASH_HUMAN|CTNB1_HUMAN|JAK2_HUMAN|SMAD2_HUMAN|HSP74_HUMAN	0.534
48863	stem cell differentiation	4.3722e-05	0.00019555	9	416	148	37534	HIF1A_HUMAN|STAT1_HUMAN|CBP_HUMAN|FGF2_HUMAN|CTNB1_HUMAN|SMAD4_HUMAN|SMAD2_HUMAN|HGF_HUMAN|STAT3_HUMAN	0.054
34612	response to tumor necrosis factor	4.3685e-05	0.00019555	6	160	148	37534	SIR1_HUMAN|STAT1_HUMAN|MK09_HUMAN|JAK2_HUMAN|IKKB_HUMAN|CASP3_HUMAN	0.237
51051	negative regulation of transport	4.4242e-05	0.00019762	10	520	148	37534	PTN11_HUMAN|RAC1_HUMAN|IKBA_HUMAN|MTOR_HUMAN|KPCA_HUMAN|THA_HUMAN|AKT1_HUMAN|1433B_HUMAN|CALM_HUMAN|GBLP_HUMAN	0.651
31056	regulation of histone modification	4.523e-05	0.00020178	6	161	148	37534	SIR1_HUMAN|MK03_HUMAN|VEGFA_HUMAN|P53_HUMAN|CTNB1_HUMAN|CTBP1_HUMAN	0.261
61419	positive regulation of transcription from RNA polymerase II promoter in response to hypoxia	4.621e-05	0.00020513	2	3	148	37534	HIF1A_HUMAN|VEGFA_HUMAN	0.162
51097	negative regulation of helicase activity	4.621e-05	0.00020513	2	3	148	37534	SIR1_HUMAN|P53_HUMAN	0.635
18076	N-terminal peptidyl-lysine acetylation	4.621e-05	0.00020513	2	3	148	37534	EP300_HUMAN|CBP_HUMAN	1
70427	nucleotide-binding oligomerization domain containing 1 signaling pathway	4.621e-05	0.00020513	2	3	148	37534	IKBA_HUMAN|RIPK2_HUMAN	1
45429	positive regulation of nitric oxide biosynthetic process	4.6419e-05	0.0002058	4	50	148	37534	MK09_HUMAN|AKT1_HUMAN|JAK2_HUMAN|EGFR_HUMAN	1
10800	positive regulation of peptidyl-threonine phosphorylation	4.6936e-05	0.00020732	3	18	148	37534	CALM_HUMAN|MK01_HUMAN|RIPK2_HUMAN	1
19883	antigen processing and presentation of endogenous antigen	4.6936e-05	0.00020732	3	18	148	37534	1C01_HUMAN|1B51_HUMAN|1B27_HUMAN	1
31954	positive regulation of protein autophosphorylation	4.6936e-05	0.00020732	3	18	148	37534	SRC_HUMAN|VEGFA_HUMAN|CALM_HUMAN	1
30900	forebrain development	4.7097e-05	0.00020778	11	635	148	37534	RHOA_HUMAN|HIF1A_HUMAN|RAC1_HUMAN|FYN_HUMAN|SRC_HUMAN|1433T_HUMAN|CALM_HUMAN|CTNB1_HUMAN|A4_HUMAN|CDC42_HUMAN|EGFR_HUMAN	0.494
33138	positive regulation of peptidyl-serine phosphorylation	4.7281e-05	0.00020833	5	99	148	37534	PK3CA_HUMAN|VEGFA_HUMAN|AKT1_HUMAN|RIPK2_HUMAN|CDC42_HUMAN	0.488
2001056	positive regulation of cysteine-type endopeptidase activity	4.8451e-05	0.00021322	6	163	148	37534	SIR1_HUMAN|CDN1B_HUMAN|MK09_HUMAN|GBLP_HUMAN|JAK2_HUMAN|CASP3_HUMAN	0.71
43542	endothelial cell migration	4.9613e-05	0.00021806	5	100	148	37534	PK3CA_HUMAN|VEGFA_HUMAN|FGF2_HUMAN|FAK1_HUMAN|ITB1_HUMAN	0.101
30324	lung development	4.9904e-05	0.00021907	8	327	148	37534	RASK_HUMAN|VEGFA_HUMAN|THA_HUMAN|EP300_HUMAN|RASH_HUMAN|CTNB1_HUMAN|SMAD2_HUMAN|EGFR_HUMAN	0.171
48864	stem cell development	5.0983e-05	0.00022326	8	328	148	37534	HIF1A_HUMAN|CBP_HUMAN|FGF2_HUMAN|CTNB1_HUMAN|SMAD4_HUMAN|SMAD2_HUMAN|HGF_HUMAN|STAT3_HUMAN	0.029
51348	negative regulation of transferase activity	5.0983e-05	0.00022326	8	328	148	37534	SIR1_HUMAN|CDN1B_HUMAN|KPCA_HUMAN|AKT1_HUMAN|GBLP_HUMAN|RB_HUMAN|CASP3_HUMAN|LYN_HUMAN	0.466
1763	morphogenesis of a branching structure	5.2081e-05	0.00022779	8	329	148	37534	RASK_HUMAN|SRC_HUMAN|VEGFA_HUMAN|FGF2_HUMAN|RASH_HUMAN|CTNB1_HUMAN|SMAD4_HUMAN|GRB2_HUMAN	0.004
10035	response to inorganic substance	5.4163e-05	0.00023661	11	645	148	37534	SIR1_HUMAN|CDN1B_HUMAN|JUN_HUMAN|STAT1_HUMAN|MK09_HUMAN|SRC_HUMAN|FOS_HUMAN|CALM_HUMAN|CTNB1_HUMAN|CCND1_HUMAN|EGFR_HUMAN	0.758
16192	vesicle-mediated transport	5.4751e-05	0.00023888	21	2043	148	37534	NTAL_HUMAN|RAC1_HUMAN|RARA_HUMAN|PK3CA_HUMAN|FYN_HUMAN|VEGFA_HUMAN|1433Z_HUMAN|P85A_HUMAN|MK01_HUMAN|FAK1_HUMAN|GRB2_HUMAN|HGF_HUMAN|HSP7C_HUMAN|MK03_HUMAN|SRC_HUMAN|CALM_HUMAN|RASH_HUMAN|CTNB1_HUMAN|A4_HUMAN|CDC42_HUMAN|LYN_HUMAN	0.023
30323	respiratory tube development	5.5496e-05	0.00024184	8	332	148	37534	RASK_HUMAN|VEGFA_HUMAN|THA_HUMAN|EP300_HUMAN|RASH_HUMAN|CTNB1_HUMAN|SMAD2_HUMAN|EGFR_HUMAN	0.156
16482	cytoplasmic transport	5.6639e-05	0.00024652	13	892	148	37534	IKBA_HUMAN|JUN_HUMAN|1433Z_HUMAN|P53_HUMAN|FGF2_HUMAN|P85A_HUMAN|MK01_HUMAN|MK09_HUMAN|AKT1_HUMAN|JAK2_HUMAN|RS27A_HUMAN|STAT3_HUMAN|HSP74_HUMAN	0.212
7369	gastrulation	5.8176e-05	0.0002529	7	246	148	37534	KAPCA_HUMAN|P53_HUMAN|CTNB1_HUMAN|GBLP_HUMAN|SMAD4_HUMAN|SMAD2_HUMAN|ITB1_HUMAN	0.727
9755	hormone-mediated signaling pathway	5.9231e-05	0.00025717	6	169	148	37534	RXRA_HUMAN|PTN11_HUMAN|RARA_HUMAN|THA_HUMAN|JAK2_HUMAN|GCR_HUMAN	1
2001252	positive regulation of chromosome organization	5.9841e-05	0.00025887	5	104	148	37534	SIR1_HUMAN|MK03_HUMAN|P53_HUMAN|CTNB1_HUMAN|CTBP1_HUMAN	0.688
44704	single-organism reproductive behavior	5.9841e-05	0.00025887	5	104	148	37534	RASK_HUMAN|HIF1A_HUMAN|RASH_HUMAN|A4_HUMAN|ITB1_HUMAN	1
45638	negative regulation of myeloid cell differentiation	5.9841e-05	0.00025887	5	104	148	37534	IKBA_HUMAN|RARA_HUMAN|CTNB1_HUMAN|P85A_HUMAN|LYN_HUMAN	1
48568	embryonic organ development	6.1283e-05	0.00026479	11	654	148	37534	HIF1A_HUMAN|RAC1_HUMAN|RARA_HUMAN|VEGFA_HUMAN|P53_HUMAN|AKT1_HUMAN|CTNB1_HUMAN|MK01_HUMAN|GRB2_HUMAN|SMAD2_HUMAN|EGFR_HUMAN	0.092
45321	leukocyte activation	6.4697e-05	0.00027921	11	658	148	37534	NTAL_HUMAN|TRAF6_HUMAN|JUN_HUMAN|FYN_HUMAN|1433Z_HUMAN|P53_HUMAN|CTNB1_HUMAN|P85A_HUMAN|RIPK2_HUMAN|LYN_HUMAN|ITB1_HUMAN	1
1902275	regulation of chromatin organization	6.5297e-05	0.00028145	6	172	148	37534	SIR1_HUMAN|MK03_HUMAN|VEGFA_HUMAN|P53_HUMAN|CTNB1_HUMAN|CTBP1_HUMAN	0.27
40007	growth	6.5576e-05	0.00028232	11	659	148	37534	PTN11_HUMAN|RARA_HUMAN|MTOR_HUMAN|VEGFA_HUMAN|P53_HUMAN|SMAD4_HUMAN|SMAD2_HUMAN|A4_HUMAN|CDC42_HUMAN|MK14_HUMAN|ITB1_HUMAN	0.658
51216	cartilage development	6.9368e-05	0.00029828	7	253	148	37534	HIF1A_HUMAN|RARA_HUMAN|MK03_HUMAN|KPCA_HUMAN|THA_HUMAN|FGF2_HUMAN|MK14_HUMAN	1
2262	myeloid cell homeostasis	6.9608e-05	0.00029896	6	174	148	37534	VEGFA_HUMAN|THA_HUMAN|JAK2_HUMAN|RB_HUMAN|CASP3_HUMAN|LYN_HUMAN	1
43933	macromolecular complex subunit organization	7.0918e-05	0.00030421	23	2406	148	37534	RAC1_HUMAN|P53_HUMAN|ELOB_HUMAN|SMAD4_HUMAN|FAK1_HUMAN|GRB2_HUMAN|RHOA_HUMAN|HSP7C_HUMAN|RXRA_HUMAN|TRAF6_HUMAN|SQSTM_HUMAN|BCAR1_HUMAN|SRC_HUMAN|CBP_HUMAN|1433B_HUMAN|BIRC2_HUMAN|RASH_HUMAN|CTNB1_HUMAN|JAK2_HUMAN|SMAD2_HUMAN|RS27A_HUMAN|CDC42_HUMAN|HSP74_HUMAN	0.314
6913	nucleocytoplasmic transport	7.1078e-05	0.00030454	8	344	148	37534	JUN_HUMAN|IKBA_HUMAN|P53_HUMAN|AKT1_HUMAN|P85A_HUMAN|JAK2_HUMAN|MK01_HUMAN|STAT3_HUMAN	0.102
10517	regulation of phospholipase activity	7.1623e-05	0.00030614	5	108	148	37534	KAPCA_HUMAN|KPCA_HUMAN|CALM_HUMAN|FGF2_HUMAN|EGFR_HUMAN	1
43154	negative regulation of cysteine-type endopeptidase activity involved in apoptotic process	7.1623e-05	0.00030614	5	108	148	37534	SRC_HUMAN|VEGFA_HUMAN|AKT1_HUMAN|BIRC2_HUMAN|HGF_HUMAN	1
6112	energy reserve metabolic process	7.1848e-05	0.00030673	6	175	148	37534	KAPCA_HUMAN|KPCA_HUMAN|AKT1_HUMAN|CALM_HUMAN|UBC_HUMAN|RS27A_HUMAN	1
43535	regulation of blood vessel endothelial cell migration	7.2685e-05	0.00030882	4	56	148	37534	KPCA_HUMAN|VEGFA_HUMAN|AKT1_HUMAN|FGF2_HUMAN	0.063
18107	peptidyl-threonine phosphorylation	7.2685e-05	0.00030882	4	56	148	37534	KAPCA_HUMAN|MTOR_HUMAN|KPCA_HUMAN|MK01_HUMAN	1
30316	osteoclast differentiation	7.2685e-05	0.00030882	4	56	148	37534	TRAF6_HUMAN|SRC_HUMAN|CTNB1_HUMAN|MK14_HUMAN	1
50434	positive regulation of viral transcription	7.2685e-05	0.00030882	4	56	148	37534	JUN_HUMAN|EP300_HUMAN|ELOB_HUMAN|ELOC_HUMAN	1
1901362	organic cyclic compound biosynthetic process	7.3581e-05	0.00031226	33	4181	148	37534	SIR1_HUMAN|HIF1A_HUMAN|THA_HUMAN|P53_HUMAN|ELOB_HUMAN|SMAD4_HUMAN|HDAC1_HUMAN|NEMO_HUMAN|HSP7C_HUMAN|SMAD2_HUMAN|M3K7_HUMAN|CTBP1_HUMAN|PRS8_HUMAN|STAT3_HUMAN|MK14_HUMAN|JUN_HUMAN|RARA_HUMAN|TYY1_HUMAN|STAT1_HUMAN|FOS_HUMAN|CCND1_HUMAN|ELOC_HUMAN|MK01_HUMAN|GCR_HUMAN|RXRA_HUMAN|MK03_HUMAN|CBP_HUMAN|EP300_HUMAN|BIRC2_HUMAN|CTNB1_HUMAN|UBC_HUMAN|RB_HUMAN|RS27A_HUMAN	0.164
71542	dopaminergic neuron differentiation	7.5839e-05	0.00032032	3	21	148	37534	HIF1A_HUMAN|RAC1_HUMAN|VEGFA_HUMAN	0.161
1900408	negative regulation of cellular response to oxidative stress	7.5839e-05	0.00032032	3	21	148	37534	SIR1_HUMAN|AKT1_HUMAN|HGF_HUMAN	0.659
43921	modulation by host of viral transcription	7.5839e-05	0.00032032	3	21	148	37534	JUN_HUMAN|EP300_HUMAN|HDAC1_HUMAN	1
52472	modulation by host of symbiont transcription	7.5839e-05	0.00032032	3	21	148	37534	JUN_HUMAN|EP300_HUMAN|HDAC1_HUMAN	1
51291	protein heterooligomerization	7.6499e-05	0.00032273	6	177	148	37534	SQSTM_HUMAN|1433B_HUMAN|BIRC2_HUMAN|RASH_HUMAN|CTNB1_HUMAN|GRB2_HUMAN	1
51169	nuclear transport	7.7018e-05	0.00032415	8	348	148	37534	JUN_HUMAN|IKBA_HUMAN|P53_HUMAN|AKT1_HUMAN|P85A_HUMAN|JAK2_HUMAN|MK01_HUMAN|STAT3_HUMAN	0.097
7420	brain development	7.6971e-05	0.00032415	14	1052	148	37534	PTN11_HUMAN|HIF1A_HUMAN|RAC1_HUMAN|FYN_HUMAN|P53_HUMAN|EGFR_HUMAN|RHOA_HUMAN|SRC_HUMAN|1433T_HUMAN|CALM_HUMAN|CTNB1_HUMAN|CDC42_HUMAN|A4_HUMAN|ITB1_HUMAN	0.728
42307	positive regulation of protein import into nucleus	7.8147e-05	0.00032812	5	110	148	37534	RHOA_HUMAN|P85A_HUMAN|SMAD4_HUMAN|EGFR_HUMAN|MK14_HUMAN	1
2000117	negative regulation of cysteine-type endopeptidase activity	7.8147e-05	0.00032812	5	110	148	37534	SRC_HUMAN|VEGFA_HUMAN|AKT1_HUMAN|BIRC2_HUMAN|HGF_HUMAN	1
7423	sensory organ development	7.8369e-05	0.00032867	12	794	148	37534	CDN1B_HUMAN|RXRA_HUMAN|HIF1A_HUMAN|PTN11_HUMAN|RAC1_HUMAN|RARA_HUMAN|TYY1_HUMAN|VEGFA_HUMAN|CTNB1_HUMAN|HDAC1_HUMAN|STAT3_HUMAN|EGFR_HUMAN	0.07
46578	regulation of Ras protein signal transduction	7.8913e-05	0.00033056	6	178	148	37534	RASA1_HUMAN|RASK_HUMAN|RAC1_HUMAN|SQSTM_HUMAN|RASH_HUMAN|ITB1_HUMAN	0.101
14066	regulation of phosphatidylinositol 3-kinase cascade	8.1575e-05	0.00034091	5	111	148	37534	RARA_HUMAN|FYN_HUMAN|JAK2_HUMAN|FAK1_HUMAN|HGF_HUMAN	1
60193	positive regulation of lipase activity	8.1575e-05	0.00034091	5	111	148	37534	KAPCA_HUMAN|KPCA_HUMAN|CALM_HUMAN|FGF2_HUMAN|EGFR_HUMAN	1
2000379	positive regulation of reactive oxygen species metabolic process	8.3449e-05	0.00034834	4	58	148	37534	P53_HUMAN|GRB2_HUMAN|EGFR_HUMAN|MK14_HUMAN	1
42990	regulation of transcription factor import into nucleus	8.5118e-05	0.00035489	5	112	148	37534	RHOA_HUMAN|IKBA_HUMAN|MTOR_HUMAN|THA_HUMAN|P85A_HUMAN	1
32495	response to muramyl dipeptide	8.756e-05	0.00036422	3	22	148	37534	IKBA_HUMAN|RIPK2_HUMAN|MK14_HUMAN	1
60789	hair follicle placode formation	8.756e-05	0.00036422	3	22	148	37534	CTNB1_HUMAN|HDAC1_HUMAN|CDC42_HUMAN	1
6954	inflammatory response	8.9218e-05	0.00036994	10	566	148	37534	NEMO_HUMAN|HIF1A_HUMAN|RAC1_HUMAN|1433Z_HUMAN|AKT1_HUMAN|FOS_HUMAN|IKKB_HUMAN|RIPK2_HUMAN|STAT3_HUMAN|LYN_HUMAN	0.499
51893	regulation of focal adhesion assembly	8.9245e-05	0.00036994	4	59	148	37534	RAC1_HUMAN|SRC_HUMAN|VEGFA_HUMAN|FAK1_HUMAN	1
90109	regulation of cell-substrate junction assembly	8.9245e-05	0.00036994	4	59	148	37534	RAC1_HUMAN|SRC_HUMAN|VEGFA_HUMAN|FAK1_HUMAN	1
48754	branching morphogenesis of an epithelial tube	9.0463e-05	0.00037455	7	264	148	37534	RASK_HUMAN|SRC_HUMAN|VEGFA_HUMAN|FGF2_HUMAN|RASH_HUMAN|CTNB1_HUMAN|SMAD4_HUMAN	0.003
51343	positive regulation of cyclic-nucleotide phosphodiesterase activity	9.218e-05	0.00038078	2	4	148	37534	CALM_HUMAN|GBLP_HUMAN	1
90170	regulation of Golgi inheritance	9.218e-05	0.00038078	2	4	148	37534	MK03_HUMAN|MK01_HUMAN	1
18210	peptidyl-threonine modification	9.5328e-05	0.00039332	4	60	148	37534	KAPCA_HUMAN|MTOR_HUMAN|KPCA_HUMAN|MK01_HUMAN	1
10212	response to ionizing radiation	9.7562e-05	0.00040208	6	185	148	37534	SIR1_HUMAN|P53_HUMAN|CCND1_HUMAN|GRB2_HUMAN|MK14_HUMAN|ITB1_HUMAN	0.824
51179	localization	9.8004e-05	0.00040343	55	8731	148	37534	PTN11_HUMAN|HIF1A_HUMAN|THA_HUMAN|VEGFA_HUMAN|P53_HUMAN|LAT2_HUMAN|FAK1_HUMAN|RASK_HUMAN|HSP7C_HUMAN|MK09_HUMAN|KPCA_HUMAN|AKT1_HUMAN|JAK2_HUMAN|SMAD2_HUMAN|STAT3_HUMAN|HSP74_HUMAN|JUN_HUMAN|KAPCA_HUMAN|RARA_HUMAN|TYY1_HUMAN|RHOG_HUMAN|P85A_HUMAN|MK01_HUMAN|RHOA_HUMAN|SQSTM_HUMAN|1433T_HUMAN|CTNB1_HUMAN|RASH_HUMAN|RB_HUMAN|CDC42_HUMAN|A4_HUMAN|ITB1_HUMAN|JAK1_HUMAN|NTAL_HUMAN|IKBA_HUMAN|PK3CA_HUM…	0
7498	mesoderm development	0.00010049	0.00041272	6	186	148	37534	KAPCA_HUMAN|VEGFA_HUMAN|JAK2_HUMAN|SMAD4_HUMAN|SMAD2_HUMAN|ITB1_HUMAN	1
52312	modulation of transcription in other organism involved in symbiotic interaction	0.0001004	0.00041272	3	23	148	37534	JUN_HUMAN|EP300_HUMAN|HDAC1_HUMAN	1
7202	activation of phospholipase C activity	0.00010171	0.00041723	4	61	148	37534	KAPCA_HUMAN|KPCA_HUMAN|CALM_HUMAN|EGFR_HUMAN	1
6919	activation of cysteine-type endopeptidase activity involved in apoptotic process	0.00010464	0.00042878	5	117	148	37534	CDN1B_HUMAN|MK09_HUMAN|GBLP_HUMAN|JAK2_HUMAN|CASP3_HUMAN	1
6417	regulation of translation	0.00010506	0.00042999	8	364	148	37534	RXRA_HUMAN|RARA_HUMAN|MTOR_HUMAN|AKT1_HUMAN|GBLP_HUMAN|MK01_HUMAN|DTD1_HUMAN|A4_HUMAN	1
44702	single organism reproductive process	0.00010524	0.00043023	16	1367	148	37534	SIR1_HUMAN|HIF1A_HUMAN|KAPCA_HUMAN|RARA_HUMAN|TYY1_HUMAN|VEGFA_HUMAN|EGFR_HUMAN|RASK_HUMAN|RXRA_HUMAN|MTOR_HUMAN|SRC_HUMAN|AKT1_HUMAN|RASH_HUMAN|CTNB1_HUMAN|A4_HUMAN|ITB1_HUMAN	0.316
48469	cell maturation	0.00010656	0.00043413	6	188	148	37534	HIF1A_HUMAN|KAPCA_HUMAN|VEGFA_HUMAN|CTNB1_HUMAN|RB_HUMAN|A4_HUMAN	0.225
1838	embryonic epithelial tube formation	0.00010656	0.00043413	6	188	148	37534	HIF1A_HUMAN|TRAF6_HUMAN|RARA_HUMAN|KAPCA_HUMAN|CTNB1_HUMAN|M3K7_HUMAN	1
43393	regulation of protein binding	0.00010656	0.00043413	6	188	148	37534	KAPCA_HUMAN|MK03_HUMAN|SRC_HUMAN|EP300_HUMAN|A4_HUMAN|CDC42_HUMAN	1
90311	regulation of protein deacetylation	0.00010839	0.00044059	4	62	148	37534	VEGFA_HUMAN|P53_HUMAN|EP300_HUMAN|CTBP1_HUMAN	0.373
2762	negative regulation of myeloid leukocyte differentiation	0.00010839	0.00044059	4	62	148	37534	RARA_HUMAN|CTNB1_HUMAN|P85A_HUMAN|LYN_HUMAN	1
32368	regulation of lipid transport	0.00010893	0.00044178	5	118	148	37534	SIR1_HUMAN|PTN11_HUMAN|IKBA_HUMAN|MK09_HUMAN|AKT1_HUMAN	0.744
22407	regulation of cell-cell adhesion	0.00010893	0.00044178	5	118	148	37534	SRC_HUMAN|KPCA_HUMAN|JAK2_HUMAN|FAK1_HUMAN|LYN_HUMAN	1
72175	epithelial tube formation	0.0001097	0.00044439	6	189	148	37534	HIF1A_HUMAN|TRAF6_HUMAN|RARA_HUMAN|KAPCA_HUMAN|CTNB1_HUMAN|M3K7_HUMAN	1
50727	regulation of inflammatory response	0.00011115	0.00044978	8	367	148	37534	PSB4_HUMAN|KPCA_HUMAN|BIRC2_HUMAN|JAK2_HUMAN|PSA6_HUMAN|EGFR_HUMAN|MK14_HUMAN|LYN_HUMAN	0.487
51969	regulation of transmission of nerve impulse	0.00011252	0.0004548	9	471	148	37534	RASK_HUMAN|RARA_HUMAN|KAPCA_HUMAN|MTOR_HUMAN|AKT1_HUMAN|RASH_HUMAN|CTNB1_HUMAN|HGF_HUMAN|EGFR_HUMAN	0.324
45216	cell-cell junction organization	0.00011392	0.00045993	7	274	148	37534	RHOA_HUMAN|RAC1_HUMAN|SRC_HUMAN|KPCA_HUMAN|CTNB1_HUMAN|CDC42_HUMAN|ITB1_HUMAN	0.314
2042	cell migration involved in sprouting angiogenesis	0.00011442	0.00046089	3	24	148	37534	VEGFA_HUMAN|FGF2_HUMAN|ITB1_HUMAN	0.097
60765	regulation of androgen receptor signaling pathway	0.00011442	0.00046089	3	24	148	37534	SIR1_HUMAN|EP300_HUMAN|HDAC1_HUMAN	1
2001016	positive regulation of skeletal muscle cell differentiation	0.00012964	0.00052164	3	25	148	37534	MTOR_HUMAN|THA_HUMAN|MK14_HUMAN	1
19827	stem cell maintenance	0.00013011	0.00052294	6	195	148	37534	CBP_HUMAN|FGF2_HUMAN|CTNB1_HUMAN|SMAD4_HUMAN|SMAD2_HUMAN|STAT3_HUMAN	0.337
97202	activation of cysteine-type endopeptidase activity	0.00013242	0.0005316	5	123	148	37534	CDN1B_HUMAN|MK09_HUMAN|GBLP_HUMAN|JAK2_HUMAN|CASP3_HUMAN	1
21700	developmental maturation	0.00013605	0.00054559	7	282	148	37534	RHOA_HUMAN|HIF1A_HUMAN|KAPCA_HUMAN|VEGFA_HUMAN|CTNB1_HUMAN|RB_HUMAN|A4_HUMAN	0.321
44708	single-organism behavior	0.00013755	0.00055095	11	717	148	37534	RASK_HUMAN|HIF1A_HUMAN|JUN_HUMAN|FYN_HUMAN|THA_HUMAN|P53_HUMAN|FOS_HUMAN|RASH_HUMAN|A4_HUMAN|EGFR_HUMAN|ITB1_HUMAN	0.828
6886	intracellular protein transport	0.0001441	0.00057655	15	1259	148	37534	IKBA_HUMAN|JUN_HUMAN|1433Z_HUMAN|P53_HUMAN|P85A_HUMAN|MK01_HUMAN|MK09_HUMAN|1433T_HUMAN|1433B_HUMAN|AKT1_HUMAN|JAK2_HUMAN|RS27A_HUMAN|STAT3_HUMAN|ITB1_HUMAN|HSP74_HUMAN	0.824
2000179	positive regulation of neural precursor cell proliferation	0.00014667	0.00058553	4	67	148	37534	HIF1A_HUMAN|VEGFA_HUMAN|CTNB1_HUMAN|LYN_HUMAN	0.178
45931	positive regulation of mitotic cell cycle	0.00014667	0.00058553	4	67	148	37534	PTN11_HUMAN|KPCA_HUMAN|CCND1_HUMAN|A4_HUMAN	0.336
10631	epithelial cell migration	0.00014826	0.00059122	5	126	148	37534	PK3CA_HUMAN|VEGFA_HUMAN|FGF2_HUMAN|FAK1_HUMAN|ITB1_HUMAN	0.098
1889	liver development	0.00014933	0.00059483	6	200	148	37534	JUN_HUMAN|RARA_HUMAN|CTNB1_HUMAN|CCND1_HUMAN|HGF_HUMAN|EGFR_HUMAN	0.183
35022	positive regulation of Rac protein signal transduction	0.00015324	0.00060834	2	5	148	37534	RASK_HUMAN|RASH_HUMAN	1
70671	response to interleukin-12	0.00015324	0.00060834	2	5	148	37534	JAK2_HUMAN|RIPK2_HUMAN	1
72584	caveolin-mediated endocytosis	0.00015324	0.00060834	2	5	148	37534	MK03_HUMAN|MK01_HUMAN	1
51384	response to glucocorticoid stimulus	0.00015343	0.00060845	6	201	148	37534	RASK_HUMAN|FOS_HUMAN|CALM_HUMAN|CCND1_HUMAN|GCR_HUMAN|EGFR_HUMAN	1
90132	epithelium migration	0.00015385	0.00060943	5	127	148	37534	PK3CA_HUMAN|VEGFA_HUMAN|FGF2_HUMAN|FAK1_HUMAN|ITB1_HUMAN	0.091
34644	cellular response to UV	0.00015536	0.00061405	4	68	148	37534	TYY1_HUMAN|MK09_HUMAN|P53_HUMAN|P85A_HUMAN	1
60395	SMAD protein signal transduction	0.00015536	0.00061405	4	68	148	37534	JUN_HUMAN|FOS_HUMAN|SMAD4_HUMAN|SMAD2_HUMAN	1
3008	system process	0.00015614	0.00061644	26	3059	148	37534	HIF1A_HUMAN|JUN_HUMAN|KAPCA_HUMAN|PK3CA_HUMAN|STAT1_HUMAN|FYN_HUMAN|THA_HUMAN|VEGFA_HUMAN|FOS_HUMAN|MK01_HUMAN|FAK1_HUMAN|EGFR_HUMAN|RASK_HUMAN|CDN1B_HUMAN|HSP7C_HUMAN|MK03_HUMAN|KPCA_HUMAN|SRC_HUMAN|AKT1_HUMAN|CALM_HUMAN|RASH_HUMAN|CTNB1_HUMAN|CASP3_HUMAN|A4_HUMAN|CDC42_HUMAN|ITB1_HUMAN	0.006
61008	hepaticobiliary system development	0.00015762	0.00062092	6	202	148	37534	JUN_HUMAN|RARA_HUMAN|CTNB1_HUMAN|CCND1_HUMAN|HGF_HUMAN|EGFR_HUMAN	0.207
2001242	regulation of intrinsic apoptotic signaling pathway	0.00015762	0.00062092	6	202	148	37534	SIR1_HUMAN|NEMO_HUMAN|SRC_HUMAN|P53_HUMAN|AKT1_HUMAN|GBLP_HUMAN	0.484
71356	cellular response to tumor necrosis factor	0.0001596	0.00062733	5	128	148	37534	SIR1_HUMAN|STAT1_HUMAN|MK09_HUMAN|JAK2_HUMAN|IKKB_HUMAN	0.219
48660	regulation of smooth muscle cell proliferation	0.0001596	0.00062733	5	128	148	37534	TRAF6_HUMAN|JUN_HUMAN|STAT1_HUMAN|CTNB1_HUMAN|EGFR_HUMAN	1
31644	regulation of neurological system process	0.00016071	0.00063098	9	494	148	37534	RASK_HUMAN|RARA_HUMAN|KAPCA_HUMAN|MTOR_HUMAN|AKT1_HUMAN|RASH_HUMAN|CTNB1_HUMAN|HGF_HUMAN|EGFR_HUMAN	0.329
10741	negative regulation of intracellular protein kinase cascade	0.00016156	0.00063363	7	290	148	37534	SIR1_HUMAN|IKBA_HUMAN|STAT1_HUMAN|KPCA_HUMAN|AKT1_HUMAN|GBLP_HUMAN|LYN_HUMAN	0.779
45165	cell fate commitment	0.00016257	0.00063688	8	388	148	37534	RARA_HUMAN|P53_HUMAN|CTNB1_HUMAN|SMAD4_HUMAN|SMAD2_HUMAN|CASP3_HUMAN|CDC42_HUMAN|ITB1_HUMAN	0.654
2040	sprouting angiogenesis	0.00016442	0.00064062	4	69	148	37534	VEGFA_HUMAN|FGF2_HUMAN|CDC42_HUMAN|ITB1_HUMAN	0.118
34645	cellular macromolecule biosynthetic process	0.0001641	0.00064062	37	5136	148	37534	SIR1_HUMAN|HIF1A_HUMAN|THA_HUMAN|P53_HUMAN|ELOB_HUMAN|SMAD4_HUMAN|HDAC1_HUMAN|EGFR_HUMAN|NEMO_HUMAN|HSP7C_HUMAN|AKT1_HUMAN|SMAD2_HUMAN|M3K7_HUMAN|CTBP1_HUMAN|PRS8_HUMAN|STAT3_HUMAN|MK14_HUMAN|JUN_HUMAN|RARA_HUMAN|TYY1_HUMAN|STAT1_HUMAN|FOS_HUMAN|CCND1_HUMAN|MK01_HUMAN|ELOC_HUMAN|SYHM_HUMAN|GCR_HUMAN|RXRA_HUMAN|MK03_HUMAN|EP300_HUMAN|CBP_HUMAN|BIRC2_HUMAN|CTNB1_HUMAN|UBC_HUMAN|RB_HUMAN|DTD1_HUMAN|…	0.179
1837	epithelial to mesenchymal transition	0.00016442	0.00064062	4	69	148	37534	HIF1A_HUMAN|CTNB1_HUMAN|SMAD4_HUMAN|HGF_HUMAN	0.323
31281	positive regulation of cyclase activity	0.00016442	0.00064062	4	69	148	37534	MK03_HUMAN|KPCA_HUMAN|CALM_HUMAN|MK14_HUMAN	1
71347	cellular response to interleukin-1	0.00016442	0.00064062	4	69	148	37534	HIF1A_HUMAN|TRAF6_HUMAN|MK03_HUMAN|MK09_HUMAN	1
3007	heart morphogenesis	0.000165	0.00064219	7	291	148	37534	RXRA_HUMAN|HIF1A_HUMAN|JUN_HUMAN|RARA_HUMAN|VEGFA_HUMAN|SMAD4_HUMAN|FAK1_HUMAN	0.12
6796	phosphate-containing compound metabolic process	0.00016725	0.00065022	31	3986	148	37534	PTN11_HUMAN|PK3CA_HUMAN|SLK_HUMAN|FGF2_HUMAN|FAK1_HUMAN|RIPK2_HUMAN|EGFR_HUMAN|MK09_HUMAN|SRC_HUMAN|KPCA_HUMAN|AKT1_HUMAN|CALM_HUMAN|JAK2_HUMAN|IKKB_HUMAN|SMAD2_HUMAN|M3K7_HUMAN|CTBP1_HUMAN|STAT3_HUMAN|LYN_HUMAN|MK14_HUMAN|KAPCA_HUMAN|RARA_HUMAN|FYN_HUMAN|P85A_HUMAN|CCND1_HUMAN|MK01_HUMAN|SQSTM_HUMAN|MK03_HUMAN|MTOR_HUMAN|A4_HUMAN|JAK1_HUMAN	0.015
45765	regulation of angiogenesis	0.0001685	0.00065439	7	292	148	37534	HIF1A_HUMAN|STAT1_HUMAN|KPCA_HUMAN|VEGFA_HUMAN|FGF2_HUMAN|CTNB1_HUMAN|HGF_HUMAN	0.06
7005	mitochondrion organization	0.00017063	0.00066193	9	498	148	37534	JUN_HUMAN|MK09_HUMAN|1433Z_HUMAN|P53_HUMAN|AKT1_HUMAN|CALM_HUMAN|CASP3_HUMAN|HSP74_HUMAN|MK14_HUMAN	1
6006	glucose metabolic process	0.00017207	0.00066678	7	293	148	37534	PK3CA_HUMAN|KAPCA_HUMAN|AKT1_HUMAN|CALM_HUMAN|UBC_HUMAN|RS27A_HUMAN|MK14_HUMAN	0.594
33143	regulation of intracellular steroid hormone receptor signaling pathway	0.00017385	0.00067224	4	70	148	37534	SIR1_HUMAN|SRC_HUMAN|EP300_HUMAN|HDAC1_HUMAN	1
51402	neuron apoptotic process	0.00017385	0.00067224	4	70	148	37534	P53_HUMAN|RB_HUMAN|CASP3_HUMAN|A4_HUMAN	1
14706	striated muscle tissue development	0.0001784	0.00068908	9	501	148	37534	RXRA_HUMAN|RARA_HUMAN|VEGFA_HUMAN|EP300_HUMAN|FOS_HUMAN|RB_HUMAN|A4_HUMAN|MK14_HUMAN|ITB1_HUMAN	0.402
31146	SCF-dependent proteasomal ubiquitin-dependent protein catabolic process	0.00018306	0.00070632	3	28	148	37534	RBX1_HUMAN|CUL1_HUMAN|SKP1_HUMAN	0.102
48661	positive regulation of smooth muscle cell proliferation	0.00018367	0.0007079	4	71	148	37534	TRAF6_HUMAN|JUN_HUMAN|STAT1_HUMAN|EGFR_HUMAN	1
45926	negative regulation of growth	0.0001908	0.0007346	7	298	148	37534	SIR1_HUMAN|CDN1B_HUMAN|HIF1A_HUMAN|P53_HUMAN|GBLP_HUMAN|SMAD4_HUMAN|FAK1_HUMAN	0.222
32107	regulation of response to nutrient levels	0.00019388	0.00074325	4	72	148	37534	SIR1_HUMAN|SQSTM_HUMAN|MTOR_HUMAN|P53_HUMAN	0.674
32104	regulation of response to extracellular stimulus	0.00019388	0.00074325	4	72	148	37534	SIR1_HUMAN|SQSTM_HUMAN|MTOR_HUMAN|P53_HUMAN	0.683
45428	regulation of nitric oxide biosynthetic process	0.00019388	0.00074325	4	72	148	37534	MK09_HUMAN|AKT1_HUMAN|JAK2_HUMAN|EGFR_HUMAN	1
46849	bone remodeling	0.00019388	0.00074325	4	72	148	37534	TRAF6_HUMAN|RAC1_HUMAN|SRC_HUMAN|CTNB1_HUMAN	1
90130	tissue migration	0.00019763	0.00075599	5	134	148	37534	PK3CA_HUMAN|VEGFA_HUMAN|FGF2_HUMAN|FAK1_HUMAN|ITB1_HUMAN	0.131
10506	regulation of autophagy	0.00019763	0.00075599	5	134	148	37534	SIR1_HUMAN|SQSTM_HUMAN|MTOR_HUMAN|P53_HUMAN|AKT1_HUMAN	0.657
51220	cytoplasmic sequestering of protein	0.00020359	0.00077797	3	29	148	37534	IKBA_HUMAN|THA_HUMAN|1433B_HUMAN	1
90101	negative regulation of transmembrane receptor protein serine/threonine kinase signaling pathway	0.00020459	0.00078093	5	135	148	37534	SIR1_HUMAN|P53_HUMAN|UBC_HUMAN|SMAD2_HUMAN|RS27A_HUMAN	0.677
2000177	regulation of neural precursor cell proliferation	0.00021173	0.00080646	5	136	148	37534	HIF1A_HUMAN|VEGFA_HUMAN|P53_HUMAN|CTNB1_HUMAN|LYN_HUMAN	0.18
90288	negative regulation of cellular response to growth factor stimulus	0.00021173	0.00080646	5	136	148	37534	SIR1_HUMAN|P53_HUMAN|UBC_HUMAN|SMAD2_HUMAN|RS27A_HUMAN	0.678
5977	glycogen metabolic process	0.00021552	0.00081743	4	74	148	37534	AKT1_HUMAN|CALM_HUMAN|UBC_HUMAN|RS27A_HUMAN	1
6921	cellular component disassembly involved in execution phase of apoptosis	0.00021552	0.00081743	4	74	148	37534	BIRC2_HUMAN|CTNB1_HUMAN|FAK1_HUMAN|CASP3_HUMAN	1
46677	response to antibiotic	0.00021552	0.00081743	4	74	148	37534	CDN1B_HUMAN|P53_HUMAN|JAK2_HUMAN|JAK1_HUMAN	1
48871	multicellular organismal homeostasis	0.00021543	0.00081743	7	304	148	37534	TRAF6_HUMAN|RAC1_HUMAN|SRC_HUMAN|VEGFA_HUMAN|CTNB1_HUMAN|STAT3_HUMAN|ITB1_HUMAN	1
6793	phosphorus metabolic process	0.00021748	0.00082397	31	4045	148	37534	PTN11_HUMAN|PK3CA_HUMAN|SLK_HUMAN|FGF2_HUMAN|FAK1_HUMAN|RIPK2_HUMAN|EGFR_HUMAN|MK09_HUMAN|SRC_HUMAN|KPCA_HUMAN|AKT1_HUMAN|CALM_HUMAN|JAK2_HUMAN|IKKB_HUMAN|SMAD2_HUMAN|M3K7_HUMAN|CTBP1_HUMAN|STAT3_HUMAN|LYN_HUMAN|MK14_HUMAN|KAPCA_HUMAN|RARA_HUMAN|FYN_HUMAN|P85A_HUMAN|CCND1_HUMAN|MK01_HUMAN|SQSTM_HUMAN|MK03_HUMAN|MTOR_HUMAN|A4_HUMAN|JAK1_HUMAN	0.021
2000142	regulation of DNA-dependent transcription, initiation	0.00022556	0.0008537	3	30	148	37534	JUN_HUMAN|THA_HUMAN|CTNB1_HUMAN	1
6073	cellular glucan metabolic process	0.00022697	0.00085721	4	75	148	37534	AKT1_HUMAN|CALM_HUMAN|UBC_HUMAN|RS27A_HUMAN	1
44042	glucan metabolic process	0.00022697	0.00085721	4	75	148	37534	AKT1_HUMAN|CALM_HUMAN|UBC_HUMAN|RS27A_HUMAN	1
60591	chondroblast differentiation	0.00022926	0.00086493	2	6	148	37534	RARA_HUMAN|FGF2_HUMAN	1
51346	negative regulation of hydrolase activity	0.0002315	0.00087247	9	519	148	37534	SIR1_HUMAN|SRC_HUMAN|VEGFA_HUMAN|P53_HUMAN|AKT1_HUMAN|BIRC2_HUMAN|RASH_HUMAN|HGF_HUMAN|A4_HUMAN	0.526
34330	cell junction organization	0.00023323	0.00087804	7	308	148	37534	RHOA_HUMAN|RAC1_HUMAN|SRC_HUMAN|KPCA_HUMAN|CTNB1_HUMAN|CDC42_HUMAN|ITB1_HUMAN	0.336
60326	cell chemotaxis	0.00023785	0.00089452	6	218	148	37534	RAC1_HUMAN|RHOG_HUMAN|BCAR1_HUMAN|KPCA_HUMAN|VEGFA_HUMAN|HGF_HUMAN	0.016
3151	outflow tract morphogenesis	0.00023885	0.00089733	4	76	148	37534	HIF1A_HUMAN|JUN_HUMAN|RARA_HUMAN|VEGFA_HUMAN	0.127
9059	macromolecule biosynthetic process	0.00024427	0.00091672	37	5238	148	37534	SIR1_HUMAN|HIF1A_HUMAN|THA_HUMAN|P53_HUMAN|ELOB_HUMAN|SMAD4_HUMAN|HDAC1_HUMAN|EGFR_HUMAN|NEMO_HUMAN|HSP7C_HUMAN|AKT1_HUMAN|SMAD2_HUMAN|M3K7_HUMAN|CTBP1_HUMAN|PRS8_HUMAN|STAT3_HUMAN|MK14_HUMAN|JUN_HUMAN|RARA_HUMAN|TYY1_HUMAN|STAT1_HUMAN|FOS_HUMAN|CCND1_HUMAN|MK01_HUMAN|ELOC_HUMAN|SYHM_HUMAN|GCR_HUMAN|RXRA_HUMAN|MK03_HUMAN|EP300_HUMAN|CBP_HUMAN|BIRC2_HUMAN|CTNB1_HUMAN|UBC_HUMAN|RB_HUMAN|DTD1_HUMAN|…	0.188
72091	regulation of stem cell proliferation	0.00025864	0.00096861	5	142	148	37534	HIF1A_HUMAN|STAT1_HUMAN|VEGFA_HUMAN|P53_HUMAN|CTNB1_HUMAN	0.158
2274	myeloid leukocyte activation	0.00025864	0.00096861	5	142	148	37534	NTAL_HUMAN|TRAF6_HUMAN|JUN_HUMAN|1433Z_HUMAN|LYN_HUMAN	1
1901342	regulation of vasculature development	0.00026213	0.00098042	7	314	148	37534	HIF1A_HUMAN|STAT1_HUMAN|KPCA_HUMAN|VEGFA_HUMAN|FGF2_HUMAN|CTNB1_HUMAN|HGF_HUMAN	0.063
60537	muscle tissue development	0.00026262	0.00098042	9	528	148	37534	RXRA_HUMAN|RARA_HUMAN|VEGFA_HUMAN|EP300_HUMAN|FOS_HUMAN|RB_HUMAN|A4_HUMAN|MK14_HUMAN|ITB1_HUMAN	0.407
3006	developmental process involved in reproduction	0.00026234	0.00098042	11	773	148	37534	SIR1_HUMAN|RXRA_HUMAN|PTN11_HUMAN|RARA_HUMAN|KAPCA_HUMAN|SRC_HUMAN|MTOR_HUMAN|VEGFA_HUMAN|AKT1_HUMAN|CTNB1_HUMAN|CCND1_HUMAN	0.749
97285	cell-type specific apoptotic process	0.00026717	0.00099636	5	143	148	37534	P53_HUMAN|AKT1_HUMAN|RB_HUMAN|CASP3_HUMAN|A4_HUMAN	1
16331	morphogenesis of embryonic epithelium	0.0002686	0.0010007	6	223	148	37534	HIF1A_HUMAN|TRAF6_HUMAN|RARA_HUMAN|KAPCA_HUMAN|CTNB1_HUMAN|M3K7_HUMAN	1
2052	positive regulation of neuroblast proliferation	0.00027398	0.0010154	3	32	148	37534	HIF1A_HUMAN|VEGFA_HUMAN|CTNB1_HUMAN	0.167
2279	mast cell activation involved in immune response	0.00027398	0.0010154	3	32	148	37534	NTAL_HUMAN|1433Z_HUMAN|LYN_HUMAN	1
5978	glycogen biosynthetic process	0.00027398	0.0010154	3	32	148	37534	AKT1_HUMAN|UBC_HUMAN|RS27A_HUMAN	1
9250	glucan biosynthetic process	0.00027398	0.0010154	3	32	148	37534	AKT1_HUMAN|UBC_HUMAN|RS27A_HUMAN	1
43303	mast cell degranulation	0.00027398	0.0010154	3	32	148	37534	NTAL_HUMAN|1433Z_HUMAN|LYN_HUMAN	1
1667	ameboidal cell migration	0.00028174	0.0010431	6	225	148	37534	HIF1A_HUMAN|PK3CA_HUMAN|VEGFA_HUMAN|FGF2_HUMAN|FAK1_HUMAN|ITB1_HUMAN	0.071
90304	nucleic acid metabolic process	0.00028392	0.0010501	40	5883	148	37534	SIR1_HUMAN|HIF1A_HUMAN|THA_HUMAN|P53_HUMAN|ELOB_HUMAN|SMAD4_HUMAN|HDAC1_HUMAN|PSDE_HUMAN|NEMO_HUMAN|HSP7C_HUMAN|SMAD2_HUMAN|CASP3_HUMAN|M3K7_HUMAN|CTBP1_HUMAN|PRS8_HUMAN|STAT3_HUMAN|MK14_HUMAN|RBX1_HUMAN|JUN_HUMAN|RARA_HUMAN|STAT1_HUMAN|TYY1_HUMAN|FOS_HUMAN|CCND1_HUMAN|MK01_HUMAN|ELOC_HUMAN|SYHM_HUMAN|GCR_HUMAN|RXRA_HUMAN|MK03_HUMAN|MTOR_HUMAN|EP300_HUMAN|CBP_HUMAN|BIRC2_HUMAN|CTNB1_HUMAN|UBC_HUM…	0.28
2831	regulation of response to biotic stimulus	0.00028486	0.0010525	5	145	148	37534	TRAF6_HUMAN|RAC1_HUMAN|FYN_HUMAN|KPCA_HUMAN|BIRC2_HUMAN	0.442
46324	regulation of glucose import	0.00029087	0.0010736	4	80	148	37534	PTN11_HUMAN|KPCA_HUMAN|AKT1_HUMAN|P85A_HUMAN	1
61448	connective tissue development	0.00029384	0.0010834	7	320	148	37534	HIF1A_HUMAN|RARA_HUMAN|MK03_HUMAN|KPCA_HUMAN|THA_HUMAN|FGF2_HUMAN|MK14_HUMAN	1
71383	cellular response to steroid hormone stimulus	0.00030238	0.0011137	6	228	148	37534	RXRA_HUMAN|RARA_HUMAN|SRC_HUMAN|THA_HUMAN|GCR_HUMAN|EGFR_HUMAN	1
48771	tissue remodeling	0.00030343	0.0011153	5	147	148	37534	HIF1A_HUMAN|TRAF6_HUMAN|RAC1_HUMAN|SRC_HUMAN|CTNB1_HUMAN	1
51592	response to calcium ion	0.00030343	0.0011153	5	147	148	37534	JUN_HUMAN|FOS_HUMAN|CALM_HUMAN|CCND1_HUMAN|EGFR_HUMAN	1
70997	neuron death	0.00030505	0.0011201	4	81	148	37534	P53_HUMAN|RB_HUMAN|CASP3_HUMAN|A4_HUMAN	1
7568	aging	0.00030971	0.001136	8	427	148	37534	SIR1_HUMAN|JUN_HUMAN|P53_HUMAN|AKT1_HUMAN|FOS_HUMAN|RASH_HUMAN|GRB2_HUMAN|MK14_HUMAN	0.664
1892	embryonic placenta development	0.00031306	0.0011471	5	148	148	37534	HIF1A_HUMAN|AKT1_HUMAN|MK01_HUMAN|GRB2_HUMAN|EGFR_HUMAN	1
31666	positive regulation of lipopolysaccharide-mediated signaling pathway	0.00032013	0.0011659	2	7	148	37534	TRAF6_HUMAN|KPCA_HUMAN	1
51342	regulation of cyclic-nucleotide phosphodiesterase activity	0.00032013	0.0011659	2	7	148	37534	CALM_HUMAN|GBLP_HUMAN	1
51683	establishment of Golgi localization	0.00032013	0.0011659	2	7	148	37534	1433Z_HUMAN|CDC42_HUMAN	1
60688	regulation of morphogenesis of a branching structure	0.00031972	0.0011659	4	82	148	37534	RXRA_HUMAN|VEGFA_HUMAN|CTNB1_HUMAN|HGF_HUMAN	1
70431	nucleotide-binding oligomerization domain containing 2 signaling pathway	0.00032013	0.0011659	2	7	148	37534	IKBA_HUMAN|RIPK2_HUMAN	1
1900101	regulation of endoplasmic reticulum unfolded protein response	0.00032013	0.0011659	2	7	148	37534	P85A_HUMAN|GBLP_HUMAN	1
1894	tissue homeostasis	0.0003242	0.0011795	6	231	148	37534	TRAF6_HUMAN|RAC1_HUMAN|SRC_HUMAN|VEGFA_HUMAN|CTNB1_HUMAN|ITB1_HUMAN	1
32459	regulation of protein oligomerization	0.00032864	0.0011932	3	34	148	37534	SRC_HUMAN|P53_HUMAN|GBLP_HUMAN	0.193
7250	activation of NF-kappaB-inducing kinase activity	0.00032864	0.0011932	3	34	148	37534	NEMO_HUMAN|TRAF6_HUMAN|M3K7_HUMAN	1
10038	response to metal ion	0.00032954	0.001194	8	431	148	37534	CDN1B_HUMAN|JUN_HUMAN|MK09_HUMAN|FOS_HUMAN|CALM_HUMAN|CTNB1_HUMAN|CCND1_HUMAN|EGFR_HUMAN	1
48608	reproductive structure development	0.00032954	0.001194	8	431	148	37534	SIR1_HUMAN|RXRA_HUMAN|PTN11_HUMAN|RARA_HUMAN|SRC_HUMAN|VEGFA_HUMAN|CTNB1_HUMAN|CCND1_HUMAN	1
1657	ureteric bud development	0.000333	0.0012053	5	150	148	37534	RARA_HUMAN|FGF2_HUMAN|CTNB1_HUMAN|SMAD4_HUMAN|SMAD2_HUMAN	0.32
31669	cellular response to nutrient levels	0.00035519	0.0012844	6	235	148	37534	SIR1_HUMAN|JUN_HUMAN|SQSTM_HUMAN|MTOR_HUMAN|P53_HUMAN|ITB1_HUMAN	0.848
10811	positive regulation of cell-substrate adhesion	0.00036469	0.0013174	5	153	148	37534	RAC1_HUMAN|VEGFA_HUMAN|JAK2_HUMAN|CDC42_HUMAN|ITB1_HUMAN	1
61458	reproductive system development	0.00037796	0.0013639	8	440	148	37534	SIR1_HUMAN|RXRA_HUMAN|PTN11_HUMAN|RARA_HUMAN|SRC_HUMAN|VEGFA_HUMAN|CTNB1_HUMAN|CCND1_HUMAN	1
48546	digestive tract morphogenesis	0.00038347	0.0013824	4	86	148	37534	HIF1A_HUMAN|CTNB1_HUMAN|SMAD2_HUMAN|EGFR_HUMAN	1
32355	response to estradiol stimulus	0.00038704	0.0013939	5	155	148	37534	CDN1B_HUMAN|RARA_HUMAN|CTNB1_HUMAN|STAT3_HUMAN|EGFR_HUMAN	1
50918	positive chemotaxis	0.00038987	0.0013998	3	36	148	37534	VEGFA_HUMAN|FGF2_HUMAN|HGF_HUMAN	0.129
60	protein import into nucleus, translocation	0.00038987	0.0013998	3	36	148	37534	IKBA_HUMAN|P53_HUMAN|AKT1_HUMAN	1
51851	modification by host of symbiont morphology or physiology	0.00038987	0.0013998	3	36	148	37534	JUN_HUMAN|EP300_HUMAN|HDAC1_HUMAN	1
9743	response to carbohydrate stimulus	0.00041495	0.0014884	6	242	148	37534	CDN1B_HUMAN|KAPCA_HUMAN|KPCA_HUMAN|GBLP_HUMAN|SMAD2_HUMAN|LYN_HUMAN	1
35019	somatic stem cell maintenance	0.00041854	0.0014998	4	88	148	37534	FGF2_HUMAN|SMAD4_HUMAN|SMAD2_HUMAN|STAT3_HUMAN	1
42771	intrinsic apoptotic signaling pathway in response to DNA damage by p53 class mediator	0.00042305	0.0015144	3	37	148	37534	SIR1_HUMAN|P53_HUMAN|EP300_HUMAN	0.68
31659	positive regulation of cyclin-dependent protein serine/threonine kinase activity involved in G1/S transition of mitotic cell cycle	0.00042573	0.001521	2	8	148	37534	AKT1_HUMAN|EGFR_HUMAN	1
48012	hepatocyte growth factor receptor signaling pathway	0.00042573	0.001521	2	8	148	37534	BCAR1_HUMAN|HGF_HUMAN	1
7229	integrin-mediated signaling pathway	0.00043485	0.001552	5	159	148	37534	PTN11_HUMAN|BCAR1_HUMAN|SRC_HUMAN|FAK1_HUMAN|ITB1_HUMAN	0.089
7569	cell aging	0.0004369	0.0015577	4	89	148	37534	SIR1_HUMAN|P53_HUMAN|RASH_HUMAN|MK14_HUMAN	0.66
2000648	positive regulation of stem cell proliferation	0.00045583	0.0016208	4	90	148	37534	HIF1A_HUMAN|STAT1_HUMAN|VEGFA_HUMAN|CTNB1_HUMAN	0.186
8104	protein localization	0.00045595	0.0016208	23	2735	148	37534	JUN_HUMAN|IKBA_HUMAN|RAC1_HUMAN|THA_HUMAN|1433Z_HUMAN|P53_HUMAN|P85A_HUMAN|MK01_HUMAN|EGFR_HUMAN|SQSTM_HUMAN|MK09_HUMAN|1433T_HUMAN|1433B_HUMAN|AKT1_HUMAN|CTNB1_HUMAN|JAK2_HUMAN|RB_HUMAN|RS27A_HUMAN|CDC42_HUMAN|STAT3_HUMAN|HSP74_HUMAN|ITB1_HUMAN|LYN_HUMAN	0.232
43467	regulation of generation of precursor metabolites and energy	0.00045583	0.0016208	4	90	148	37534	HIF1A_HUMAN|MTOR_HUMAN|AKT1_HUMAN|STAT3_HUMAN	1
2448	mast cell mediated immunity	0.00045798	0.0016248	3	38	148	37534	NTAL_HUMAN|1433Z_HUMAN|LYN_HUMAN	1
10799	regulation of peptidyl-threonine phosphorylation	0.00045798	0.0016248	3	38	148	37534	CALM_HUMAN|MK01_HUMAN|RIPK2_HUMAN	1
45766	positive regulation of angiogenesis	0.00048699	0.001726	5	163	148	37534	HIF1A_HUMAN|KPCA_HUMAN|VEGFA_HUMAN|FGF2_HUMAN|HGF_HUMAN	0.029
43534	blood vessel endothelial cell migration	0.00049472	0.0017447	3	39	148	37534	VEGFA_HUMAN|FGF2_HUMAN|ITB1_HUMAN	0.116
2000108	positive regulation of leukocyte apoptotic process	0.00049472	0.0017447	3	39	148	37534	SIR1_HUMAN|P53_HUMAN|LYN_HUMAN	0.676
10507	negative regulation of autophagy	0.00049472	0.0017447	3	39	148	37534	MTOR_HUMAN|P53_HUMAN|AKT1_HUMAN	1
51412	response to corticosterone stimulus	0.00049472	0.0017447	3	39	148	37534	FOS_HUMAN|CALM_HUMAN|CCND1_HUMAN	1
51702	interaction with symbiont	0.00049472	0.0017447	3	39	148	37534	JUN_HUMAN|EP300_HUMAN|HDAC1_HUMAN	1
1558	regulation of cell growth	0.00049931	0.0017592	8	459	148	37534	SIR1_HUMAN|CDN1B_HUMAN|BCAR1_HUMAN|VEGFA_HUMAN|P53_HUMAN|AKT1_HUMAN|GBLP_HUMAN|SMAD4_HUMAN	0.44
1841	neural tube formation	0.00050072	0.0017624	5	164	148	37534	HIF1A_HUMAN|TRAF6_HUMAN|RARA_HUMAN|KAPCA_HUMAN|M3K7_HUMAN	1
45785	positive regulation of cell adhesion	0.00051364	0.0018061	6	252	148	37534	RAC1_HUMAN|KPCA_HUMAN|VEGFA_HUMAN|JAK2_HUMAN|CDC42_HUMAN|ITB1_HUMAN	0.133
32874	positive regulation of stress-activated MAPK cascade	0.00051613	0.0018113	4	93	148	37534	VEGFA_HUMAN|RASH_HUMAN|RIPK2_HUMAN|CDC42_HUMAN	1
44264	cellular polysaccharide metabolic process	0.00051613	0.0018113	4	93	148	37534	AKT1_HUMAN|CALM_HUMAN|UBC_HUMAN|RS27A_HUMAN	1
2001028	positive regulation of endothelial cell chemotaxis	0.00054595	0.0018973	2	9	148	37534	VEGFA_HUMAN|FGF2_HUMAN	0.112
6325	chromatin organization	0.00054338	0.0018973	12	982	148	37534	SIR1_HUMAN|KPCA_HUMAN|P53_HUMAN|EP300_HUMAN|CBP_HUMAN|CCND1_HUMAN|JAK2_HUMAN|HDAC1_HUMAN|RB_HUMAN|M3K7_HUMAN|GCR_HUMAN|SKP1_HUMAN	0.463
51095	regulation of helicase activity	0.00054595	0.0018973	2	9	148	37534	SIR1_HUMAN|P53_HUMAN	0.664
90343	positive regulation of cell aging	0.00054595	0.0018973	2	9	148	37534	SIR1_HUMAN|P53_HUMAN	0.692
31392	regulation of prostaglandin biosynthetic process	0.00054595	0.0018973	2	9	148	37534	SIR1_HUMAN|MK09_HUMAN	1
31657	regulation of cyclin-dependent protein serine/threonine kinase activity involved in G1/S transition of mitotic cell cycle	0.00054595	0.0018973	2	9	148	37534	AKT1_HUMAN|EGFR_HUMAN	1
35728	response to hepatocyte growth factor stimulus	0.00054595	0.0018973	2	9	148	37534	BCAR1_HUMAN|HGF_HUMAN	1
35729	cellular response to hepatocyte growth factor stimulus	0.00054595	0.0018973	2	9	148	37534	BCAR1_HUMAN|HGF_HUMAN	1
42270	protection from natural killer cell mediated cytotoxicity	0.00054595	0.0018973	2	9	148	37534	1B57_HUMAN|1B07_HUMAN	1
2001279	regulation of unsaturated fatty acid biosynthetic process	0.00054595	0.0018973	2	9	148	37534	SIR1_HUMAN|MK09_HUMAN	1
1678	cellular glucose homeostasis	0.00055935	0.0019419	4	95	148	37534	SIR1_HUMAN|KAPCA_HUMAN|P85A_HUMAN|GBLP_HUMAN	1
45930	negative regulation of mitotic cell cycle	0.00057374	0.00199	3	41	148	37534	CDN1B_HUMAN|CTNB1_HUMAN|EGFR_HUMAN	1
48524	positive regulation of viral process	0.00058189	0.0020163	4	96	148	37534	JUN_HUMAN|EP300_HUMAN|ELOB_HUMAN|ELOC_HUMAN	1
31279	regulation of cyclase activity	0.00060508	0.0020946	4	97	148	37534	MK03_HUMAN|KPCA_HUMAN|CALM_HUMAN|MK14_HUMAN	1
10718	positive regulation of epithelial to mesenchymal transition	0.00061609	0.0021286	3	42	148	37534	CTNB1_HUMAN|SMAD4_HUMAN|SMAD2_HUMAN	0.334
32722	positive regulation of chemokine production	0.00061609	0.0021286	3	42	148	37534	HIF1A_HUMAN|MK09_HUMAN|RIPK2_HUMAN	1
35051	cardiocyte differentiation	0.00062138	0.0021448	5	172	148	37534	RXRA_HUMAN|RARA_HUMAN|VEGFA_HUMAN|SMAD4_HUMAN|ITB1_HUMAN	1
44237	cellular metabolic process	0.00063416	0.0021868	80	15240	148	37534	PTN11_HUMAN|HIF1A_HUMAN|PSB1_HUMAN|THA_HUMAN|PSB7_HUMAN|P53_HUMAN|LAT2_HUMAN|ELOB_HUMAN|SMAD4_HUMAN|HDAC1_HUMAN|FAK1_HUMAN|CUL1_HUMAN|RIPK2_HUMAN|PSDE_HUMAN|PSB2_HUMAN|SKP1_HUMAN|HSP7C_HUMAN|PSB4_HUMAN|MK09_HUMAN|KPCA_HUMAN|AKT1_HUMAN|JAK2_HUMAN|IKKB_HUMAN|SMAD2_HUMAN|M3K7_HUMAN|PRS8_HUMAN|STAT3_HUMAN|MK14_HUMAN|RBX1_HUMAN|JUN_HUMAN|RARA_HUMAN|KAPCA_HUMAN|STAT1_HUMAN|TYY1_HUMAN|P85A_HUMAN|MK01_HU…	0.527
48762	mesenchymal cell differentiation	0.00063787	0.0021974	5	173	148	37534	HIF1A_HUMAN|STAT1_HUMAN|CTNB1_HUMAN|SMAD4_HUMAN|HGF_HUMAN	0.334
55082	cellular chemical homeostasis	0.00064271	0.002212	10	726	148	37534	SIR1_HUMAN|HIF1A_HUMAN|KAPCA_HUMAN|KPCA_HUMAN|FGF2_HUMAN|P85A_HUMAN|GBLP_HUMAN|JAK2_HUMAN|A4_HUMAN|ITB1_HUMAN	0.516
60249	anatomical structure homeostasis	0.00065321	0.002246	7	366	148	37534	HIF1A_HUMAN|TRAF6_HUMAN|RAC1_HUMAN|SRC_HUMAN|VEGFA_HUMAN|CTNB1_HUMAN|ITB1_HUMAN	0.207
71901	negative regulation of protein serine/threonine kinase activity	0.00065468	0.0022489	5	174	148	37534	SIR1_HUMAN|CDN1B_HUMAN|KPCA_HUMAN|CASP3_HUMAN|LYN_HUMAN	0.438
1501	skeletal system development	0.00065637	0.0022525	10	728	148	37534	RHOA_HUMAN|HIF1A_HUMAN|RARA_HUMAN|MK03_HUMAN|KPCA_HUMAN|THA_HUMAN|FGF2_HUMAN|CTNB1_HUMAN|SMAD2_HUMAN|MK14_HUMAN	0.237
31063	regulation of histone deacetylation	0.0006604	0.0022598	3	43	148	37534	VEGFA_HUMAN|P53_HUMAN|CTBP1_HUMAN	0.38
1900407	regulation of cellular response to oxidative stress	0.0006604	0.0022598	3	43	148	37534	SIR1_HUMAN|AKT1_HUMAN|HGF_HUMAN	0.66
45646	regulation of erythrocyte differentiation	0.0006604	0.0022598	3	43	148	37534	HIF1A_HUMAN|MK14_HUMAN|LYN_HUMAN	1
50877	neurological system process	0.0006668	0.0022795	21	2456	148	37534	HIF1A_HUMAN|JUN_HUMAN|FYN_HUMAN|THA_HUMAN|FOS_HUMAN|FAK1_HUMAN|MK01_HUMAN|EGFR_HUMAN|RASK_HUMAN|CDN1B_HUMAN|HSP7C_HUMAN|MK03_HUMAN|KPCA_HUMAN|AKT1_HUMAN|CALM_HUMAN|RASH_HUMAN|CTNB1_HUMAN|CASP3_HUMAN|A4_HUMAN|CDC42_HUMAN|ITB1_HUMAN	0.012
51495	positive regulation of cytoskeleton organization	0.0006682	0.0022821	6	265	148	37534	RHOA_HUMAN|CDN1B_HUMAN|RAC1_HUMAN|MTOR_HUMAN|RASH_HUMAN|GRB2_HUMAN	0.187
46890	regulation of lipid biosynthetic process	0.00067182	0.0022901	5	175	148	37534	SIR1_HUMAN|MK09_HUMAN|MTOR_HUMAN|AKT1_HUMAN|GCR_HUMAN	0.79
9913	epidermal cell differentiation	0.00067182	0.0022901	5	175	148	37534	RAC1_HUMAN|CTNB1_HUMAN|HDAC1_HUMAN|CASP3_HUMAN|CDC42_HUMAN	1
32909	regulation of transforming growth factor beta2 production	0.00068068	0.0023137	2	10	148	37534	HIF1A_HUMAN|SMAD4_HUMAN	1
97011	cellular response to granulocyte macrophage colony-stimulating factor stimulus	0.00068068	0.0023137	2	10	148	37534	AKT1_HUMAN|MK01_HUMAN	1
97012	response to granulocyte macrophage colony-stimulating factor stimulus	0.00068068	0.0023137	2	10	148	37534	AKT1_HUMAN|MK01_HUMAN	1
50920	regulation of chemotaxis	0.0006893	0.0023407	5	176	148	37534	RAC1_HUMAN|KPCA_HUMAN|VEGFA_HUMAN|FGF2_HUMAN|LYN_HUMAN	0.012
51781	positive regulation of cell division	0.00070439	0.0023884	4	101	148	37534	RHOA_HUMAN|VEGFA_HUMAN|FGF2_HUMAN|CDC42_HUMAN	0.123
45576	mast cell activation	0.00070668	0.0023884	3	44	148	37534	NTAL_HUMAN|1433Z_HUMAN|LYN_HUMAN	1
60788	ectodermal placode formation	0.00070668	0.0023884	3	44	148	37534	CTNB1_HUMAN|HDAC1_HUMAN|CDC42_HUMAN	1
71696	ectodermal placode development	0.00070668	0.0023884	3	44	148	37534	CTNB1_HUMAN|HDAC1_HUMAN|CDC42_HUMAN	1
71697	ectodermal placode morphogenesis	0.00070668	0.0023884	3	44	148	37534	CTNB1_HUMAN|HDAC1_HUMAN|CDC42_HUMAN	1
46903	secretion	0.00070874	0.0023931	11	871	148	37534	NTAL_HUMAN|HSP7C_HUMAN|HIF1A_HUMAN|1433Z_HUMAN|VEGFA_HUMAN|CALM_HUMAN|CCND1_HUMAN|SMAD2_HUMAN|HGF_HUMAN|A4_HUMAN|LYN_HUMAN	0.239
1503	ossification	0.00071849	0.0024237	7	372	148	37534	RHOA_HUMAN|TRAF6_HUMAN|PRS7_HUMAN|THA_HUMAN|AKT1_HUMAN|GBLP_HUMAN|EGFR_HUMAN	1
31647	regulation of protein stability	0.00072527	0.002442	5	178	148	37534	SIR1_HUMAN|EP300_HUMAN|P85A_HUMAN|MK01_HUMAN|CDC42_HUMAN	1
48565	digestive tract development	0.00072527	0.002442	5	178	148	37534	HIF1A_HUMAN|CTNB1_HUMAN|RB_HUMAN|SMAD2_HUMAN|EGFR_HUMAN	1
45664	regulation of neuron differentiation	0.00072833	0.00245	10	738	148	37534	RHOA_HUMAN|RARA_HUMAN|FYN_HUMAN|VEGFA_HUMAN|AKT1_HUMAN|FAK1_HUMAN|HGF_HUMAN|A4_HUMAN|LYN_HUMAN|ITB1_HUMAN	0.534
5976	polysaccharide metabolic process	0.00073091	0.002454	4	102	148	37534	AKT1_HUMAN|CALM_HUMAN|UBC_HUMAN|RS27A_HUMAN	1
1900076	regulation of cellular response to insulin stimulus	0.00073091	0.002454	4	102	148	37534	SIR1_HUMAN|PTN11_HUMAN|SRC_HUMAN|KPCA_HUMAN	1
60627	regulation of vesicle-mediated transport	0.0007438	0.0024949	8	488	148	37534	RAC1_HUMAN|MK03_HUMAN|SRC_HUMAN|VEGFA_HUMAN|GBLP_HUMAN|MK01_HUMAN|LYN_HUMAN|ITB1_HUMAN	0.023
19318	hexose metabolic process	0.00075301	0.0025235	7	375	148	37534	PK3CA_HUMAN|KAPCA_HUMAN|AKT1_HUMAN|CALM_HUMAN|UBC_HUMAN|RS27A_HUMAN|MK14_HUMAN	0.594
43586	tongue development	0.00075498	0.0025277	3	45	148	37534	CTNB1_HUMAN|HDAC1_HUMAN|EGFR_HUMAN	1
90092	regulation of transmembrane receptor protein serine/threonine kinase signaling pathway	0.00077984	0.0026085	6	273	148	37534	SIR1_HUMAN|P53_HUMAN|SMAD4_HUMAN|UBC_HUMAN|SMAD2_HUMAN|RS27A_HUMAN	0.652
45471	response to ethanol	0.00078183	0.0026127	5	181	148	37534	RARA_HUMAN|FYN_HUMAN|BIRC2_HUMAN|CCND1_HUMAN|STAT3_HUMAN	1
44703	multi-organism reproductive process	0.00078884	0.0026336	7	378	148	37534	RXRA_HUMAN|RARA_HUMAN|THA_HUMAN|AKT1_HUMAN|FOS_HUMAN|A4_HUMAN|ITB1_HUMAN	0.287
1953	negative regulation of cell-matrix adhesion	0.00080533	0.0026837	3	46	148	37534	RASA1_HUMAN|SRC_HUMAN|P85A_HUMAN	1
1900078	positive regulation of cellular response to insulin stimulus	0.00080533	0.0026837	3	46	148	37534	SIR1_HUMAN|PTN11_HUMAN|SRC_HUMAN	1
34599	cellular response to oxidative stress	0.00080988	0.0026963	6	275	148	37534	SIR1_HUMAN|HIF1A_HUMAN|P53_HUMAN|FOS_HUMAN|JAK2_HUMAN|CASP3_HUMAN	0.673
44706	multi-multicellular organism process	0.00081346	0.0027057	7	380	148	37534	RXRA_HUMAN|RARA_HUMAN|THA_HUMAN|AKT1_HUMAN|FOS_HUMAN|GCR_HUMAN|ITB1_HUMAN	0.319
31958	corticosteroid receptor signaling pathway	0.00082979	0.0027549	2	11	148	37534	JAK2_HUMAN|GCR_HUMAN	1
90241	negative regulation of histone H4 acetylation	0.00082979	0.0027549	2	11	148	37534	SIR1_HUMAN|CTBP1_HUMAN	1
33692	cellular polysaccharide biosynthetic process	0.00085776	0.0028451	3	47	148	37534	AKT1_HUMAN|UBC_HUMAN|RS27A_HUMAN	1
43902	positive regulation of multi-organism process	0.00087422	0.002897	4	107	148	37534	JUN_HUMAN|EP300_HUMAN|ELOB_HUMAN|ELOC_HUMAN	1
7267	cell-cell signaling	0.00087594	0.0029	14	1339	148	37534	1433Z_HUMAN|FAK1_HUMAN|GRB2_HUMAN|MK01_HUMAN|HGF_HUMAN|HSP7C_HUMAN|KPCA_HUMAN|CALM_HUMAN|CTNB1_HUMAN|RASH_HUMAN|SMAD2_HUMAN|A4_HUMAN|CDC42_HUMAN|LYN_HUMAN	0.162
31329	regulation of cellular catabolic process	0.00088222	0.0029181	14	1340	148	37534	SIR1_HUMAN|RASA1_HUMAN|HIF1A_HUMAN|JUN_HUMAN|KAPCA_HUMAN|P53_HUMAN|GBLP_HUMAN|FAK1_HUMAN|PSDE_HUMAN|SQSTM_HUMAN|MTOR_HUMAN|AKT1_HUMAN|RASH_HUMAN|STAT3_HUMAN	0.041
51234	establishment of localization	0.0009028	0.0029834	45	7287	148	37534	NTAL_HUMAN|HIF1A_HUMAN|IKBA_HUMAN|PK3CA_HUMAN|VEGFA_HUMAN|1433Z_HUMAN|P53_HUMAN|LAT2_HUMAN|FGF2_HUMAN|FAK1_HUMAN|GRB2_HUMAN|HGF_HUMAN|NEMO_HUMAN|CDN1B_HUMAN|HSP7C_HUMAN|MK09_HUMAN|SRC_HUMAN|AKT1_HUMAN|CALM_HUMAN|JAK2_HUMAN|SMAD2_HUMAN|STAT3_HUMAN|HSP74_HUMAN|LYN_HUMAN|JUN_HUMAN|RAC1_HUMAN|RARA_HUMAN|KAPCA_HUMAN|FYN_HUMAN|P85A_HUMAN|CCND1_HUMAN|MK01_HUMAN|RXRA_HUMAN|SQSTM_HUMAN|MK03_HUMAN|1433T_HU…	0.002
30212	hyaluronan metabolic process	0.00091232	0.0030093	3	48	148	37534	AKT1_HUMAN|FGF2_HUMAN|HGF_HUMAN	1
43124	negative regulation of I-kappaB kinase/NF-kappaB cascade	0.00091232	0.0030093	3	48	148	37534	SIR1_HUMAN|IKBA_HUMAN|STAT1_HUMAN	1
1655	urogenital system development	0.00093874	0.0030861	8	506	148	37534	RXRA_HUMAN|RARA_HUMAN|STAT1_HUMAN|VEGFA_HUMAN|FGF2_HUMAN|CTNB1_HUMAN|SMAD4_HUMAN|SMAD2_HUMAN	0.002
10975	regulation of neuron projection development	0.00093874	0.0030861	8	506	148	37534	RHOA_HUMAN|FYN_HUMAN|VEGFA_HUMAN|AKT1_HUMAN|FAK1_HUMAN|HGF_HUMAN|LYN_HUMAN|ITB1_HUMAN	0.503
7584	response to nutrient	0.00093906	0.0030861	6	283	148	37534	RARA_HUMAN|STAT1_HUMAN|MTOR_HUMAN|CCND1_HUMAN|EGFR_HUMAN|ITB1_HUMAN	1
51705	multi-organism behavior	0.00093672	0.0030861	4	109	148	37534	RASK_HUMAN|THA_HUMAN|RASH_HUMAN|A4_HUMAN	1
7050	cell cycle arrest	0.00094877	0.0031151	5	189	148	37534	CDN1B_HUMAN|P53_HUMAN|RASH_HUMAN|RB_HUMAN|CUL1_HUMAN	1
50801	ion homeostasis	0.00096521	0.0031662	10	766	148	37534	SIR1_HUMAN|HIF1A_HUMAN|KAPCA_HUMAN|KPCA_HUMAN|LAT2_HUMAN|FGF2_HUMAN|JAK2_HUMAN|A4_HUMAN|EGFR_HUMAN|ITB1_HUMAN	0.545
19217	regulation of fatty acid metabolic process	0.00096912	0.0031703	4	110	148	37534	SIR1_HUMAN|MK09_HUMAN|MTOR_HUMAN|AKT1_HUMAN	0.765
51101	regulation of DNA binding	0.00096912	0.0031703	4	110	148	37534	TRAF6_HUMAN|JUN_HUMAN|IKBA_HUMAN|JAK2_HUMAN	1
60338	regulation of type I interferon-mediated signaling pathway	0.00096902	0.0031703	3	49	148	37534	PTN11_HUMAN|STAT1_HUMAN|JAK1_HUMAN	1
55065	metal ion homeostasis	0.00099228	0.0032283	9	636	148	37534	HIF1A_HUMAN|KAPCA_HUMAN|KPCA_HUMAN|LAT2_HUMAN|FGF2_HUMAN|JAK2_HUMAN|A4_HUMAN|EGFR_HUMAN|ITB1_HUMAN	0.35
2716	negative regulation of natural killer cell mediated immunity	0.00099317	0.0032283	2	12	148	37534	1B57_HUMAN|1B07_HUMAN	1
10870	positive regulation of receptor biosynthetic process	0.00099317	0.0032283	2	12	148	37534	HIF1A_HUMAN|HDAC1_HUMAN	1
19082	viral protein processing	0.00099317	0.0032283	2	12	148	37534	UBC_HUMAN|RS27A_HUMAN	1
43922	negative regulation by host of viral transcription	0.00099317	0.0032283	2	12	148	37534	JUN_HUMAN|HDAC1_HUMAN	1
43923	positive regulation by host of viral transcription	0.00099317	0.0032283	2	12	148	37534	JUN_HUMAN|EP300_HUMAN	1
45953	negative regulation of natural killer cell mediated cytotoxicity	0.00099317	0.0032283	2	12	148	37534	1B57_HUMAN|1B07_HUMAN	1
31330	negative regulation of cellular catabolic process	0.0010023	0.003255	4	111	148	37534	MTOR_HUMAN|P53_HUMAN|AKT1_HUMAN|STAT3_HUMAN	1
9896	positive regulation of catabolic process	0.0010093	0.0032748	6	287	148	37534	SIR1_HUMAN|CDN1B_HUMAN|HIF1A_HUMAN|SQSTM_HUMAN|AKT1_HUMAN|GBLP_HUMAN	0.693
6513	protein monoubiquitination	0.0010279	0.003329	3	50	148	37534	RBX1_HUMAN|CUL1_HUMAN|SKP1_HUMAN	0.096
1901222	regulation of NIK/NF-kappaB cascade	0.0010279	0.003329	3	50	148	37534	NEMO_HUMAN|TRAF6_HUMAN|M3K7_HUMAN	1
1901654	response to ketone	0.0010415	0.0033701	5	193	148	37534	SRC_HUMAN|FOS_HUMAN|CALM_HUMAN|CCND1_HUMAN|EGFR_HUMAN	1
55123	digestive system development	0.0010657	0.0034453	5	194	148	37534	HIF1A_HUMAN|CTNB1_HUMAN|RB_HUMAN|SMAD2_HUMAN|EGFR_HUMAN	1
16570	histone modification	0.0011035	0.0035641	8	519	148	37534	SIR1_HUMAN|KPCA_HUMAN|EP300_HUMAN|CBP_HUMAN|JAK2_HUMAN|HDAC1_HUMAN|M3K7_HUMAN|SKP1_HUMAN	1
30308	negative regulation of cell growth	0.0011154	0.0035994	5	196	148	37534	SIR1_HUMAN|CDN1B_HUMAN|P53_HUMAN|GBLP_HUMAN|SMAD4_HUMAN	0.764
271	polysaccharide biosynthetic process	0.0011524	0.0037019	3	52	148	37534	AKT1_HUMAN|UBC_HUMAN|RS27A_HUMAN	1
2053	positive regulation of mesenchymal cell proliferation	0.0011524	0.0037019	3	52	148	37534	STAT1_HUMAN|VEGFA_HUMAN|CTNB1_HUMAN	1
10830	regulation of myotube differentiation	0.0011524	0.0037019	3	52	148	37534	MTOR_HUMAN|THA_HUMAN|MK14_HUMAN	1
10907	positive regulation of glucose metabolic process	0.0011524	0.0037019	3	52	148	37534	HIF1A_HUMAN|SRC_HUMAN|AKT1_HUMAN	1
43299	leukocyte degranulation	0.0011524	0.0037019	3	52	148	37534	NTAL_HUMAN|1433Z_HUMAN|LYN_HUMAN	1
16569	covalent chromatin modification	0.0011586	0.0037185	8	523	148	37534	SIR1_HUMAN|KPCA_HUMAN|EP300_HUMAN|CBP_HUMAN|JAK2_HUMAN|HDAC1_HUMAN|M3K7_HUMAN|SKP1_HUMAN	1
36003	positive regulation of transcription from RNA polymerase II promoter in response to stress	0.0011707	0.0037473	2	13	148	37534	HIF1A_HUMAN|VEGFA_HUMAN	0.154
6474	N-terminal protein amino acid acetylation	0.0011707	0.0037473	2	13	148	37534	EP300_HUMAN|CBP_HUMAN	1
7183	SMAD protein complex assembly	0.0011707	0.0037473	2	13	148	37534	SMAD4_HUMAN|SMAD2_HUMAN	1
31331	positive regulation of cellular catabolic process	0.0011931	0.0038155	5	199	148	37534	SIR1_HUMAN|HIF1A_HUMAN|SQSTM_HUMAN|AKT1_HUMAN|GBLP_HUMAN	0.671
90199	regulation of release of cytochrome c from mitochondria	0.001218	0.0038893	3	53	148	37534	P53_HUMAN|AKT1_HUMAN|HGF_HUMAN	1
1902106	negative regulation of leukocyte differentiation	0.0012183	0.0038893	4	117	148	37534	RARA_HUMAN|CTNB1_HUMAN|P85A_HUMAN|LYN_HUMAN	1
1654	eye development	0.0012603	0.0040196	8	530	148	37534	RXRA_HUMAN|HIF1A_HUMAN|RARA_HUMAN|TYY1_HUMAN|VEGFA_HUMAN|CTNB1_HUMAN|HDAC1_HUMAN|STAT3_HUMAN	0.186
50792	regulation of viral process	0.0012747	0.004062	5	202	148	37534	JUN_HUMAN|EP300_HUMAN|ELOB_HUMAN|HDAC1_HUMAN|ELOC_HUMAN	1
60749	mammary gland alveolus development	0.0012859	0.0040869	3	54	148	37534	HIF1A_HUMAN|VEGFA_HUMAN|CCND1_HUMAN	0.168
61377	mammary gland lobule development	0.0012859	0.0040869	3	54	148	37534	HIF1A_HUMAN|VEGFA_HUMAN|CCND1_HUMAN	0.178
51496	positive regulation of stress fiber assembly	0.0012859	0.0040869	3	54	148	37534	RHOA_HUMAN|RAC1_HUMAN|MTOR_HUMAN	1
1942	hair follicle development	0.001297	0.0041111	4	119	148	37534	CTNB1_HUMAN|HDAC1_HUMAN|CDC42_HUMAN|EGFR_HUMAN	1
19722	calcium-mediated signaling	0.001297	0.0041111	4	119	148	37534	NTAL_HUMAN|KAPCA_HUMAN|CALM_HUMAN|EGFR_HUMAN	1
50777	negative regulation of immune response	0.001297	0.0041111	4	119	148	37534	PSB4_HUMAN|1B57_HUMAN|1B07_HUMAN|LYN_HUMAN	1
22404	molting cycle process	0.0013377	0.0042325	4	120	148	37534	CTNB1_HUMAN|HDAC1_HUMAN|CDC42_HUMAN|EGFR_HUMAN	1
22405	hair cycle process	0.0013377	0.0042325	4	120	148	37534	CTNB1_HUMAN|HDAC1_HUMAN|CDC42_HUMAN|EGFR_HUMAN	1
45445	myoblast differentiation	0.0013562	0.004276	3	55	148	37534	CTNB1_HUMAN|RB_HUMAN|MK14_HUMAN	1
46326	positive regulation of glucose import	0.0013562	0.004276	3	55	148	37534	PTN11_HUMAN|AKT1_HUMAN|P85A_HUMAN	1
51155	positive regulation of striated muscle cell differentiation	0.0013562	0.004276	3	55	148	37534	MTOR_HUMAN|THA_HUMAN|MK14_HUMAN	1
51983	regulation of chromosome segregation	0.0013562	0.004276	3	55	148	37534	CTNB1_HUMAN|RB_HUMAN|CDC42_HUMAN	1
2349	histamine production involved in inflammatory response	0.0013623	0.0042762	2	14	148	37534	1433Z_HUMAN|LYN_HUMAN	1
2441	histamine secretion involved in inflammatory response	0.0013623	0.0042762	2	14	148	37534	1433Z_HUMAN|LYN_HUMAN	1
2553	histamine secretion by mast cell	0.0013623	0.0042762	2	14	148	37534	1433Z_HUMAN|LYN_HUMAN	1
16242	negative regulation of macroautophagy	0.0013623	0.0042762	2	14	148	37534	MTOR_HUMAN|P53_HUMAN	1
45651	positive regulation of macrophage differentiation	0.0013623	0.0042762	2	14	148	37534	KPCA_HUMAN|RB_HUMAN	1
2000106	regulation of leukocyte apoptotic process	0.0013792	0.0043218	4	121	148	37534	SIR1_HUMAN|HIF1A_HUMAN|P53_HUMAN|LYN_HUMAN	0.332
8630	intrinsic apoptotic signaling pathway in response to DNA damage	0.0013792	0.0043218	4	121	148	37534	SIR1_HUMAN|P53_HUMAN|EP300_HUMAN|P85A_HUMAN	0.654
48610	cellular process involved in reproduction	0.0014102	0.0044148	10	806	148	37534	RXRA_HUMAN|RARA_HUMAN|KAPCA_HUMAN|MTOR_HUMAN|AKT1_HUMAN|CTNB1_HUMAN|CCND1_HUMAN|UBC_HUMAN|RS27A_HUMAN|ITB1_HUMAN	0.612
72332	intrinsic apoptotic signaling pathway by p53 class mediator	0.0014289	0.0044656	3	56	148	37534	SIR1_HUMAN|P53_HUMAN|EP300_HUMAN	0.669
43392	negative regulation of DNA binding	0.0014289	0.0044656	3	56	148	37534	JUN_HUMAN|IKBA_HUMAN|JAK2_HUMAN	1
7631	feeding behavior	0.001465	0.0045665	4	123	148	37534	FYN_HUMAN|FOS_HUMAN|A4_HUMAN|STAT3_HUMAN	1
32680	regulation of tumor necrosis factor production	0.001465	0.0045665	4	123	148	37534	RARA_HUMAN|P85A_HUMAN|JAK2_HUMAN|RIPK2_HUMAN	1
48145	regulation of fibroblast proliferation	0.001465	0.0045665	4	123	148	37534	JUN_HUMAN|P53_HUMAN|CTNB1_HUMAN|EGFR_HUMAN	1
32760	positive regulation of tumor necrosis factor production	0.0015039	0.0046837	3	57	148	37534	P85A_HUMAN|JAK2_HUMAN|RIPK2_HUMAN	1
5996	monosaccharide metabolic process	0.0015069	0.0046889	7	423	148	37534	PK3CA_HUMAN|KAPCA_HUMAN|AKT1_HUMAN|CALM_HUMAN|UBC_HUMAN|RS27A_HUMAN|MK14_HUMAN	0.594
10827	regulation of glucose transport	0.0015093	0.0046921	4	124	148	37534	PTN11_HUMAN|KPCA_HUMAN|AKT1_HUMAN|P85A_HUMAN	1
16568	chromatin modification	0.0015304	0.0047536	10	815	148	37534	SIR1_HUMAN|KPCA_HUMAN|EP300_HUMAN|CBP_HUMAN|JAK2_HUMAN|HDAC1_HUMAN|RB_HUMAN|M3K7_HUMAN|GCR_HUMAN|SKP1_HUMAN	1
31099	regeneration	0.0015444	0.0047929	5	211	148	37534	JUN_HUMAN|CCND1_HUMAN|JAK2_HUMAN|HGF_HUMAN|MK14_HUMAN	1
1570	vasculogenesis	0.0015544	0.00482	4	125	148	37534	RASA1_HUMAN|VEGFA_HUMAN|CTNB1_HUMAN|FAK1_HUMAN	1
2001026	regulation of endothelial cell chemotaxis	0.0015678	0.0048446	2	15	148	37534	VEGFA_HUMAN|FGF2_HUMAN	0.103
32516	positive regulation of phosphoprotein phosphatase activity	0.0015678	0.0048446	2	15	148	37534	CALM_HUMAN|JAK2_HUMAN	1
60766	negative regulation of androgen receptor signaling pathway	0.0015678	0.0048446	2	15	148	37534	SIR1_HUMAN|HDAC1_HUMAN	1
61198	fungiform papilla formation	0.0015678	0.0048446	2	15	148	37534	CTNB1_HUMAN|HDAC1_HUMAN	1
60441	epithelial tube branching involved in lung morphogenesis	0.0015814	0.0048782	3	58	148	37534	RASK_HUMAN|RASH_HUMAN|CTNB1_HUMAN	0.183
2275	myeloid cell activation involved in immune response	0.0015814	0.0048782	3	58	148	37534	NTAL_HUMAN|1433Z_HUMAN|LYN_HUMAN	1
2001243	negative regulation of intrinsic apoptotic signaling pathway	0.0016005	0.0049329	4	126	148	37534	SIR1_HUMAN|NEMO_HUMAN|SRC_HUMAN|AKT1_HUMAN	0.649
8016	regulation of heart contraction	0.001643	0.0050549	5	214	148	37534	KAPCA_HUMAN|KPCA_HUMAN|THA_HUMAN|CALM_HUMAN|JAK2_HUMAN	1
51147	regulation of muscle cell differentiation	0.001643	0.0050549	5	214	148	37534	MTOR_HUMAN|THA_HUMAN|CTNB1_HUMAN|CDC42_HUMAN|MK14_HUMAN	1
10464	regulation of mesenchymal cell proliferation	0.0016614	0.005094	3	59	148	37534	STAT1_HUMAN|VEGFA_HUMAN|CTNB1_HUMAN	1
32233	positive regulation of actin filament bundle assembly	0.0016614	0.005094	3	59	148	37534	RHOA_HUMAN|RAC1_HUMAN|MTOR_HUMAN	1
33628	regulation of cell adhesion mediated by integrin	0.0016614	0.005094	3	59	148	37534	PTN11_HUMAN|FAK1_HUMAN|LYN_HUMAN	1
35065	regulation of histone acetylation	0.0016614	0.005094	3	59	148	37534	SIR1_HUMAN|MK03_HUMAN|CTBP1_HUMAN	1
72001	renal system development	0.0017201	0.0052694	7	433	148	37534	RARA_HUMAN|STAT1_HUMAN|VEGFA_HUMAN|FGF2_HUMAN|CTNB1_HUMAN|SMAD4_HUMAN|SMAD2_HUMAN	0.032
10828	positive regulation of glucose transport	0.0017438	0.0053307	3	60	148	37534	PTN11_HUMAN|AKT1_HUMAN|P85A_HUMAN	1
42992	negative regulation of transcription factor import into nucleus	0.0017438	0.0053307	3	60	148	37534	IKBA_HUMAN|MTOR_HUMAN|THA_HUMAN	1
43401	steroid hormone mediated signaling pathway	0.0017445	0.0053307	4	129	148	37534	RXRA_HUMAN|RARA_HUMAN|THA_HUMAN|GCR_HUMAN	1
32462	regulation of protein homooligomerization	0.0017872	0.0054377	2	16	148	37534	SRC_HUMAN|GBLP_HUMAN	0.079
7172	signal complex assembly	0.0017872	0.0054377	2	16	148	37534	SRC_HUMAN|FAK1_HUMAN	1
16239	positive regulation of macroautophagy	0.0017872	0.0054377	2	16	148	37534	SIR1_HUMAN|SQSTM_HUMAN	1
51770	positive regulation of nitric-oxide synthase biosynthetic process	0.0017872	0.0054377	2	16	148	37534	MK09_HUMAN|JAK2_HUMAN	1
2000573	positive regulation of DNA biosynthetic process	0.0017872	0.0054377	2	16	148	37534	SRC_HUMAN|HGF_HUMAN	1
30036	actin cytoskeleton organization	0.0017958	0.0054546	10	833	148	37534	RHOA_HUMAN|RASK_HUMAN|RAC1_HUMAN|RHOG_HUMAN|BCAR1_HUMAN|SRC_HUMAN|RASH_HUMAN|JAK2_HUMAN|CDC42_HUMAN|ITB1_HUMAN	0.002
51100	negative regulation of binding	0.0017945	0.0054546	4	130	148	37534	JUN_HUMAN|IKBA_HUMAN|MK03_HUMAN|JAK2_HUMAN	0.059
72507	divalent inorganic cation homeostasis	0.0018351	0.0055692	7	438	148	37534	KAPCA_HUMAN|KPCA_HUMAN|FGF2_HUMAN|JAK2_HUMAN|A4_HUMAN|EGFR_HUMAN|ITB1_HUMAN	0.341
33036	macromolecule localization	0.0018389	0.005576	24	3223	148	37534	JUN_HUMAN|IKBA_HUMAN|RAC1_HUMAN|TYY1_HUMAN|THA_HUMAN|1433Z_HUMAN|P53_HUMAN|P85A_HUMAN|MK01_HUMAN|EGFR_HUMAN|SQSTM_HUMAN|MK09_HUMAN|1433T_HUMAN|1433B_HUMAN|AKT1_HUMAN|CTNB1_HUMAN|JAK2_HUMAN|RB_HUMAN|RS27A_HUMAN|CDC42_HUMAN|STAT3_HUMAN|HSP74_HUMAN|ITB1_HUMAN|LYN_HUMAN	0.239
32940	secretion by cell	0.0018413	0.0055785	9	696	148	37534	NTAL_HUMAN|HSP7C_HUMAN|1433Z_HUMAN|VEGFA_HUMAN|CALM_HUMAN|SMAD2_HUMAN|HGF_HUMAN|A4_HUMAN|LYN_HUMAN	1
43623	cellular protein complex assembly	0.0018827	0.0056992	7	440	148	37534	RAC1_HUMAN|SRC_HUMAN|JAK2_HUMAN|SMAD4_HUMAN|FAK1_HUMAN|SMAD2_HUMAN|HSP74_HUMAN	1
32663	regulation of interleukin-2 production	0.0019162	0.0057907	3	62	148	37534	TRAF6_HUMAN|RIPK2_HUMAN|M3K7_HUMAN	1
34637	cellular carbohydrate biosynthetic process	0.0019162	0.0057907	3	62	148	37534	AKT1_HUMAN|UBC_HUMAN|RS27A_HUMAN	1
6810	transport	0.0019414	0.0058621	43	7122	148	37534	NTAL_HUMAN|HIF1A_HUMAN|IKBA_HUMAN|PK3CA_HUMAN|VEGFA_HUMAN|1433Z_HUMAN|P53_HUMAN|LAT2_HUMAN|FGF2_HUMAN|FAK1_HUMAN|GRB2_HUMAN|HGF_HUMAN|CDN1B_HUMAN|HSP7C_HUMAN|MK09_HUMAN|SRC_HUMAN|AKT1_HUMAN|CALM_HUMAN|JAK2_HUMAN|SMAD2_HUMAN|STAT3_HUMAN|HSP74_HUMAN|LYN_HUMAN|JUN_HUMAN|RAC1_HUMAN|RARA_HUMAN|KAPCA_HUMAN|FYN_HUMAN|P85A_HUMAN|CCND1_HUMAN|MK01_HUMAN|RXRA_HUMAN|SQSTM_HUMAN|MK03_HUMAN|1433T_HUMAN|1433B_H…	0
60485	mesenchyme development	0.0020051	0.0060475	5	224	148	37534	HIF1A_HUMAN|STAT1_HUMAN|CTNB1_HUMAN|SMAD4_HUMAN|HGF_HUMAN	0.312
2000756	regulation of peptidyl-lysine acetylation	0.0020062	0.0060475	3	63	148	37534	SIR1_HUMAN|MK03_HUMAN|CTBP1_HUMAN	1
2833	positive regulation of response to biotic stimulus	0.0020202	0.0060641	2	17	148	37534	TRAF6_HUMAN|KPCA_HUMAN	1
7252	I-kappaB phosphorylation	0.0020202	0.0060641	2	17	148	37534	IKKB_HUMAN|M3K7_HUMAN	1
10592	positive regulation of lamellipodium assembly	0.0020202	0.0060641	2	17	148	37534	RAC1_HUMAN|MTOR_HUMAN	1
35020	regulation of Rac protein signal transduction	0.0020202	0.0060641	2	17	148	37534	RASK_HUMAN|RASH_HUMAN	1
61197	fungiform papilla morphogenesis	0.0020202	0.0060641	2	17	148	37534	CTNB1_HUMAN|HDAC1_HUMAN	1
9952	anterior/posterior pattern specification	0.0020469	0.0061391	6	330	148	37534	TYY1_HUMAN|P53_HUMAN|EP300_HUMAN|CTNB1_HUMAN|SMAD4_HUMAN|SMAD2_HUMAN	0.447
33273	response to vitamin	0.0020591	0.0061704	4	135	148	37534	RARA_HUMAN|CCND1_HUMAN|EGFR_HUMAN|ITB1_HUMAN	1
578	embryonic axis specification	0.0020989	0.0062737	3	64	148	37534	CTNB1_HUMAN|SMAD4_HUMAN|SMAD2_HUMAN	0.315
10676	positive regulation of cellular carbohydrate metabolic process	0.0020989	0.0062737	3	64	148	37534	HIF1A_HUMAN|SRC_HUMAN|AKT1_HUMAN	1
10812	negative regulation of cell-substrate adhesion	0.0020989	0.0062737	3	64	148	37534	RASA1_HUMAN|SRC_HUMAN|P85A_HUMAN	1
55080	cation homeostasis	0.0021055	0.0062883	9	710	148	37534	HIF1A_HUMAN|KAPCA_HUMAN|KPCA_HUMAN|LAT2_HUMAN|FGF2_HUMAN|JAK2_HUMAN|A4_HUMAN|EGFR_HUMAN|ITB1_HUMAN	0.319
42303	molting cycle	0.0021151	0.0063064	4	136	148	37534	CTNB1_HUMAN|HDAC1_HUMAN|CDC42_HUMAN|EGFR_HUMAN	1
42633	hair cycle	0.0021151	0.0063064	4	136	148	37534	CTNB1_HUMAN|HDAC1_HUMAN|CDC42_HUMAN|EGFR_HUMAN	1
51241	negative regulation of multicellular organismal process	0.0021876	0.006517	8	579	148	37534	HIF1A_HUMAN|RAC1_HUMAN|RARA_HUMAN|STAT1_HUMAN|JAK2_HUMAN|UBC_HUMAN|FAK1_HUMAN|RS27A_HUMAN	0.209
2444	myeloid leukocyte mediated immunity	0.0021941	0.0065311	3	65	148	37534	NTAL_HUMAN|1433Z_HUMAN|LYN_HUMAN	1
50921	positive regulation of chemotaxis	0.0022302	0.0066329	4	138	148	37534	RAC1_HUMAN|KPCA_HUMAN|VEGFA_HUMAN|FGF2_HUMAN	0.032
7517	muscle organ development	0.0022437	0.0066674	7	454	148	37534	SIR1_HUMAN|RXRA_HUMAN|EP300_HUMAN|FOS_HUMAN|RB_HUMAN|A4_HUMAN|MK14_HUMAN	1
51276	chromosome organization	0.0022489	0.0066773	13	1319	148	37534	SIR1_HUMAN|TYY1_HUMAN|P53_HUMAN|CCND1_HUMAN|HDAC1_HUMAN|GCR_HUMAN|SKP1_HUMAN|KPCA_HUMAN|CBP_HUMAN|EP300_HUMAN|JAK2_HUMAN|RB_HUMAN|M3K7_HUMAN	0.461
1902176	negative regulation of intrinsic apoptotic signaling pathway in response to oxidative stress	0.0022669	0.0066975	2	18	148	37534	SIR1_HUMAN|AKT1_HUMAN	0.661
1821	histamine secretion	0.0022669	0.0066975	2	18	148	37534	1433Z_HUMAN|LYN_HUMAN	1
1911	negative regulation of leukocyte mediated cytotoxicity	0.0022669	0.0066975	2	18	148	37534	1B57_HUMAN|1B07_HUMAN	1
31342	negative regulation of cell killing	0.0022669	0.0066975	2	18	148	37534	1B57_HUMAN|1B07_HUMAN	1
51259	protein oligomerization	0.0022582	0.0066975	8	582	148	37534	RXRA_HUMAN|SQSTM_HUMAN|P53_HUMAN|1433B_HUMAN|BIRC2_HUMAN|RASH_HUMAN|CTNB1_HUMAN|GRB2_HUMAN	1
51645	Golgi localization	0.0022669	0.0066975	2	18	148	37534	1433Z_HUMAN|CDC42_HUMAN	1
6887	exocytosis	0.0023275	0.0068709	7	457	148	37534	NTAL_HUMAN|1433Z_HUMAN|VEGFA_HUMAN|CALM_HUMAN|HGF_HUMAN|A4_HUMAN|LYN_HUMAN	1
10951	negative regulation of endopeptidase activity	0.0023748	0.0070046	6	340	148	37534	SRC_HUMAN|VEGFA_HUMAN|AKT1_HUMAN|BIRC2_HUMAN|HGF_HUMAN|A4_HUMAN	1
45055	regulated secretory pathway	0.0023926	0.0070513	3	67	148	37534	NTAL_HUMAN|1433Z_HUMAN|LYN_HUMAN	1
40014	regulation of multicellular organism growth	0.0024108	0.0070992	4	141	148	37534	PTN11_HUMAN|PK3CA_HUMAN|A4_HUMAN|STAT3_HUMAN	1
71704	organic substance metabolic process	0.0024949	0.0073374	83	16612	148	37534	PTN11_HUMAN|HIF1A_HUMAN|PSB1_HUMAN|THA_HUMAN|PSB7_HUMAN|P53_HUMAN|LAT2_HUMAN|ELOB_HUMAN|SMAD4_HUMAN|HDAC1_HUMAN|FAK1_HUMAN|CUL1_HUMAN|RIPK2_HUMAN|PSDE_HUMAN|PSB2_HUMAN|SKP1_HUMAN|HSP7C_HUMAN|PSB4_HUMAN|MK09_HUMAN|KPCA_HUMAN|AKT1_HUMAN|JAK2_HUMAN|IKKB_HUMAN|SMAD2_HUMAN|M3K7_HUMAN|STAT3_HUMAN|PRS8_HUMAN|MK14_HUMAN|JUN_HUMAN|RBX1_HUMAN|RARA_HUMAN|KAPCA_HUMAN|STAT1_HUMAN|TYY1_HUMAN|P85A_HUMAN|MK01_HU…	0.427
46579	positive regulation of Ras protein signal transduction	0.0024958	0.0073374	3	68	148	37534	RASK_HUMAN|RAC1_HUMAN|RASH_HUMAN	1
30949	positive regulation of vascular endothelial growth factor receptor signaling pathway	0.002527	0.0073805	2	19	148	37534	HIF1A_HUMAN|VEGFA_HUMAN	0.176
10001	glial cell differentiation	0.0025128	0.0073805	5	236	148	37534	AKT1_HUMAN|CTNB1_HUMAN|STAT3_HUMAN|EGFR_HUMAN|LYN_HUMAN	0.5
7063	regulation of sister chromatid cohesion	0.002527	0.0073805	2	19	148	37534	CTNB1_HUMAN|RB_HUMAN	1
45792	negative regulation of cell size	0.002527	0.0073805	2	19	148	37534	MTOR_HUMAN|AKT1_HUMAN	1
61196	fungiform papilla development	0.002527	0.0073805	2	19	148	37534	CTNB1_HUMAN|HDAC1_HUMAN	1
90330	regulation of platelet aggregation	0.002527	0.0073805	2	19	148	37534	KPCA_HUMAN|LYN_HUMAN	1
1901522	positive regulation of transcription from RNA polymerase II promoter involved in cellular response to chemical stimulus	0.002527	0.0073805	2	19	148	37534	RXRA_HUMAN|EP300_HUMAN	1
2000144	positive regulation of DNA-dependent transcription, initiation	0.002527	0.0073805	2	19	148	37534	JUN_HUMAN|CTNB1_HUMAN	1
9409	response to cold	0.0026018	0.0075926	3	69	148	37534	IKBA_HUMAN|THA_HUMAN|FOS_HUMAN	1
1901576	organic substance biosynthetic process	0.0026286	0.0076582	41	6799	148	37534	SIR1_HUMAN|HIF1A_HUMAN|PK3CA_HUMAN|THA_HUMAN|P53_HUMAN|FGF2_HUMAN|ELOB_HUMAN|SMAD4_HUMAN|HDAC1_HUMAN|EGFR_HUMAN|NEMO_HUMAN|HSP7C_HUMAN|AKT1_HUMAN|SMAD2_HUMAN|M3K7_HUMAN|CTBP1_HUMAN|PRS8_HUMAN|STAT3_HUMAN|MK14_HUMAN|JUN_HUMAN|KAPCA_HUMAN|RARA_HUMAN|STAT1_HUMAN|TYY1_HUMAN|FOS_HUMAN|P85A_HUMAN|CCND1_HUMAN|MK01_HUMAN|ELOC_HUMAN|SYHM_HUMAN|GCR_HUMAN|RXRA_HUMAN|MK03_HUMAN|EP300_HUMAN|CBP_HUMAN|BIRC2_HU…	0.213
8544	epidermis development	0.0026267	0.0076582	6	347	148	37534	RAC1_HUMAN|CTNB1_HUMAN|HDAC1_HUMAN|CASP3_HUMAN|CDC42_HUMAN|EGFR_HUMAN	1
30100	regulation of endocytosis	0.0027011	0.007863	5	240	148	37534	RAC1_HUMAN|SRC_HUMAN|VEGFA_HUMAN|GBLP_HUMAN|ITB1_HUMAN	0.094
32642	regulation of chemokine production	0.0027105	0.0078649	3	70	148	37534	HIF1A_HUMAN|MK09_HUMAN|RIPK2_HUMAN	1
50994	regulation of lipid catabolic process	0.0027105	0.0078649	3	70	148	37534	MTOR_HUMAN|THA_HUMAN|AKT1_HUMAN	1
1901983	regulation of protein acetylation	0.0027105	0.0078649	3	70	148	37534	SIR1_HUMAN|MK03_HUMAN|CTBP1_HUMAN	1
2001014	regulation of skeletal muscle cell differentiation	0.0027105	0.0078649	3	70	148	37534	MTOR_HUMAN|THA_HUMAN|MK14_HUMAN	1
14031	mesenchymal cell development	0.0027338	0.0079197	4	146	148	37534	HIF1A_HUMAN|CTNB1_HUMAN|SMAD4_HUMAN|HGF_HUMAN	0.341
43200	response to amino acid stimulus	0.0027338	0.0079197	4	146	148	37534	CDN1B_HUMAN|MTOR_HUMAN|EGFR_HUMAN|LYN_HUMAN	0.518
50795	regulation of behavior	0.0027497	0.0079463	5	241	148	37534	RAC1_HUMAN|KPCA_HUMAN|VEGFA_HUMAN|FGF2_HUMAN|LYN_HUMAN	0.025
43903	regulation of symbiosis, encompassing mutualism through parasitism	0.0027497	0.0079463	5	241	148	37534	JUN_HUMAN|EP300_HUMAN|ELOB_HUMAN|HDAC1_HUMAN|ELOC_HUMAN	1
50670	regulation of lymphocyte proliferation	0.0027497	0.0079463	5	241	148	37534	TRAF6_HUMAN|CTNB1_HUMAN|RIPK2_HUMAN|CASP3_HUMAN|LYN_HUMAN	1
50930	induction of positive chemotaxis	0.0028006	0.0080254	2	20	148	37534	KPCA_HUMAN|VEGFA_HUMAN	0.109
10463	mesenchymal cell proliferation	0.0028006	0.0080254	2	20	148	37534	STAT1_HUMAN|CTNB1_HUMAN	1
10869	regulation of receptor biosynthetic process	0.0028006	0.0080254	2	20	148	37534	HIF1A_HUMAN|HDAC1_HUMAN	1
10881	regulation of cardiac muscle contraction by regulation of the release of sequestered calcium ion	0.0028006	0.0080254	2	20	148	37534	KAPCA_HUMAN|CALM_HUMAN	1
14020	primary neural tube formation	0.0028018	0.0080254	4	147	148	37534	HIF1A_HUMAN|TRAF6_HUMAN|RARA_HUMAN|KAPCA_HUMAN	1
30889	negative regulation of B cell proliferation	0.0028006	0.0080254	2	20	148	37534	CASP3_HUMAN|LYN_HUMAN	1
31998	regulation of fatty acid beta-oxidation	0.0028006	0.0080254	2	20	148	37534	MTOR_HUMAN|AKT1_HUMAN	1
36302	atrioventricular canal development	0.0028006	0.0080254	2	20	148	37534	PTN11_HUMAN|SMAD4_HUMAN	1
50872	white fat cell differentiation	0.0028006	0.0080254	2	20	148	37534	SIR1_HUMAN|CTBP1_HUMAN	1
51769	regulation of nitric-oxide synthase biosynthetic process	0.0028006	0.0080254	2	20	148	37534	MK09_HUMAN|JAK2_HUMAN	1
90239	regulation of histone H4 acetylation	0.0028006	0.0080254	2	20	148	37534	SIR1_HUMAN|CTBP1_HUMAN	1
7595	lactation	0.002822	0.0080509	3	71	148	37534	HIF1A_HUMAN|VEGFA_HUMAN|CCND1_HUMAN	0.188
10717	regulation of epithelial to mesenchymal transition	0.002822	0.0080509	3	71	148	37534	CTNB1_HUMAN|SMAD4_HUMAN|SMAD2_HUMAN	0.374
45913	positive regulation of carbohydrate metabolic process	0.002822	0.0080509	3	71	148	37534	HIF1A_HUMAN|SRC_HUMAN|AKT1_HUMAN	1
46686	response to cadmium ion	0.002822	0.0080509	3	71	148	37534	CDN1B_HUMAN|MK09_HUMAN|CTNB1_HUMAN	1
60711	labyrinthine layer development	0.002822	0.0080509	3	71	148	37534	AKT1_HUMAN|MK01_HUMAN|GRB2_HUMAN	1
44249	cellular biosynthetic process	0.0028677	0.0081749	40	6615	148	37534	SIR1_HUMAN|HIF1A_HUMAN|PK3CA_HUMAN|THA_HUMAN|P53_HUMAN|FGF2_HUMAN|ELOB_HUMAN|SMAD4_HUMAN|HDAC1_HUMAN|EGFR_HUMAN|NEMO_HUMAN|HSP7C_HUMAN|AKT1_HUMAN|SMAD2_HUMAN|M3K7_HUMAN|CTBP1_HUMAN|PRS8_HUMAN|STAT3_HUMAN|MK14_HUMAN|JUN_HUMAN|RARA_HUMAN|TYY1_HUMAN|STAT1_HUMAN|FOS_HUMAN|P85A_HUMAN|CCND1_HUMAN|MK01_HUMAN|ELOC_HUMAN|SYHM_HUMAN|GCR_HUMAN|RXRA_HUMAN|MK03_HUMAN|EP300_HUMAN|CBP_HUMAN|BIRC2_HUMAN|CTNB1_HU…	0.112
10721	negative regulation of cell development	0.0028994	0.0082519	5	244	148	37534	RHOA_HUMAN|STAT1_HUMAN|P53_HUMAN|CTNB1_HUMAN|FAK1_HUMAN	1
32944	regulation of mononuclear cell proliferation	0.0028994	0.0082519	5	244	148	37534	TRAF6_HUMAN|CTNB1_HUMAN|RIPK2_HUMAN|CASP3_HUMAN|LYN_HUMAN	1
30029	actin filament-based process	0.002938	0.0083378	10	892	148	37534	RHOA_HUMAN|RASK_HUMAN|RAC1_HUMAN|RHOG_HUMAN|BCAR1_HUMAN|SRC_HUMAN|RASH_HUMAN|JAK2_HUMAN|CDC42_HUMAN|ITB1_HUMAN	0.002
1101	response to acid	0.0029412	0.0083378	4	149	148	37534	CDN1B_HUMAN|MTOR_HUMAN|EGFR_HUMAN|LYN_HUMAN	0.528
32370	positive regulation of lipid transport	0.0029363	0.0083378	3	72	148	37534	SIR1_HUMAN|IKBA_HUMAN|MK09_HUMAN	1
32465	regulation of cytokinesis	0.0029363	0.0083378	3	72	148	37534	RHOA_HUMAN|CALM_HUMAN|CDC42_HUMAN	1
51099	positive regulation of binding	0.0029412	0.0083378	4	149	148	37534	TRAF6_HUMAN|RARA_HUMAN|EP300_HUMAN|JAK2_HUMAN	1
43010	camera-type eye development	0.0030536	0.0086426	7	480	148	37534	RXRA_HUMAN|HIF1A_HUMAN|RARA_HUMAN|TYY1_HUMAN|VEGFA_HUMAN|CTNB1_HUMAN|HDAC1_HUMAN	0.23
46330	positive regulation of JNK cascade	0.0030533	0.0086426	3	73	148	37534	RASH_HUMAN|RIPK2_HUMAN|CDC42_HUMAN	1
51900	regulation of mitochondrial depolarization	0.0030874	0.0086491	2	21	148	37534	SRC_HUMAN|GBLP_HUMAN	0.1
70243	regulation of thymocyte apoptotic process	0.0030874	0.0086491	2	21	148	37534	HIF1A_HUMAN|P53_HUMAN	0.491
10466	negative regulation of peptidase activity	0.0030626	0.0086491	6	358	148	37534	SRC_HUMAN|VEGFA_HUMAN|AKT1_HUMAN|BIRC2_HUMAN|HGF_HUMAN|A4_HUMAN	1
30224	monocyte differentiation	0.0030874	0.0086491	2	21	148	37534	JUN_HUMAN|VEGFA_HUMAN	1
30520	intracellular estrogen receptor signaling pathway	0.0030874	0.0086491	2	21	148	37534	RARA_HUMAN|SRC_HUMAN	1
31065	positive regulation of histone deacetylation	0.0030874	0.0086491	2	21	148	37534	P53_HUMAN|CTBP1_HUMAN	1
33158	regulation of protein import into nucleus, translocation	0.0030874	0.0086491	2	21	148	37534	SIR1_HUMAN|JAK2_HUMAN	1
51608	histamine transport	0.0030874	0.0086491	2	21	148	37534	1433Z_HUMAN|LYN_HUMAN	1
60742	epithelial cell differentiation involved in prostate gland development	0.0030874	0.0086491	2	21	148	37534	RXRA_HUMAN|CTNB1_HUMAN	1
70498	interleukin-1-mediated signaling pathway	0.0030874	0.0086491	2	21	148	37534	TRAF6_HUMAN|MK03_HUMAN	1
71850	mitotic cell cycle arrest	0.0030874	0.0086491	2	21	148	37534	CDN1B_HUMAN|P53_HUMAN	1
72075	metanephric mesenchyme development	0.0030874	0.0086491	2	21	148	37534	STAT1_HUMAN|SMAD4_HUMAN	1
1900027	regulation of ruffle assembly	0.0030874	0.0086491	2	21	148	37534	RHOG_HUMAN|RASH_HUMAN	1
46889	positive regulation of lipid biosynthetic process	0.0031732	0.0088826	3	74	148	37534	MK09_HUMAN|MTOR_HUMAN|AKT1_HUMAN	1
6139	nucleobase-containing compound metabolic process	0.0032276	0.0090276	40	6658	148	37534	SIR1_HUMAN|HIF1A_HUMAN|THA_HUMAN|P53_HUMAN|ELOB_HUMAN|SMAD4_HUMAN|HDAC1_HUMAN|PSDE_HUMAN|NEMO_HUMAN|HSP7C_HUMAN|SMAD2_HUMAN|CASP3_HUMAN|M3K7_HUMAN|CTBP1_HUMAN|PRS8_HUMAN|STAT3_HUMAN|MK14_HUMAN|RBX1_HUMAN|JUN_HUMAN|RARA_HUMAN|STAT1_HUMAN|TYY1_HUMAN|FOS_HUMAN|CCND1_HUMAN|MK01_HUMAN|ELOC_HUMAN|SYHM_HUMAN|GCR_HUMAN|RXRA_HUMAN|MK03_HUMAN|MTOR_HUMAN|EP300_HUMAN|CBP_HUMAN|BIRC2_HUMAN|CTNB1_HUMAN|UBC_HUM…	0.286
18394	peptidyl-lysine acetylation	0.0032342	0.0090319	4	153	148	37534	SIR1_HUMAN|EP300_HUMAN|CBP_HUMAN|M3K7_HUMAN	1
55007	cardiac muscle cell differentiation	0.0032342	0.0090319	4	153	148	37534	RXRA_HUMAN|RARA_HUMAN|VEGFA_HUMAN|ITB1_HUMAN	1
50769	positive regulation of neurogenesis	0.0032714	0.0091288	5	251	148	37534	RHOA_HUMAN|HIF1A_HUMAN|VEGFA_HUMAN|CTNB1_HUMAN|LYN_HUMAN	0.19
70663	regulation of leukocyte proliferation	0.0033272	0.0092773	5	252	148	37534	TRAF6_HUMAN|CTNB1_HUMAN|RIPK2_HUMAN|CASP3_HUMAN|LYN_HUMAN	1
2726	positive regulation of T cell cytokine production	0.0033874	0.0093936	2	22	148	37534	TRAF6_HUMAN|M3K7_HUMAN	1
10875	positive regulation of cholesterol efflux	0.0033874	0.0093936	2	22	148	37534	SIR1_HUMAN|IKBA_HUMAN	1
19068	virion assembly	0.0033874	0.0093936	2	22	148	37534	UBC_HUMAN|RS27A_HUMAN	1
32461	positive regulation of protein oligomerization	0.0033874	0.0093936	2	22	148	37534	P53_HUMAN|GBLP_HUMAN	1
36120	cellular response to platelet-derived growth factor stimulus	0.0033874	0.0093936	2	22	148	37534	FYN_HUMAN|SRC_HUMAN	1
42659	regulation of cell fate specification	0.0033874	0.0093936	2	22	148	37534	FGF2_HUMAN|CTNB1_HUMAN	1
90201	negative regulation of release of cytochrome c from mitochondria	0.0033874	0.0093936	2	22	148	37534	AKT1_HUMAN|HGF_HUMAN	1
21915	neural tube development	0.0034409	0.0095347	5	254	148	37534	HIF1A_HUMAN|TRAF6_HUMAN|RARA_HUMAN|KAPCA_HUMAN|M3K7_HUMAN	1
70228	regulation of lymphocyte apoptotic process	0.0035502	0.0098	3	77	148	37534	HIF1A_HUMAN|P53_HUMAN|LYN_HUMAN	0.506
10976	positive regulation of neuron projection development	0.0035464	0.0098	4	157	148	37534	FYN_HUMAN|HGF_HUMAN|LYN_HUMAN|ITB1_HUMAN	1
48589	developmental growth	0.0035504	0.0098	6	369	148	37534	RARA_HUMAN|SMAD4_HUMAN|SMAD2_HUMAN|A4_HUMAN|MK14_HUMAN|ITB1_HUMAN	1
51057	positive regulation of small GTPase mediated signal transduction	0.0035502	0.0098	3	77	148	37534	RASK_HUMAN|RAC1_HUMAN|RASH_HUMAN	1
90183	regulation of kidney development	0.0035502	0.0098	3	77	148	37534	STAT1_HUMAN|VEGFA_HUMAN|CTNB1_HUMAN	1
30278	regulation of ossification	0.0035574	0.0098118	5	256	148	37534	HIF1A_HUMAN|KAPCA_HUMAN|CTNB1_HUMAN|FAK1_HUMAN|HGF_HUMAN	1
22412	cellular process involved in reproduction in multicellular organism	0.0035974	0.0099145	6	370	148	37534	RARA_HUMAN|KAPCA_HUMAN|MTOR_HUMAN|AKT1_HUMAN|CTNB1_HUMAN|ITB1_HUMAN	0.625
51591	response to cAMP	0.0036275	0.0099897	4	158	148	37534	JUN_HUMAN|STAT1_HUMAN|FOS_HUMAN|BIRC2_HUMAN	1
1658	branching involved in ureteric bud morphogenesis	0.0036816	0.01012	3	78	148	37534	FGF2_HUMAN|CTNB1_HUMAN|SMAD4_HUMAN	0.334
30225	macrophage differentiation	0.0037004	0.01012	2	23	148	37534	VEGFA_HUMAN|CDC42_HUMAN	1
31664	regulation of lipopolysaccharide-mediated signaling pathway	0.0037004	0.01012	2	23	148	37534	TRAF6_HUMAN|KPCA_HUMAN	1
32106	positive regulation of response to extracellular stimulus	0.0037004	0.01012	2	23	148	37534	SIR1_HUMAN|SQSTM_HUMAN	1
32109	positive regulation of response to nutrient levels	0.0037004	0.01012	2	23	148	37534	SIR1_HUMAN|SQSTM_HUMAN	1
36119	response to platelet-derived growth factor stimulus	0.0037004	0.01012	2	23	148	37534	FYN_HUMAN|SRC_HUMAN	1
48009	insulin-like growth factor receptor signaling pathway	0.0037004	0.01012	2	23	148	37534	AKT1_HUMAN|P85A_HUMAN	1
60768	regulation of epithelial cell proliferation involved in prostate gland development	0.0037004	0.01012	2	23	148	37534	CDN1B_HUMAN|CTNB1_HUMAN	1
72182	regulation of nephron tubule epithelial cell differentiation	0.0037004	0.01012	2	23	148	37534	STAT1_HUMAN|CTNB1_HUMAN	1
32273	positive regulation of protein polymerization	0.0037099	0.010131	4	159	148	37534	CDN1B_HUMAN|RAC1_HUMAN|MTOR_HUMAN|GRB2_HUMAN	0.227
21536	diencephalon development	0.0037099	0.010131	4	159	148	37534	RHOA_HUMAN|1433T_HUMAN|CALM_HUMAN|CDC42_HUMAN	1
48520	positive regulation of behavior	0.0037936	0.010343	4	160	148	37534	RAC1_HUMAN|KPCA_HUMAN|VEGFA_HUMAN|FGF2_HUMAN	0.03
7389	pattern specification process	0.0037932	0.010343	8	634	148	37534	HIF1A_HUMAN|TYY1_HUMAN|VEGFA_HUMAN|P53_HUMAN|EP300_HUMAN|CTNB1_HUMAN|SMAD4_HUMAN|SMAD2_HUMAN	0.12
50796	regulation of insulin secretion	0.0037988	0.01035	5	260	148	37534	HIF1A_HUMAN|PTN11_HUMAN|KAPCA_HUMAN|KPCA_HUMAN|JAK2_HUMAN	1
46626	regulation of insulin receptor signaling pathway	0.003816	0.010381	3	79	148	37534	SIR1_HUMAN|SRC_HUMAN|KPCA_HUMAN	1
51492	regulation of stress fiber assembly	0.003816	0.010381	3	79	148	37534	RHOA_HUMAN|RAC1_HUMAN|MTOR_HUMAN	1
10959	regulation of metal ion transport	0.0038397	0.010437	6	375	148	37534	KAPCA_HUMAN|AKT1_HUMAN|CALM_HUMAN|CTNB1_HUMAN|IKKB_HUMAN|LYN_HUMAN	1
302	response to reactive oxygen species	0.003861	0.010487	5	261	148	37534	SIR1_HUMAN|JUN_HUMAN|STAT1_HUMAN|SRC_HUMAN|FOS_HUMAN	0.672
2575	basophil chemotaxis	0.0039431	0.010613	1	1	148	37534	VEGFA_HUMAN	1
6343	establishment of chromatin silencing	0.0039431	0.010613	1	1	148	37534	SIR1_HUMAN	1
34050	host programmed cell death induced by symbiont	0.0039431	0.010613	1	1	148	37534	JAK2_HUMAN	1
35406	histone-tyrosine phosphorylation	0.0039431	0.010613	1	1	148	37534	JAK2_HUMAN	1
35409	histone H3-Y41 phosphorylation	0.0039431	0.010613	1	1	148	37534	JAK2_HUMAN	1
43969	histone H2B acetylation	0.0039431	0.010613	1	1	148	37534	EP300_HUMAN	1
51365	cellular response to potassium ion starvation	0.0039431	0.010613	1	1	148	37534	JUN_HUMAN	1
51463	negative regulation of cortisol secretion	0.0039431	0.010613	1	1	148	37534	PTN11_HUMAN	1
60125	negative regulation of growth hormone secretion	0.0039431	0.010613	1	1	148	37534	PTN11_HUMAN	1
71441	negative regulation of histone H3-K14 acetylation	0.0039431	0.010613	1	1	148	37534	SIR1_HUMAN	1
2000654	regulation of cellular response to testosterone stimulus	0.0039431	0.010613	1	1	148	37534	SIR1_HUMAN	1
2000655	negative regulation of cellular response to testosterone stimulus	0.0039431	0.010613	1	1	148	37534	SIR1_HUMAN	1
48259	regulation of receptor-mediated endocytosis	0.0039533	0.010625	3	80	148	37534	RAC1_HUMAN|SRC_HUMAN|VEGFA_HUMAN	1
51279	regulation of release of sequestered calcium ion into cytosol	0.0039533	0.010625	3	80	148	37534	KAPCA_HUMAN|CALM_HUMAN|LYN_HUMAN	1
1902175	regulation of intrinsic apoptotic signaling pathway in response to oxidative stress	0.0040264	0.010772	2	24	148	37534	SIR1_HUMAN|AKT1_HUMAN	0.671
32373	positive regulation of sterol transport	0.0040264	0.010772	2	24	148	37534	SIR1_HUMAN|IKBA_HUMAN	1
32376	positive regulation of cholesterol transport	0.0040264	0.010772	2	24	148	37534	SIR1_HUMAN|IKBA_HUMAN	1
32897	negative regulation of viral transcription	0.0040264	0.010772	2	24	148	37534	JUN_HUMAN|HDAC1_HUMAN	1
43587	tongue morphogenesis	0.0040264	0.010772	2	24	148	37534	CTNB1_HUMAN|HDAC1_HUMAN	1
45648	positive regulation of erythrocyte differentiation	0.0040264	0.010772	2	24	148	37534	HIF1A_HUMAN|MK14_HUMAN	1
60425	lung morphogenesis	0.0040937	0.010936	3	81	148	37534	RASK_HUMAN|RASH_HUMAN|CTNB1_HUMAN	0.175
32655	regulation of interleukin-12 production	0.0040937	0.010936	3	81	148	37534	TRAF6_HUMAN|1B07_HUMAN|RIPK2_HUMAN	1
45667	regulation of osteoblast differentiation	0.004141	0.011054	4	164	148	37534	KAPCA_HUMAN|CTNB1_HUMAN|FAK1_HUMAN|HGF_HUMAN	1
61041	regulation of wound healing	0.0042311	0.011286	4	165	148	37534	KPCA_HUMAN|FGF2_HUMAN|RASH_HUMAN|LYN_HUMAN	1
6626	protein targeting to mitochondrion	0.004237	0.011293	3	82	148	37534	MK09_HUMAN|1433Z_HUMAN|HSP74_HUMAN	1
15031	protein transport	0.0042576	0.01134	16	1940	148	37534	JUN_HUMAN|IKBA_HUMAN|1433Z_HUMAN|P53_HUMAN|P85A_HUMAN|MK01_HUMAN|MK09_HUMAN|1433T_HUMAN|1433B_HUMAN|AKT1_HUMAN|JAK2_HUMAN|RS27A_HUMAN|STAT3_HUMAN|ITB1_HUMAN|LYN_HUMAN|HSP74_HUMAN	0.356
9058	biosynthetic process	0.0042995	0.011443	41	6983	148	37534	SIR1_HUMAN|HIF1A_HUMAN|PK3CA_HUMAN|THA_HUMAN|P53_HUMAN|FGF2_HUMAN|ELOB_HUMAN|SMAD4_HUMAN|HDAC1_HUMAN|EGFR_HUMAN|NEMO_HUMAN|HSP7C_HUMAN|AKT1_HUMAN|SMAD2_HUMAN|M3K7_HUMAN|CTBP1_HUMAN|PRS8_HUMAN|STAT3_HUMAN|MK14_HUMAN|JUN_HUMAN|KAPCA_HUMAN|RARA_HUMAN|STAT1_HUMAN|TYY1_HUMAN|FOS_HUMAN|P85A_HUMAN|CCND1_HUMAN|MK01_HUMAN|ELOC_HUMAN|SYHM_HUMAN|GCR_HUMAN|RXRA_HUMAN|MK03_HUMAN|EP300_HUMAN|CBP_HUMAN|BIRC2_HU…	0.216
19725	cellular homeostasis	0.0043389	0.011539	10	943	148	37534	SIR1_HUMAN|HIF1A_HUMAN|KAPCA_HUMAN|KPCA_HUMAN|FGF2_HUMAN|P85A_HUMAN|GBLP_HUMAN|JAK2_HUMAN|A4_HUMAN|ITB1_HUMAN	0.495
1902253	regulation of intrinsic apoptotic signaling pathway by p53 class mediator	0.0043653	0.011549	2	25	148	37534	SIR1_HUMAN|P53_HUMAN	0.675
8631	intrinsic apoptotic signaling pathway in response to oxidative stress	0.0043653	0.011549	2	25	148	37534	JAK2_HUMAN|CASP3_HUMAN	1
30220	platelet formation	0.0043653	0.011549	2	25	148	37534	PTN11_HUMAN|CASP3_HUMAN	1
35067	negative regulation of histone acetylation	0.0043653	0.011549	2	25	148	37534	SIR1_HUMAN|CTBP1_HUMAN	1
42994	cytoplasmic sequestering of transcription factor	0.0043653	0.011549	2	25	148	37534	IKBA_HUMAN|THA_HUMAN	1
2000269	regulation of fibroblast apoptotic process	0.0043653	0.011549	2	25	148	37534	PK3CA_HUMAN|P53_HUMAN	1
2000696	regulation of epithelial cell differentiation involved in kidney development	0.0043653	0.011549	2	25	148	37534	STAT1_HUMAN|CTNB1_HUMAN	1
42063	gliogenesis	0.0043846	0.011592	5	269	148	37534	AKT1_HUMAN|CTNB1_HUMAN|STAT3_HUMAN|EGFR_HUMAN|LYN_HUMAN	0.509
7519	skeletal muscle tissue development	0.0044534	0.011765	5	270	148	37534	EP300_HUMAN|FOS_HUMAN|RB_HUMAN|A4_HUMAN|MK14_HUMAN	1
2001237	negative regulation of extrinsic apoptotic signaling pathway	0.0045093	0.011904	4	168	148	37534	FYN_HUMAN|SRC_HUMAN|AKT1_HUMAN|HGF_HUMAN	1
32271	regulation of protein polymerization	0.0045934	0.012117	5	272	148	37534	RASA1_HUMAN|CDN1B_HUMAN|RAC1_HUMAN|MTOR_HUMAN|GRB2_HUMAN	0.22
1704	formation of primary germ layer	0.0047014	0.012333	4	170	148	37534	KAPCA_HUMAN|CTNB1_HUMAN|SMAD2_HUMAN|ITB1_HUMAN	1
6473	protein acetylation	0.0047014	0.012333	4	170	148	37534	SIR1_HUMAN|EP300_HUMAN|CBP_HUMAN|M3K7_HUMAN	1
6986	response to unfolded protein	0.0047014	0.012333	4	170	148	37534	HSP7C_HUMAN|EP300_HUMAN|CCND1_HUMAN|HSP74_HUMAN	1
7220	Notch receptor processing	0.0047169	0.012333	2	26	148	37534	UBC_HUMAN|RS27A_HUMAN	1
9749	response to glucose stimulus	0.0047014	0.012333	4	170	148	37534	CDN1B_HUMAN|KAPCA_HUMAN|GBLP_HUMAN|SMAD2_HUMAN	1
33598	mammary gland epithelial cell proliferation	0.0047169	0.012333	2	26	148	37534	CCND1_HUMAN|MK01_HUMAN	1
36344	platelet morphogenesis	0.0047169	0.012333	2	26	148	37534	PTN11_HUMAN|CASP3_HUMAN	1
42308	negative regulation of protein import into nucleus	0.0046851	0.012333	3	85	148	37534	IKBA_HUMAN|MTOR_HUMAN|THA_HUMAN	1
48678	response to axon injury	0.0046851	0.012333	3	85	148	37534	JUN_HUMAN|JAK2_HUMAN|LYN_HUMAN	1
60644	mammary gland epithelial cell differentiation	0.0047169	0.012333	2	26	148	37534	HIF1A_HUMAN|AKT1_HUMAN	1
75733	intracellular transport of viral material	0.0047169	0.012333	2	26	148	37534	UBC_HUMAN|RS27A_HUMAN	1
2000757	negative regulation of peptidyl-lysine acetylation	0.0047169	0.012333	2	26	148	37534	SIR1_HUMAN|CTBP1_HUMAN	1
6874	cellular calcium ion homeostasis	0.0048127	0.012556	6	393	148	37534	KAPCA_HUMAN|KPCA_HUMAN|FGF2_HUMAN|JAK2_HUMAN|A4_HUMAN|ITB1_HUMAN	0.338
7548	sex differentiation	0.0048127	0.012556	6	393	148	37534	SIR1_HUMAN|PTN11_HUMAN|RARA_HUMAN|VEGFA_HUMAN|CTNB1_HUMAN|CCND1_HUMAN	1
15980	energy derivation by oxidation of organic compounds	0.0048127	0.012556	6	393	148	37534	KAPCA_HUMAN|KPCA_HUMAN|AKT1_HUMAN|CALM_HUMAN|UBC_HUMAN|RS27A_HUMAN	1
60675	ureteric bud morphogenesis	0.0048406	0.012583	3	86	148	37534	FGF2_HUMAN|CTNB1_HUMAN|SMAD4_HUMAN	0.331
3015	heart process	0.0048406	0.012583	3	86	148	37534	PK3CA_HUMAN|SRC_HUMAN|CDC42_HUMAN	1
30850	prostate gland development	0.0048406	0.012583	3	86	148	37534	RXRA_HUMAN|RARA_HUMAN|CTNB1_HUMAN	1
32231	regulation of actin filament bundle assembly	0.0048406	0.012583	3	86	148	37534	RHOA_HUMAN|RAC1_HUMAN|MTOR_HUMAN	1
72655	establishment of protein localization to mitochondrion	0.0048406	0.012583	3	86	148	37534	MK09_HUMAN|1433Z_HUMAN|HSP74_HUMAN	1
32507	maintenance of protein location in cell	0.004899	0.012725	4	172	148	37534	IKBA_HUMAN|THA_HUMAN|1433B_HUMAN|RB_HUMAN	1
22411	cellular component disassembly	0.0049631	0.012882	7	525	148	37534	HSP7C_HUMAN|KPCA_HUMAN|BIRC2_HUMAN|CTNB1_HUMAN|FAK1_HUMAN|CASP3_HUMAN|RS27A_HUMAN	0.342
30799	regulation of cyclic nucleotide metabolic process	0.0049999	0.012968	4	173	148	37534	KPCA_HUMAN|VEGFA_HUMAN|CALM_HUMAN|GBLP_HUMAN	0.109
32369	negative regulation of lipid transport	0.0050811	0.013131	2	27	148	37534	PTN11_HUMAN|AKT1_HUMAN	1
35304	regulation of protein dephosphorylation	0.0050811	0.013131	2	27	148	37534	1433B_HUMAN|CALM_HUMAN	1
45649	regulation of macrophage differentiation	0.0050811	0.013131	2	27	148	37534	KPCA_HUMAN|RB_HUMAN	1
72074	kidney mesenchyme development	0.0050811	0.013131	2	27	148	37534	STAT1_HUMAN|SMAD4_HUMAN	1
90312	positive regulation of protein deacetylation	0.0050811	0.013131	2	27	148	37534	P53_HUMAN|CTBP1_HUMAN	1
42098	T cell proliferation	0.0051608	0.013328	3	88	148	37534	FYN_HUMAN|P53_HUMAN|RIPK2_HUMAN	1
42542	response to hydrogen peroxide	0.0053108	0.013705	4	176	148	37534	SIR1_HUMAN|JUN_HUMAN|STAT1_HUMAN|SRC_HUMAN	0.65
90276	regulation of peptide hormone secretion	0.0053406	0.013772	5	282	148	37534	HIF1A_HUMAN|PTN11_HUMAN|KAPCA_HUMAN|KPCA_HUMAN|JAK2_HUMAN	1
60538	skeletal muscle organ development	0.0054197	0.013966	5	283	148	37534	EP300_HUMAN|FOS_HUMAN|RB_HUMAN|A4_HUMAN|MK14_HUMAN	1
10591	regulation of lamellipodium assembly	0.0054579	0.014004	2	28	148	37534	RAC1_HUMAN|MTOR_HUMAN	1
10874	regulation of cholesterol efflux	0.0054579	0.014004	2	28	148	37534	SIR1_HUMAN|IKBA_HUMAN	1
10882	regulation of cardiac muscle contraction by calcium ion signaling	0.0054579	0.014004	2	28	148	37534	KAPCA_HUMAN|CALM_HUMAN	1
19067	viral assembly, maturation, egress, and release	0.0054579	0.014004	2	28	148	37534	UBC_HUMAN|RS27A_HUMAN	1
50690	regulation of defense response to virus by virus	0.0054579	0.014004	2	28	148	37534	RAC1_HUMAN|FYN_HUMAN	1
1901984	negative regulation of protein acetylation	0.0054579	0.014004	2	28	148	37534	SIR1_HUMAN|CTBP1_HUMAN	1
9267	cellular response to starvation	0.0055251	0.014166	4	178	148	37534	SIR1_HUMAN|JUN_HUMAN|SQSTM_HUMAN|P53_HUMAN	0.68
45727	positive regulation of translation	0.0056646	0.014513	3	91	148	37534	RXRA_HUMAN|MTOR_HUMAN|MK01_HUMAN	1
55074	calcium ion homeostasis	0.0056866	0.014559	6	407	148	37534	KAPCA_HUMAN|KPCA_HUMAN|FGF2_HUMAN|JAK2_HUMAN|A4_HUMAN|ITB1_HUMAN	0.331
2791	regulation of peptide secretion	0.0057447	0.014688	5	287	148	37534	HIF1A_HUMAN|PTN11_HUMAN|KAPCA_HUMAN|KPCA_HUMAN|JAK2_HUMAN	1
9746	response to hexose stimulus	0.0057451	0.014688	4	180	148	37534	CDN1B_HUMAN|KAPCA_HUMAN|GBLP_HUMAN|SMAD2_HUMAN	1
43588	skin development	0.0057532	0.014698	6	408	148	37534	RAC1_HUMAN|CTNB1_HUMAN|HDAC1_HUMAN|CASP3_HUMAN|CDC42_HUMAN|EGFR_HUMAN	1
1502	cartilage condensation	0.0058471	0.01479	2	29	148	37534	THA_HUMAN|MK14_HUMAN	1
9950	dorsal/ventral axis specification	0.0058471	0.01479	2	29	148	37534	CTNB1_HUMAN|SMAD2_HUMAN	1
10765	positive regulation of sodium ion transport	0.0058471	0.01479	2	29	148	37534	AKT1_HUMAN|IKKB_HUMAN	1
10880	regulation of release of sequestered calcium ion into cytosol by sarcoplasmic reticulum	0.0058471	0.01479	2	29	148	37534	KAPCA_HUMAN|CALM_HUMAN	1
10971	positive regulation of G2/M transition of mitotic cell cycle	0.0058471	0.01479	2	29	148	37534	CCND1_HUMAN|A4_HUMAN	1
32105	negative regulation of response to extracellular stimulus	0.0058471	0.01479	2	29	148	37534	MTOR_HUMAN|P53_HUMAN	1
32108	negative regulation of response to nutrient levels	0.0058471	0.01479	2	29	148	37534	MTOR_HUMAN|P53_HUMAN	1
42177	negative regulation of protein catabolic process	0.0058388	0.01479	3	92	148	37534	FYN_HUMAN|SMAD4_HUMAN|EGFR_HUMAN	1
42733	embryonic digit morphogenesis	0.0058388	0.01479	3	92	148	37534	CBP_HUMAN|CTNB1_HUMAN|HDAC1_HUMAN	1
45624	positive regulation of T-helper cell differentiation	0.0058471	0.01479	2	29	148	37534	RARA_HUMAN|RIPK2_HUMAN	1
45672	positive regulation of osteoclast differentiation	0.0058471	0.01479	2	29	148	37534	TRAF6_HUMAN|FOS_HUMAN	1
45736	negative regulation of cyclin-dependent protein serine/threonine kinase activity	0.0058471	0.01479	2	29	148	37534	CDN1B_HUMAN|CASP3_HUMAN	1
46628	positive regulation of insulin receptor signaling pathway	0.0058471	0.01479	2	29	148	37534	SIR1_HUMAN|SRC_HUMAN	1
48617	embryonic foregut morphogenesis	0.0058471	0.01479	2	29	148	37534	CTNB1_HUMAN|SMAD2_HUMAN	1
16358	dendrite development	0.0058573	0.014805	4	181	148	37534	RAC1_HUMAN|FYN_HUMAN|A4_HUMAN|ITB1_HUMAN	1
72503	cellular divalent inorganic cation homeostasis	0.005888	0.014872	6	410	148	37534	KAPCA_HUMAN|KPCA_HUMAN|FGF2_HUMAN|JAK2_HUMAN|A4_HUMAN|ITB1_HUMAN	0.361
7281	germ cell development	0.0059122	0.014912	5	289	148	37534	RARA_HUMAN|KAPCA_HUMAN|MTOR_HUMAN|AKT1_HUMAN|CTNB1_HUMAN	1
90087	regulation of peptide transport	0.0059122	0.014912	5	289	148	37534	HIF1A_HUMAN|PTN11_HUMAN|KAPCA_HUMAN|KPCA_HUMAN|JAK2_HUMAN	1
3205	cardiac chamber development	0.0059709	0.01505	4	182	148	37534	RXRA_HUMAN|HIF1A_HUMAN|RARA_HUMAN|SMAD4_HUMAN	1
70585	protein localization to mitochondrion	0.0060162	0.015153	3	93	148	37534	MK09_HUMAN|1433Z_HUMAN|HSP74_HUMAN	1
45184	establishment of protein localization	0.0060843	0.015307	16	2015	148	37534	JUN_HUMAN|IKBA_HUMAN|1433Z_HUMAN|P53_HUMAN|P85A_HUMAN|MK01_HUMAN|MK09_HUMAN|1433T_HUMAN|1433B_HUMAN|AKT1_HUMAN|JAK2_HUMAN|RS27A_HUMAN|STAT3_HUMAN|ITB1_HUMAN|LYN_HUMAN|HSP74_HUMAN	0.367
19932	second-messenger-mediated signaling	0.006086	0.015307	4	183	148	37534	NTAL_HUMAN|KAPCA_HUMAN|CALM_HUMAN|EGFR_HUMAN	1
46823	negative regulation of nucleocytoplasmic transport	0.0061969	0.015575	3	94	148	37534	IKBA_HUMAN|MTOR_HUMAN|THA_HUMAN	1
6875	cellular metal ion homeostasis	0.006232	0.015628	7	548	148	37534	HIF1A_HUMAN|KAPCA_HUMAN|KPCA_HUMAN|FGF2_HUMAN|JAK2_HUMAN|A4_HUMAN|ITB1_HUMAN	0.326
7440	foregut morphogenesis	0.0062486	0.015628	2	30	148	37534	CTNB1_HUMAN|SMAD2_HUMAN	1
22400	regulation of rhodopsin mediated signaling pathway	0.0062486	0.015628	2	30	148	37534	KPCA_HUMAN|CALM_HUMAN	1
45117	azole transport	0.0062486	0.015628	2	30	148	37534	1433Z_HUMAN|LYN_HUMAN	1
51894	positive regulation of focal adhesion assembly	0.0062486	0.015628	2	30	148	37534	RAC1_HUMAN|VEGFA_HUMAN	1
71364	cellular response to epidermal growth factor stimulus	0.0062486	0.015628	2	30	148	37534	AKT1_HUMAN|EGFR_HUMAN	1
1901890	positive regulation of cell junction assembly	0.0062486	0.015628	2	30	148	37534	RAC1_HUMAN|VEGFA_HUMAN	1
46649	lymphocyte activation	0.0062922	0.015726	7	549	148	37534	NTAL_HUMAN|FYN_HUMAN|P53_HUMAN|CTNB1_HUMAN|P85A_HUMAN|RIPK2_HUMAN|ITB1_HUMAN	1
51224	negative regulation of protein transport	0.0063205	0.015775	4	185	148	37534	IKBA_HUMAN|MTOR_HUMAN|THA_HUMAN|1433B_HUMAN	1
51651	maintenance of location in cell	0.0063205	0.015775	4	185	148	37534	IKBA_HUMAN|THA_HUMAN|1433B_HUMAN|RB_HUMAN	1
2064	epithelial cell development	0.0064506	0.016077	6	418	148	37534	HIF1A_HUMAN|RAC1_HUMAN|RARA_HUMAN|KAPCA_HUMAN|CTNB1_HUMAN|CDC42_HUMAN	1
51656	establishment of organelle localization	0.0064506	0.016077	6	418	148	37534	NEMO_HUMAN|1433Z_HUMAN|CTNB1_HUMAN|RB_HUMAN|FAK1_HUMAN|CDC42_HUMAN	1
30816	positive regulation of cAMP metabolic process	0.0065677	0.016323	3	96	148	37534	KPCA_HUMAN|CALM_HUMAN|GBLP_HUMAN	1
35966	response to topologically incorrect protein	0.006561	0.016323	4	187	148	37534	HSP7C_HUMAN|EP300_HUMAN|CCND1_HUMAN|HSP74_HUMAN	1
42129	regulation of T cell proliferation	0.006561	0.016323	4	187	148	37534	TRAF6_HUMAN|CTNB1_HUMAN|RIPK2_HUMAN|CASP3_HUMAN	1
2001257	regulation of cation channel activity	0.0065677	0.016323	3	96	148	37534	KAPCA_HUMAN|CALM_HUMAN|IKKB_HUMAN	1
35637	multicellular organismal signaling	0.0065926	0.016374	11	1164	148	37534	HSP7C_HUMAN|KAPCA_HUMAN|KPCA_HUMAN|AKT1_HUMAN|CALM_HUMAN|RASH_HUMAN|CTNB1_HUMAN|MK01_HUMAN|FAK1_HUMAN|A4_HUMAN|CDC42_HUMAN	0.812
2000136	regulation of cell proliferation involved in heart morphogenesis	0.0066624	0.016478	2	31	148	37534	CTNB1_HUMAN|SMAD4_HUMAN	0.344
45922	negative regulation of fatty acid metabolic process	0.0066624	0.016478	2	31	148	37534	SIR1_HUMAN|AKT1_HUMAN	0.654
2707	negative regulation of lymphocyte mediated immunity	0.0066624	0.016478	2	31	148	37534	1B57_HUMAN|1B07_HUMAN	1
2724	regulation of T cell cytokine production	0.0066624	0.016478	2	31	148	37534	TRAF6_HUMAN|M3K7_HUMAN	1
46885	regulation of hormone biosynthetic process	0.0066624	0.016478	2	31	148	37534	HIF1A_HUMAN|GCR_HUMAN	1
60716	labyrinthine layer blood vessel development	0.0066624	0.016478	2	31	148	37534	AKT1_HUMAN|MK01_HUMAN	1
44238	primary metabolic process	0.0068684	0.016976	79	16133	148	37534	PTN11_HUMAN|HIF1A_HUMAN|PSB1_HUMAN|THA_HUMAN|PSB7_HUMAN|P53_HUMAN|LAT2_HUMAN|ELOB_HUMAN|SMAD4_HUMAN|HDAC1_HUMAN|FAK1_HUMAN|CUL1_HUMAN|RIPK2_HUMAN|PSDE_HUMAN|PSB2_HUMAN|SKP1_HUMAN|HSP7C_HUMAN|PSB4_HUMAN|MK09_HUMAN|KPCA_HUMAN|AKT1_HUMAN|JAK2_HUMAN|IKKB_HUMAN|SMAD2_HUMAN|M3K7_HUMAN|PRS8_HUMAN|STAT3_HUMAN|MK14_HUMAN|RBX1_HUMAN|JUN_HUMAN|KAPCA_HUMAN|RARA_HUMAN|STAT1_HUMAN|TYY1_HUMAN|P85A_HUMAN|MK01_HU…	0.514
2688	regulation of leukocyte chemotaxis	0.0069516	0.017134	3	98	148	37534	RAC1_HUMAN|VEGFA_HUMAN|LYN_HUMAN	0.496
7030	Golgi organization	0.0069516	0.017134	3	98	148	37534	1433Z_HUMAN|CTBP1_HUMAN|CDC42_HUMAN	1
10522	regulation of calcium ion transport into cytosol	0.0069516	0.017134	3	98	148	37534	KAPCA_HUMAN|CALM_HUMAN|LYN_HUMAN	1
71322	cellular response to carbohydrate stimulus	0.0069516	0.017134	3	98	148	37534	KAPCA_HUMAN|KPCA_HUMAN|GBLP_HUMAN	1
1961	positive regulation of cytokine-mediated signaling pathway	0.0070883	0.017399	2	32	148	37534	HIF1A_HUMAN|RIPK2_HUMAN	1
2532	production of molecular mediator involved in inflammatory response	0.0070883	0.017399	2	32	148	37534	1433Z_HUMAN|LYN_HUMAN	1
6110	regulation of glycolysis	0.0070883	0.017399	2	32	148	37534	HIF1A_HUMAN|STAT3_HUMAN	1
31365	N-terminal protein amino acid modification	0.0070883	0.017399	2	32	148	37534	EP300_HUMAN|CBP_HUMAN	1
34110	regulation of homotypic cell-cell adhesion	0.0070883	0.017399	2	32	148	37534	KPCA_HUMAN|LYN_HUMAN	1
40023	establishment of nucleus localization	0.0070883	0.017399	2	32	148	37534	FAK1_HUMAN|CDC42_HUMAN	1
32941	secretion by tissue	0.0071484	0.017534	3	99	148	37534	HIF1A_HUMAN|VEGFA_HUMAN|CCND1_HUMAN	0.169
45185	maintenance of protein location	0.0071886	0.017621	4	192	148	37534	IKBA_HUMAN|THA_HUMAN|1433B_HUMAN|RB_HUMAN	1
30162	regulation of proteolysis	0.0073785	0.018074	5	305	148	37534	KAPCA_HUMAN|AKT1_HUMAN|GBLP_HUMAN|FAK1_HUMAN|PSDE_HUMAN	0.283
34284	response to monosaccharide stimulus	0.0074503	0.018237	4	194	148	37534	CDN1B_HUMAN|KAPCA_HUMAN|GBLP_HUMAN|SMAD2_HUMAN	1
2704	negative regulation of leukocyte mediated immunity	0.0075262	0.01831	2	33	148	37534	1B57_HUMAN|1B07_HUMAN	1
35329	hippo signaling cascade	0.0075262	0.01831	2	33	148	37534	1433B_HUMAN|CASP3_HUMAN	1
43372	positive regulation of CD4-positive, alpha-beta T cell differentiation	0.0075262	0.01831	2	33	148	37534	RARA_HUMAN|RIPK2_HUMAN	1
48384	retinoic acid receptor signaling pathway	0.0075262	0.01831	2	33	148	37534	RXRA_HUMAN|RARA_HUMAN	1
51046	regulation of secretion	0.0074916	0.01831	9	864	148	37534	HIF1A_HUMAN|PTN11_HUMAN|TRAF6_HUMAN|KAPCA_HUMAN|MK09_HUMAN|SRC_HUMAN|KPCA_HUMAN|JAK2_HUMAN|LYN_HUMAN	1
60314	regulation of ryanodine-sensitive calcium-release channel activity	0.0075262	0.01831	2	33	148	37534	KAPCA_HUMAN|CALM_HUMAN	1
60760	positive regulation of response to cytokine stimulus	0.0075262	0.01831	2	33	148	37534	HIF1A_HUMAN|RIPK2_HUMAN	1
70266	necroptosis	0.0075262	0.01831	2	33	148	37534	P53_HUMAN|BIRC2_HUMAN	1
1900026	positive regulation of substrate adhesion-dependent cell spreading	0.0075262	0.01831	2	33	148	37534	RAC1_HUMAN|CDC42_HUMAN	1
46483	heterocycle metabolic process	0.0075426	0.018338	40	6988	148	37534	SIR1_HUMAN|HIF1A_HUMAN|THA_HUMAN|P53_HUMAN|ELOB_HUMAN|SMAD4_HUMAN|HDAC1_HUMAN|PSDE_HUMAN|NEMO_HUMAN|HSP7C_HUMAN|SMAD2_HUMAN|CASP3_HUMAN|M3K7_HUMAN|CTBP1_HUMAN|PRS8_HUMAN|STAT3_HUMAN|MK14_HUMAN|RBX1_HUMAN|JUN_HUMAN|RARA_HUMAN|STAT1_HUMAN|TYY1_HUMAN|FOS_HUMAN|CCND1_HUMAN|MK01_HUMAN|ELOC_HUMAN|SYHM_HUMAN|GCR_HUMAN|RXRA_HUMAN|MK03_HUMAN|MTOR_HUMAN|EP300_HUMAN|CBP_HUMAN|BIRC2_HUMAN|CTNB1_HUMAN|UBC_HUM…	0.336
60135	maternal process involved in female pregnancy	0.0075519	0.018348	3	101	148	37534	RXRA_HUMAN|AKT1_HUMAN|ITB1_HUMAN	0.5
6302	double-strand break repair	0.0075835	0.018387	4	195	148	37534	TYY1_HUMAN|MTOR_HUMAN|P53_HUMAN|PSDE_HUMAN	1
46683	response to organophosphorus	0.0075835	0.018387	4	195	148	37534	JUN_HUMAN|STAT1_HUMAN|FOS_HUMAN|BIRC2_HUMAN	1
50768	negative regulation of neurogenesis	0.0075835	0.018387	4	195	148	37534	RHOA_HUMAN|P53_HUMAN|CTNB1_HUMAN|FAK1_HUMAN	1
6725	cellular aromatic compound metabolic process	0.0077645	0.018566	40	7000	148	37534	SIR1_HUMAN|HIF1A_HUMAN|THA_HUMAN|P53_HUMAN|ELOB_HUMAN|SMAD4_HUMAN|HDAC1_HUMAN|PSDE_HUMAN|NEMO_HUMAN|HSP7C_HUMAN|SMAD2_HUMAN|CASP3_HUMAN|M3K7_HUMAN|CTBP1_HUMAN|PRS8_HUMAN|STAT3_HUMAN|MK14_HUMAN|RBX1_HUMAN|JUN_HUMAN|RARA_HUMAN|STAT1_HUMAN|TYY1_HUMAN|FOS_HUMAN|CCND1_HUMAN|MK01_HUMAN|ELOC_HUMAN|SYHM_HUMAN|GCR_HUMAN|RXRA_HUMAN|MK03_HUMAN|MTOR_HUMAN|EP300_HUMAN|CBP_HUMAN|BIRC2_HUMAN|CTNB1_HUMAN|UBC_HUM…	0.286
19953	sexual reproduction	0.0078466	0.018566	10	1029	148	37534	SIR1_HUMAN|RARA_HUMAN|KAPCA_HUMAN|TYY1_HUMAN|SRC_HUMAN|MTOR_HUMAN|AKT1_HUMAN|CTNB1_HUMAN|STAT3_HUMAN|ITB1_HUMAN	0.436
189	MAPK import into nucleus	0.0078707	0.018566	1	2	148	37534	MK01_HUMAN	1
6839	mitochondrial transport	0.0078546	0.018566	4	197	148	37534	MK09_HUMAN|1433Z_HUMAN|P53_HUMAN|HSP74_HUMAN	1
7068	negative regulation of transcription during mitosis	0.0078707	0.018566	1	2	148	37534	RB_HUMAN	1
7070	negative regulation of transcription from RNA polymerase II promoter during mitosis	0.0078707	0.018566	1	2	148	37534	RB_HUMAN	1
14843	growth factor dependent regulation of satellite cell proliferation	0.0078707	0.018566	1	2	148	37534	FGF2_HUMAN	1
17055	negative regulation of RNA polymerase II transcriptional preinitiation complex assembly	0.0078707	0.018566	1	2	148	37534	THA_HUMAN	1
21502	neural fold elevation formation	0.0078707	0.018566	1	2	148	37534	HIF1A_HUMAN	1
21831	embryonic olfactory bulb interneuron precursor migration	0.0078707	0.018566	1	2	148	37534	RAC1_HUMAN	1
30807	positive regulation of cyclic nucleotide catabolic process	0.0078707	0.018566	1	2	148	37534	GBLP_HUMAN	1
30813	positive regulation of nucleotide catabolic process	0.0078707	0.018566	1	2	148	37534	GBLP_HUMAN	1
30822	positive regulation of cAMP catabolic process	0.0078707	0.018566	1	2	148	37534	GBLP_HUMAN	1
30997	regulation of centriole-centriole cohesion	0.0078707	0.018566	1	2	148	37534	CTNB1_HUMAN	1
31134	sister chromatid biorientation	0.0078707	0.018566	1	2	148	37534	RB_HUMAN	1
31393	negative regulation of prostaglandin biosynthetic process	0.0078707	0.018566	1	2	148	37534	SIR1_HUMAN	1
31959	mineralocorticoid receptor signaling pathway	0.0078707	0.018566	1	2	148	37534	JAK2_HUMAN	1
32707	negative regulation of interleukin-23 production	0.0078707	0.018566	1	2	148	37534	RAC1_HUMAN	1
33123	positive regulation of purine nucleotide catabolic process	0.0078707	0.018566	1	2	148	37534	GBLP_HUMAN	1
35026	leading edge cell differentiation	0.0078707	0.018566	1	2	148	37534	JUN_HUMAN	1
35408	histone H3-T6 phosphorylation	0.0078707	0.018566	1	2	148	37534	KPCA_HUMAN	1
38066	p38MAPK cascade	0.0078707	0.018566	1	2	148	37534	MK14_HUMAN	1
43006	activation of phospholipase A2 activity by calcium-mediated signaling	0.0078707	0.018566	1	2	148	37534	EGFR_HUMAN	1
44334	canonical Wnt receptor signaling pathway involved in positive regulation of epithelial to mesenchymal transition	0.0078707	0.018566	1	2	148	37534	CTNB1_HUMAN	1
45976	negative regulation of mitotic cell cycle, embryonic	0.0078707	0.018566	1	2	148	37534	CTNB1_HUMAN	1
45994	positive regulation of translational initiation by iron	0.0078707	0.018566	1	2	148	37534	RXRA_HUMAN	1
46725	negative regulation of viral protein levels in host cell	0.0078707	0.018566	1	2	148	37534	STAT1_HUMAN	1
48813	dendrite morphogenesis	0.0077586	0.018566	3	102	148	37534	RAC1_HUMAN|FYN_HUMAN|ITB1_HUMAN	1
50688	regulation of defense response to virus	0.0077586	0.018566	3	102	148	37534	RAC1_HUMAN|FYN_HUMAN|BIRC2_HUMAN	1
51124	synaptic growth at neuromuscular junction	0.0078707	0.018566	1	2	148	37534	A4_HUMAN	1
61136	regulation of proteasomal protein catabolic process	0.0078546	0.018566	4	197	148	37534	KAPCA_HUMAN|AKT1_HUMAN|GBLP_HUMAN|PSDE_HUMAN	1
70101	positive regulation of chemokine-mediated signaling pathway	0.0078707	0.018566	1	2	148	37534	HIF1A_HUMAN	1
70447	positive regulation of oligodendrocyte progenitor proliferation	0.0078707	0.018566	1	2	148	37534	LYN_HUMAN	1
70667	negative regulation of mast cell proliferation	0.0078707	0.018566	1	2	148	37534	LYN_HUMAN	1
71393	cellular response to progesterone stimulus	0.0078707	0.018566	1	2	148	37534	SRC_HUMAN	1
72308	negative regulation of metanephric nephron tubule epithelial cell differentiation	0.0078707	0.018566	1	2	148	37534	STAT1_HUMAN	1
86098	angiotensin-mediated signaling pathway involved in heart process	0.0078707	0.018566	1	2	148	37534	SRC_HUMAN	1
97252	oligodendrocyte apoptotic process	0.0078707	0.018566	1	2	148	37534	P53_HUMAN	1
1900224	positive regulation of nodal signaling pathway involved in determination of lateral mesoderm left/right asymmetry	0.0078707	0.018566	1	2	148	37534	SMAD2_HUMAN	1
1901299	negative regulation of hydrogen peroxide-mediated programmed cell death	0.0078707	0.018566	1	2	148	37534	HGF_HUMAN	1
2000707	positive regulation of dense core granule biogenesis	0.0078707	0.018566	1	2	148	37534	KPCA_HUMAN	1
9880	embryonic pattern specification	0.0079686	0.01874	3	103	148	37534	CTNB1_HUMAN|SMAD4_HUMAN|SMAD2_HUMAN	0.353
724	double-strand break repair via homologous recombination	0.0079686	0.01874	3	103	148	37534	TYY1_HUMAN|MTOR_HUMAN|PSDE_HUMAN	1
46209	nitric oxide metabolic process	0.0079761	0.01874	2	34	148	37534	AKT1_HUMAN|CALM_HUMAN	1
51668	localization within membrane	0.0079761	0.01874	2	34	148	37534	RAC1_HUMAN|EGFR_HUMAN	1
71391	cellular response to estrogen stimulus	0.0079761	0.01874	2	34	148	37534	RARA_HUMAN|EGFR_HUMAN	1
71634	regulation of transforming growth factor beta production	0.0079761	0.01874	2	34	148	37534	HIF1A_HUMAN|SMAD4_HUMAN	1
7565	female pregnancy	0.0079883	0.018757	5	311	148	37534	RXRA_HUMAN|RARA_HUMAN|AKT1_HUMAN|FOS_HUMAN|ITB1_HUMAN	0.296
16051	carbohydrate biosynthetic process	0.008132	0.019081	4	199	148	37534	KAPCA_HUMAN|AKT1_HUMAN|UBC_HUMAN|RS27A_HUMAN	1
725	recombinational repair	0.008182	0.019174	3	104	148	37534	TYY1_HUMAN|MTOR_HUMAN|PSDE_HUMAN	1
1756	somitogenesis	0.008182	0.019174	3	104	148	37534	P53_HUMAN|EP300_HUMAN|SMAD4_HUMAN	1
32535	regulation of cellular component size	0.0081985	0.0192	6	440	148	37534	RASA1_HUMAN|RAC1_HUMAN|MTOR_HUMAN|VEGFA_HUMAN|AKT1_HUMAN|GRB2_HUMAN	0.109
7276	gamete generation	0.0082166	0.019229	9	877	148	37534	SIR1_HUMAN|RARA_HUMAN|KAPCA_HUMAN|TYY1_HUMAN|SRC_HUMAN|MTOR_HUMAN|AKT1_HUMAN|CTNB1_HUMAN|ITB1_HUMAN	0.409
22612	gland morphogenesis	0.008273	0.019349	4	200	148	37534	SRC_HUMAN|CDC42_HUMAN|GCR_HUMAN|EGFR_HUMAN	1
2366	leukocyte activation involved in immune response	0.0084157	0.019618	4	201	148	37534	NTAL_HUMAN|1433Z_HUMAN|P53_HUMAN|LYN_HUMAN	1
10823	negative regulation of mitochondrion organization	0.0084377	0.019618	2	35	148	37534	AKT1_HUMAN|HGF_HUMAN	1
30857	negative regulation of epithelial cell differentiation	0.0084377	0.019618	2	35	148	37534	STAT1_HUMAN|CCND1_HUMAN	1
42113	B cell activation	0.0084157	0.019618	4	201	148	37534	NTAL_HUMAN|P53_HUMAN|P85A_HUMAN|ITB1_HUMAN	1
42269	regulation of natural killer cell mediated cytotoxicity	0.0084377	0.019618	2	35	148	37534	1B57_HUMAN|1B07_HUMAN	1
42551	neuron maturation	0.0084377	0.019618	2	35	148	37534	RB_HUMAN|A4_HUMAN	1
45671	negative regulation of osteoclast differentiation	0.0084377	0.019618	2	35	148	37534	CTNB1_HUMAN|P85A_HUMAN	1
55012	ventricular cardiac muscle cell differentiation	0.0084377	0.019618	2	35	148	37534	RXRA_HUMAN|RARA_HUMAN	1
1900087	positive regulation of G1/S transition of mitotic cell cycle	0.0084377	0.019618	2	35	148	37534	AKT1_HUMAN|EGFR_HUMAN	1
2263	cell activation involved in immune response	0.0085599	0.01989	4	202	148	37534	NTAL_HUMAN|1433Z_HUMAN|P53_HUMAN|LYN_HUMAN	1
30801	positive regulation of cyclic nucleotide metabolic process	0.0086187	0.02	3	106	148	37534	KPCA_HUMAN|CALM_HUMAN|GBLP_HUMAN	1
46879	hormone secretion	0.0086187	0.02	3	106	148	37534	1433Z_HUMAN|SMAD2_HUMAN|LYN_HUMAN	1
7492	endoderm development	0.0088421	0.020505	3	107	148	37534	CTNB1_HUMAN|SMAD4_HUMAN|SMAD2_HUMAN	0.335
2715	regulation of natural killer cell mediated immunity	0.0089111	0.020572	2	36	148	37534	1B57_HUMAN|1B07_HUMAN	1
7190	activation of adenylate cyclase activity	0.0089111	0.020572	2	36	148	37534	KPCA_HUMAN|CALM_HUMAN	1
10543	regulation of platelet activation	0.0089111	0.020572	2	36	148	37534	KPCA_HUMAN|LYN_HUMAN	1
16056	rhodopsin mediated signaling pathway	0.0089111	0.020572	2	36	148	37534	KPCA_HUMAN|CALM_HUMAN	1
44766	multi-organism transport	0.0089111	0.020572	2	36	148	37534	UBC_HUMAN|RS27A_HUMAN	1
60438	trachea development	0.0089111	0.020572	2	36	148	37534	RARA_HUMAN|CTNB1_HUMAN	1
2000516	positive regulation of CD4-positive, alpha-beta T cell activation	0.0089111	0.020572	2	36	148	37534	RARA_HUMAN|RIPK2_HUMAN	1
21987	cerebral cortex development	0.0090024	0.020769	4	205	148	37534	HIF1A_HUMAN|RAC1_HUMAN|CTNB1_HUMAN|EGFR_HUMAN	1
8360	regulation of cell shape	0.0093055	0.021385	4	207	148	37534	RASA1_HUMAN|FYN_HUMAN|VEGFA_HUMAN|FAK1_HUMAN	1
34332	adherens junction organization	0.009299	0.021385	3	109	148	37534	SRC_HUMAN|CTNB1_HUMAN|CDC42_HUMAN	1
34976	response to endoplasmic reticulum stress	0.0093055	0.021385	4	207	148	37534	P53_HUMAN|EP300_HUMAN|P85A_HUMAN|CCND1_HUMAN	1
45981	positive regulation of nucleotide metabolic process	0.009299	0.021385	3	109	148	37534	KPCA_HUMAN|CALM_HUMAN|GBLP_HUMAN	1
50729	positive regulation of inflammatory response	0.009299	0.021385	3	109	148	37534	KPCA_HUMAN|JAK2_HUMAN|EGFR_HUMAN	1
1900544	positive regulation of purine nucleotide metabolic process	0.009299	0.021385	3	109	148	37534	KPCA_HUMAN|CALM_HUMAN|GBLP_HUMAN	1
50927	positive regulation of positive chemotaxis	0.0093962	0.021483	2	37	148	37534	KPCA_HUMAN|VEGFA_HUMAN	0.1
30947	regulation of vascular endothelial growth factor receptor signaling pathway	0.0093962	0.021483	2	37	148	37534	HIF1A_HUMAN|VEGFA_HUMAN	0.172
10165	response to X-ray	0.0093962	0.021483	2	37	148	37534	P53_HUMAN|CCND1_HUMAN	1
10922	positive regulation of phosphatase activity	0.0093962	0.021483	2	37	148	37534	CALM_HUMAN|JAK2_HUMAN	1
43114	regulation of vascular permeability	0.0093962	0.021483	2	37	148	37534	SRC_HUMAN|VEGFA_HUMAN	1
46320	regulation of fatty acid oxidation	0.0093962	0.021483	2	37	148	37534	MTOR_HUMAN|AKT1_HUMAN	1
48169	regulation of long-term neuronal synaptic plasticity	0.0093962	0.021483	2	37	148	37534	RASK_HUMAN|RASH_HUMAN	1
60142	regulation of syncytium formation by plasma membrane fusion	0.0093962	0.021483	2	37	148	37534	STAT1_HUMAN|MK14_HUMAN	1
48742	regulation of skeletal muscle fiber development	0.0095325	0.021767	3	110	148	37534	MTOR_HUMAN|THA_HUMAN|MK14_HUMAN	1
90317	negative regulation of intracellular protein transport	0.0095325	0.021767	3	110	148	37534	IKBA_HUMAN|MTOR_HUMAN|THA_HUMAN	1
30003	cellular cation homeostasis	0.0095589	0.021813	7	595	148	37534	HIF1A_HUMAN|KAPCA_HUMAN|KPCA_HUMAN|FGF2_HUMAN|JAK2_HUMAN|A4_HUMAN|ITB1_HUMAN	0.344
48592	eye morphogenesis	0.0097726	0.022286	4	210	148	37534	TYY1_HUMAN|VEGFA_HUMAN|CTNB1_HUMAN|STAT3_HUMAN	1
50926	regulation of positive chemotaxis	0.0098927	0.022474	2	38	148	37534	KPCA_HUMAN|VEGFA_HUMAN	0.103
5979	regulation of glycogen biosynthetic process	0.0098927	0.022474	2	38	148	37534	MTOR_HUMAN|AKT1_HUMAN	1
10962	regulation of glucan biosynthetic process	0.0098927	0.022474	2	38	148	37534	MTOR_HUMAN|AKT1_HUMAN	1
43277	apoptotic cell clearance	0.0098927	0.022474	2	38	148	37534	RAC1_HUMAN|RARA_HUMAN	1
45907	positive regulation of vasoconstriction	0.0098927	0.022474	2	38	148	37534	AKT1_HUMAN|EGFR_HUMAN	1
46825	regulation of protein export from nucleus	0.0098927	0.022474	2	38	148	37534	PTN11_HUMAN|KAPCA_HUMAN	1
7010	cytoskeleton organization	0.010016	0.022724	13	1582	148	37534	RAC1_HUMAN|RHOG_HUMAN|FAK1_HUMAN|RASK_HUMAN|RHOA_HUMAN|BCAR1_HUMAN|SRC_HUMAN|CTNB1_HUMAN|RASH_HUMAN|JAK2_HUMAN|RB_HUMAN|CDC42_HUMAN|ITB1_HUMAN	0.001
6970	response to osmotic stress	0.01001	0.022724	3	112	148	37534	RAC1_HUMAN|P53_HUMAN|EGFR_HUMAN	1
7268	synaptic transmission	0.010229	0.023194	9	909	148	37534	HSP7C_HUMAN|KPCA_HUMAN|CALM_HUMAN|RASH_HUMAN|CTNB1_HUMAN|MK01_HUMAN|FAK1_HUMAN|A4_HUMAN|CDC42_HUMAN	0.34
21795	cerebral cortex cell migration	0.010254	0.023235	3	113	148	37534	RAC1_HUMAN|CTNB1_HUMAN|EGFR_HUMAN	1
35162	embryonic hemopoiesis	0.010401	0.023479	2	39	148	37534	HIF1A_HUMAN|VEGFA_HUMAN	0.164
2000826	regulation of heart morphogenesis	0.010401	0.023479	2	39	148	37534	CTNB1_HUMAN|SMAD4_HUMAN	0.344
42304	regulation of fatty acid biosynthetic process	0.010401	0.023479	2	39	148	37534	SIR1_HUMAN|MK09_HUMAN	1
45879	negative regulation of smoothened signaling pathway	0.010401	0.023479	2	39	148	37534	KAPCA_HUMAN|RB_HUMAN	1
2000191	regulation of fatty acid transport	0.010401	0.023479	2	39	148	37534	MK09_HUMAN|AKT1_HUMAN	1
2001259	positive regulation of cation channel activity	0.010401	0.023479	2	39	148	37534	CALM_HUMAN|IKKB_HUMAN	1
1707	mesoderm formation	0.010501	0.023675	3	114	148	37534	KAPCA_HUMAN|SMAD2_HUMAN|ITB1_HUMAN	1
43255	regulation of carbohydrate biosynthetic process	0.010501	0.023675	3	114	148	37534	MTOR_HUMAN|AKT1_HUMAN|GCR_HUMAN	1
1818	negative regulation of cytokine production	0.010752	0.02421	4	216	148	37534	RAC1_HUMAN|RARA_HUMAN|UBC_HUMAN|RS27A_HUMAN	1
19233	sensory perception of pain	0.010752	0.02421	3	115	148	37534	MK03_HUMAN|FYN_HUMAN|MK01_HUMAN	1
7617	mating behavior	0.01092	0.024512	2	40	148	37534	THA_HUMAN|A4_HUMAN	1
10453	regulation of cell fate commitment	0.01092	0.024512	2	40	148	37534	FGF2_HUMAN|CTNB1_HUMAN	1
33057	multicellular organismal reproductive behavior	0.01092	0.024512	2	40	148	37534	THA_HUMAN|GCR_HUMAN	1
1900024	regulation of substrate adhesion-dependent cell spreading	0.01092	0.024512	2	40	148	37534	RAC1_HUMAN|CDC42_HUMAN	1
2000278	regulation of DNA biosynthetic process	0.01092	0.024512	2	40	148	37534	SRC_HUMAN|HGF_HUMAN	1
6873	cellular ion homeostasis	0.010943	0.024549	7	611	148	37534	HIF1A_HUMAN|KAPCA_HUMAN|KPCA_HUMAN|FGF2_HUMAN|JAK2_HUMAN|A4_HUMAN|ITB1_HUMAN	0.335
46425	regulation of JAK-STAT cascade	0.011006	0.024657	3	116	148	37534	JAK2_HUMAN|IKKB_HUMAN|LYN_HUMAN	1
50803	regulation of synapse structure and activity	0.011006	0.024657	3	116	148	37534	FAK1_HUMAN|A4_HUMAN|CDC42_HUMAN	1
9914	hormone transport	0.011263	0.025189	3	117	148	37534	1433Z_HUMAN|SMAD2_HUMAN|LYN_HUMAN	1
43543	protein acylation	0.011264	0.025189	4	219	148	37534	SIR1_HUMAN|EP300_HUMAN|CBP_HUMAN|M3K7_HUMAN	1
51235	maintenance of location	0.011264	0.025189	4	219	148	37534	IKBA_HUMAN|THA_HUMAN|1433B_HUMAN|RB_HUMAN	1
320	re-entry into mitotic cell cycle	0.011783	0.025239	1	3	148	37534	CCND1_HUMAN	1
3169	coronary vein morphogenesis	0.011783	0.025239	1	3	148	37534	VEGFA_HUMAN	1
6344	maintenance of chromatin silencing	0.011783	0.025239	1	3	148	37534	SIR1_HUMAN	1
6427	histidyl-tRNA aminoacylation	0.011783	0.025239	1	3	148	37534	SYHM_HUMAN	1
6447	regulation of translational initiation by iron	0.011783	0.025239	1	3	148	37534	RXRA_HUMAN	1
7352	zygotic specification of dorsal/ventral axis	0.011783	0.025239	1	3	148	37534	SMAD2_HUMAN	1
10508	positive regulation of autophagy	0.011451	0.025239	2	41	148	37534	SIR1_HUMAN|SQSTM_HUMAN	1
10573	vascular endothelial growth factor production	0.011783	0.025239	1	3	148	37534	HIF1A_HUMAN	1
10641	positive regulation of platelet-derived growth factor receptor signaling pathway	0.011783	0.025239	1	3	148	37534	SRC_HUMAN	1
10710	regulation of collagen catabolic process	0.011783	0.025239	1	3	148	37534	ITB1_HUMAN	1
10908	regulation of heparan sulfate proteoglycan biosynthetic process	0.011783	0.025239	1	3	148	37534	CTNB1_HUMAN	1
10909	positive regulation of heparan sulfate proteoglycan biosynthetic process	0.011783	0.025239	1	3	148	37534	CTNB1_HUMAN	1
19048	modulation by virus of host morphology or physiology	0.011451	0.025239	2	41	148	37534	RXRA_HUMAN|STAT1_HUMAN	1
19694	alkanesulfonate metabolic process	0.011783	0.025239	1	3	148	37534	EGFR_HUMAN	1
31069	hair follicle morphogenesis	0.011451	0.025239	2	41	148	37534	CTNB1_HUMAN|CDC42_HUMAN	1
31937	positive regulation of chromatin silencing	0.011783	0.025239	1	3	148	37534	SIR1_HUMAN	1
32007	negative regulation of TOR signaling cascade	0.011451	0.025239	2	41	148	37534	SIR1_HUMAN|HIF1A_HUMAN	1
32071	regulation of endodeoxyribonuclease activity	0.011783	0.025239	1	3	148	37534	SIR1_HUMAN	1
32350	regulation of hormone metabolic process	0.011451	0.025239	2	41	148	37534	HIF1A_HUMAN|GCR_HUMAN	1
33277	abortive mitotic cell cycle	0.011783	0.025239	1	3	148	37534	PTN11_HUMAN	1
34696	response to prostaglandin F stimulus	0.011783	0.025239	1	3	148	37534	TYY1_HUMAN	1
35722	interleukin-12-mediated signaling pathway	0.011783	0.025239	1	3	148	37534	JAK2_HUMAN	1
38086	VEGF-activated platelet-derived growth factor receptor signaling pathway	0.011783	0.025239	1	3	148	37534	VEGFA_HUMAN	1
38091	positive regulation of cell proliferation by VEGF-activated platelet derived growth factor receptor signaling pathway	0.011783	0.025239	1	3	148	37534	VEGFA_HUMAN	1
38189	neuropilin signaling pathway	0.011783	0.025239	1	3	148	37534	VEGFA_HUMAN	1
38190	VEGF-activated neuropilin signaling pathway	0.011783	0.025239	1	3	148	37534	VEGFA_HUMAN	1
42595	behavioral response to starvation	0.011783	0.025239	1	3	148	37534	SIR1_HUMAN	1
42977	activation of JAK2 kinase activity	0.011783	0.025239	1	3	148	37534	JAK2_HUMAN	1
43402	glucocorticoid mediated signaling pathway	0.011783	0.025239	1	3	148	37534	GCR_HUMAN	1
43610	regulation of carbohydrate utilization	0.011783	0.025239	1	3	148	37534	MTOR_HUMAN	1
43652	engulfment of apoptotic cell	0.011783	0.025239	1	3	148	37534	RAC1_HUMAN	1
43666	regulation of phosphoprotein phosphatase activity	0.011451	0.025239	2	41	148	37534	CALM_HUMAN|JAK2_HUMAN	1
45824	negative regulation of innate immune response	0.011451	0.025239	2	41	148	37534	1B57_HUMAN|1B07_HUMAN	1
46883	regulation of hormone secretion	0.011704	0.025239	5	342	148	37534	HIF1A_HUMAN|PTN11_HUMAN|KAPCA_HUMAN|KPCA_HUMAN|JAK2_HUMAN	1
48332	mesoderm morphogenesis	0.011789	0.025239	3	119	148	37534	KAPCA_HUMAN|SMAD2_HUMAN|ITB1_HUMAN	1
48669	collateral sprouting in absence of injury	0.011783	0.025239	1	3	148	37534	A4_HUMAN	1
51541	elastin metabolic process	0.011783	0.025239	1	3	148	37534	HIF1A_HUMAN	1
60010	Sertoli cell fate commitment	0.011783	0.025239	1	3	148	37534	RARA_HUMAN	1
60319	primitive erythrocyte differentiation	0.011783	0.025239	1	3	148	37534	VEGFA_HUMAN	1
60369	positive regulation of Fc receptor mediated stimulatory signaling pathway	0.011783	0.025239	1	3	148	37534	LYN_HUMAN	1
60399	positive regulation of growth hormone receptor signaling pathway	0.011783	0.025239	1	3	148	37534	JAK2_HUMAN	1
60571	morphogenesis of an epithelial fold	0.011451	0.025239	2	41	148	37534	HIF1A_HUMAN|EGFR_HUMAN	1
60709	glycogen cell differentiation involved in embryonic placenta development	0.011783	0.025239	1	3	148	37534	AKT1_HUMAN	1
70673	response to interleukin-18	0.011783	0.025239	1	3	148	37534	RIPK2_HUMAN	1
70932	histone H3 deacetylation	0.011451	0.025239	2	41	148	37534	SIR1_HUMAN|HDAC1_HUMAN	1
71225	cellular response to muramyl dipeptide	0.011783	0.025239	1	3	148	37534	RIPK2_HUMAN	1
71338	positive regulation of hair follicle cell proliferation	0.011783	0.025239	1	3	148	37534	CDC42_HUMAN	1
71349	cellular response to interleukin-12	0.011783	0.025239	1	3	148	37534	JAK2_HUMAN	1
71459	protein localization to chromosome, centromeric region	0.011783	0.025239	1	3	148	37534	RB_HUMAN	1
71930	negative regulation of transcription involved in G1/S phase of mitotic cell cycle	0.011783	0.025239	1	3	148	37534	RB_HUMAN	1
72135	kidney mesenchymal cell proliferation	0.011783	0.025239	1	3	148	37534	STAT1_HUMAN	1
72136	metanephric mesenchymal cell proliferation involved in metanephros development	0.011783	0.025239	1	3	148	37534	STAT1_HUMAN	1
72183	negative regulation of nephron tubule epithelial cell differentiation	0.011783	0.025239	1	3	148	37534	STAT1_HUMAN	1
90230	regulation of centromere complex assembly	0.011783	0.025239	1	3	148	37534	RB_HUMAN	1
97306	cellular response to alcohol	0.011789	0.025239	3	119	148	37534	CTNB1_HUMAN|EGFR_HUMAN|ITB1_HUMAN	1
1900086	positive regulation of peptidyl-tyrosine autophosphorylation	0.011783	0.025239	1	3	148	37534	VEGFA_HUMAN	1
1900102	negative regulation of endoplasmic reticulum unfolded protein response	0.011783	0.025239	1	3	148	37534	GBLP_HUMAN	1
1900145	regulation of nodal signaling pathway involved in determination of left/right asymmetry	0.011783	0.025239	1	3	148	37534	SMAD2_HUMAN	1
1900175	regulation of nodal signaling pathway involved in determination of lateral mesoderm left/right asymmetry	0.011783	0.025239	1	3	148	37534	SMAD2_HUMAN	1
1901032	negative regulation of response to reactive oxygen species	0.011783	0.025239	1	3	148	37534	HGF_HUMAN	1
1901298	regulation of hydrogen peroxide-mediated programmed cell death	0.011783	0.025239	1	3	148	37534	HGF_HUMAN	1
1901420	negative regulation of response to alcohol	0.011783	0.025239	1	3	148	37534	SIR1_HUMAN	1
1901727	positive regulation of histone deacetylase activity	0.011783	0.025239	1	3	148	37534	VEGFA_HUMAN	1
1902336	positive regulation of retinal ganglion cell axon guidance	0.011783	0.025239	1	3	148	37534	VEGFA_HUMAN	1
2000143	negative regulation of DNA-dependent transcription, initiation	0.011783	0.025239	1	3	148	37534	THA_HUMAN	1
2000546	positive regulation of endothelial cell chemotaxis to fibroblast growth factor	0.011783	0.025239	1	3	148	37534	FGF2_HUMAN	1
2000697	negative regulation of epithelial cell differentiation involved in kidney development	0.011783	0.025239	1	3	148	37534	STAT1_HUMAN	1
2000705	regulation of dense core granule biogenesis	0.011783	0.025239	1	3	148	37534	KPCA_HUMAN	1
2000832	negative regulation of steroid hormone secretion	0.011783	0.025239	1	3	148	37534	PTN11_HUMAN	1
2000847	negative regulation of corticosteroid hormone secretion	0.011783	0.025239	1	3	148	37534	PTN11_HUMAN	1
2000850	negative regulation of glucocorticoid secretion	0.011783	0.025239	1	3	148	37534	PTN11_HUMAN	1
33209	tumor necrosis factor-mediated signaling pathway	0.011992	0.025583	2	42	148	37534	STAT1_HUMAN|JAK2_HUMAN	0.111
33120	positive regulation of RNA splicing	0.011992	0.025583	2	42	148	37534	HSP7C_HUMAN|P85A_HUMAN	1
33144	negative regulation of intracellular steroid hormone receptor signaling pathway	0.011992	0.025583	2	42	148	37534	SIR1_HUMAN|HDAC1_HUMAN	1
43470	regulation of carbohydrate catabolic process	0.011992	0.025583	2	42	148	37534	HIF1A_HUMAN|STAT3_HUMAN	1
43471	regulation of cellular carbohydrate catabolic process	0.011992	0.025583	2	42	148	37534	HIF1A_HUMAN|STAT3_HUMAN	1
45622	regulation of T-helper cell differentiation	0.011992	0.025583	2	42	148	37534	RARA_HUMAN|RIPK2_HUMAN	1
6641	triglyceride metabolic process	0.012057	0.025674	3	120	148	37534	SIR1_HUMAN|PTN11_HUMAN|KAPCA_HUMAN	1
8589	regulation of smoothened signaling pathway	0.012057	0.025674	3	120	148	37534	KAPCA_HUMAN|CBP_HUMAN|RB_HUMAN	1
60070	canonical Wnt receptor signaling pathway	0.012057	0.025674	3	120	148	37534	CTNB1_HUMAN|CCND1_HUMAN|CDC42_HUMAN	1
31016	pancreas development	0.012328	0.026237	3	121	148	37534	AKT1_HUMAN|CTNB1_HUMAN|SMAD2_HUMAN	1
3254	regulation of membrane depolarization	0.012545	0.026635	2	43	148	37534	SRC_HUMAN|GBLP_HUMAN	0.117
90342	regulation of cell aging	0.012545	0.026635	2	43	148	37534	SIR1_HUMAN|P53_HUMAN	0.667
32228	regulation of synaptic transmission, GABAergic	0.012545	0.026635	2	43	148	37534	RASK_HUMAN|RASH_HUMAN	1
45739	positive regulation of DNA repair	0.012545	0.026635	2	43	148	37534	SIR1_HUMAN|EGFR_HUMAN	1
61053	somite development	0.012603	0.026742	3	122	148	37534	P53_HUMAN|EP300_HUMAN|SMAD4_HUMAN	1
45137	development of primary sexual characteristics	0.012682	0.026894	5	349	148	37534	SIR1_HUMAN|RARA_HUMAN|VEGFA_HUMAN|CTNB1_HUMAN|CCND1_HUMAN	1
32102	negative regulation of response to external stimulus	0.012707	0.026915	4	227	148	37534	PSB4_HUMAN|MTOR_HUMAN|P53_HUMAN|FGF2_HUMAN	0.679
14074	response to purine-containing compound	0.012707	0.026915	4	227	148	37534	JUN_HUMAN|STAT1_HUMAN|FOS_HUMAN|BIRC2_HUMAN	1
18205	peptidyl-lysine modification	0.012895	0.027297	4	228	148	37534	SIR1_HUMAN|EP300_HUMAN|CBP_HUMAN|M3K7_HUMAN	1
32956	regulation of actin cytoskeleton organization	0.013033	0.027573	6	487	148	37534	RHOA_HUMAN|RASA1_HUMAN|RAC1_HUMAN|MTOR_HUMAN|RASH_HUMAN|GRB2_HUMAN	0.087
32885	regulation of polysaccharide biosynthetic process	0.013109	0.027717	2	44	148	37534	MTOR_HUMAN|AKT1_HUMAN	1
2000736	regulation of stem cell differentiation	0.013163	0.027816	3	124	148	37534	CTNB1_HUMAN|SMAD4_HUMAN|SMAD2_HUMAN	0.363
30198	extracellular matrix organization	0.013275	0.028035	6	489	148	37534	KPCA_HUMAN|FGF2_HUMAN|FAK1_HUMAN|CASP3_HUMAN|A4_HUMAN|ITB1_HUMAN	0.113
43062	extracellular structure organization	0.013397	0.028276	6	490	148	37534	KPCA_HUMAN|FGF2_HUMAN|FAK1_HUMAN|CASP3_HUMAN|A4_HUMAN|ITB1_HUMAN	0.123
30513	positive regulation of BMP signaling pathway	0.013684	0.028846	2	45	148	37534	SMAD4_HUMAN|SMAD2_HUMAN	1
43029	T cell homeostasis	0.013684	0.028846	2	45	148	37534	AKT1_HUMAN|CASP3_HUMAN	1
22029	telencephalon cell migration	0.013738	0.028944	3	126	148	37534	RAC1_HUMAN|CTNB1_HUMAN|EGFR_HUMAN	1
19226	transmission of nerve impulse	0.013845	0.029152	10	1123	148	37534	HSP7C_HUMAN|KPCA_HUMAN|AKT1_HUMAN|CALM_HUMAN|RASH_HUMAN|CTNB1_HUMAN|MK01_HUMAN|FAK1_HUMAN|A4_HUMAN|CDC42_HUMAN	0.647
42594	response to starvation	0.014263	0.029886	4	235	148	37534	SIR1_HUMAN|JUN_HUMAN|SQSTM_HUMAN|P53_HUMAN	0.649
31062	positive regulation of histone methylation	0.014269	0.029886	2	46	148	37534	SIR1_HUMAN|CTNB1_HUMAN	1
31529	ruffle organization	0.014269	0.029886	2	46	148	37534	RAC1_HUMAN|MTOR_HUMAN	1
35315	hair cell differentiation	0.014269	0.029886	2	46	148	37534	RAC1_HUMAN|CTNB1_HUMAN	1
43370	regulation of CD4-positive, alpha-beta T cell differentiation	0.014269	0.029886	2	46	148	37534	RARA_HUMAN|RIPK2_HUMAN	1
50869	negative regulation of B cell activation	0.014269	0.029886	2	46	148	37534	CASP3_HUMAN|LYN_HUMAN	1
51004	regulation of lipoprotein lipase activity	0.014269	0.029886	2	46	148	37534	CALM_HUMAN|JAK2_HUMAN	1
60674	placenta blood vessel development	0.014269	0.029886	2	46	148	37534	AKT1_HUMAN|MK01_HUMAN	1
70873	regulation of glycogen metabolic process	0.014269	0.029886	2	46	148	37534	MTOR_HUMAN|AKT1_HUMAN	1
48705	skeletal system morphogenesis	0.014485	0.030321	5	361	148	37534	RARA_HUMAN|THA_HUMAN|CTNB1_HUMAN|SMAD2_HUMAN|MK14_HUMAN	1
46887	positive regulation of hormone secretion	0.014626	0.030598	3	129	148	37534	HIF1A_HUMAN|PTN11_HUMAN|JAK2_HUMAN	1
30833	regulation of actin filament polymerization	0.01467	0.030672	4	237	148	37534	RASA1_HUMAN|RAC1_HUMAN|MTOR_HUMAN|GRB2_HUMAN	1
32371	regulation of sterol transport	0.014865	0.030971	2	47	148	37534	SIR1_HUMAN|IKBA_HUMAN	1
32374	regulation of cholesterol transport	0.014865	0.030971	2	47	148	37534	SIR1_HUMAN|IKBA_HUMAN	1
33032	regulation of myeloid cell apoptotic process	0.014865	0.030971	2	47	148	37534	SIR1_HUMAN|THA_HUMAN	1
42993	positive regulation of transcription factor import into nucleus	0.014865	0.030971	2	47	148	37534	RHOA_HUMAN|P85A_HUMAN	1
43388	positive regulation of DNA binding	0.014865	0.030971	2	47	148	37534	TRAF6_HUMAN|JAK2_HUMAN	1
51898	negative regulation of protein kinase B signaling cascade	0.014865	0.030971	2	47	148	37534	SIR1_HUMAN|GBLP_HUMAN	1
3002	regionalization	0.014926	0.03105	6	502	148	37534	TYY1_HUMAN|P53_HUMAN|EP300_HUMAN|CTNB1_HUMAN|SMAD4_HUMAN|SMAD2_HUMAN	0.459
21782	glial cell development	0.014929	0.03105	3	130	148	37534	AKT1_HUMAN|EGFR_HUMAN|LYN_HUMAN	0.489
2065	columnar/cuboidal epithelial cell differentiation	0.014929	0.03105	3	130	148	37534	RXRA_HUMAN|HIF1A_HUMAN|RARA_HUMAN	1
2683	negative regulation of immune system process	0.014961	0.031098	5	364	148	37534	PSB4_HUMAN|1B57_HUMAN|1B07_HUMAN|CASP3_HUMAN|LYN_HUMAN	1
21885	forebrain cell migration	0.015236	0.031633	3	131	148	37534	RAC1_HUMAN|CTNB1_HUMAN|EGFR_HUMAN	1
30183	B cell differentiation	0.015236	0.031633	3	131	148	37534	P53_HUMAN|P85A_HUMAN|ITB1_HUMAN	1
43491	protein kinase B signaling cascade	0.015472	0.031724	2	48	148	37534	PK3CA_HUMAN|AKT1_HUMAN	0.487
2513	tolerance induction to self antigen	0.01568	0.031724	1	4	148	37534	LYN_HUMAN	1
2774	Fc receptor mediated inhibitory signaling pathway	0.01568	0.031724	1	4	148	37534	LYN_HUMAN	1
6990	positive regulation of transcription from RNA polymerase II promoter involved in unfolded protein response	0.01568	0.031724	1	4	148	37534	EP300_HUMAN	1
7008	outer mitochondrial membrane organization	0.01568	0.031724	1	4	148	37534	HSP74_HUMAN	1
7161	calcium-independent cell-matrix adhesion	0.01568	0.031724	1	4	148	37534	ITB1_HUMAN	1
8625	extrinsic apoptotic signaling pathway via death domain receptors	0.015472	0.031724	2	48	148	37534	P85A_HUMAN|CASP3_HUMAN	1
10748	negative regulation of plasma membrane long-chain fatty acid transport	0.01568	0.031724	1	4	148	37534	AKT1_HUMAN	1
22408	negative regulation of cell-cell adhesion	0.015472	0.031724	2	48	148	37534	JAK2_HUMAN|FAK1_HUMAN	1
30521	androgen receptor signaling pathway	0.015472	0.031724	2	48	148	37534	CTNB1_HUMAN|RB_HUMAN	1
30805	regulation of cyclic nucleotide catabolic process	0.01568	0.031724	1	4	148	37534	GBLP_HUMAN	1
30820	regulation of cAMP catabolic process	0.01568	0.031724	1	4	148	37534	GBLP_HUMAN	1
31057	negative regulation of histone modification	0.015472	0.031724	2	48	148	37534	SIR1_HUMAN|CTBP1_HUMAN	1
31999	negative regulation of fatty acid beta-oxidation	0.01568	0.031724	1	4	148	37534	AKT1_HUMAN	1
32070	regulation of deoxyribonuclease activity	0.01568	0.031724	1	4	148	37534	SIR1_HUMAN	1
32431	activation of phospholipase A2 activity	0.01568	0.031724	1	4	148	37534	EGFR_HUMAN	1
32467	positive regulation of cytokinesis	0.015472	0.031724	2	48	148	37534	RHOA_HUMAN|CDC42_HUMAN	1
34086	maintenance of sister chromatid cohesion	0.01568	0.031724	1	4	148	37534	RB_HUMAN	1
34088	maintenance of mitotic sister chromatid cohesion	0.01568	0.031724	1	4	148	37534	RB_HUMAN	1
34240	negative regulation of macrophage fusion	0.01568	0.031724	1	4	148	37534	STAT1_HUMAN	1
38007	netrin-activated signaling pathway	0.01568	0.031724	1	4	148	37534	FAK1_HUMAN	1
38028	insulin receptor signaling pathway via phosphatidylinositol 3-kinase cascade	0.01568	0.031724	1	4	148	37534	PK3CA_HUMAN	1
38033	positive regulation of endothelial cell chemotaxis by VEGF-activated vascular endothelial growth factor receptor signaling pathway	0.01568	0.031724	1	4	148	37534	VEGFA_HUMAN	1
38110	interleukin-2-mediated signaling pathway	0.01568	0.031724	1	4	148	37534	JAK1_HUMAN	1
42508	tyrosine phosphorylation of Stat1 protein	0.01568	0.031724	1	4	148	37534	JAK2_HUMAN	1
44003	modification by symbiont of host morphology or physiology	0.015472	0.031724	2	48	148	37534	RXRA_HUMAN|STAT1_HUMAN	1
44028	DNA hypomethylation	0.01568	0.031724	1	4	148	37534	PK3CA_HUMAN	1
44029	hypomethylation of CpG island	0.01568	0.031724	1	4	148	37534	PK3CA_HUMAN	1
45040	protein import into mitochondrial outer membrane	0.01568	0.031724	1	4	148	37534	HSP74_HUMAN	1
48143	astrocyte activation	0.01568	0.031724	1	4	148	37534	EGFR_HUMAN	1
51531	NFAT protein import into nucleus	0.01568	0.031724	1	4	148	37534	P85A_HUMAN	1
60528	secretory columnal luminar epithelial cell differentiation involved in prostate glandular acinus development	0.01568	0.031724	1	4	148	37534	RXRA_HUMAN	1
60661	submandibular salivary gland formation	0.01568	0.031724	1	4	148	37534	CDC42_HUMAN	1
60753	regulation of mast cell chemotaxis	0.01568	0.031724	1	4	148	37534	VEGFA_HUMAN	1
60754	positive regulation of mast cell chemotaxis	0.01568	0.031724	1	4	148	37534	VEGFA_HUMAN	1
71440	regulation of histone H3-K14 acetylation	0.01568	0.031724	1	4	148	37534	SIR1_HUMAN	1
71922	regulation of cohesin localization to chromatin	0.01568	0.031724	1	4	148	37534	RB_HUMAN	1
90135	actin filament branching	0.01568	0.031724	1	4	148	37534	CDC42_HUMAN	1
90168	Golgi reassembly	0.01568	0.031724	1	4	148	37534	1433Z_HUMAN	1
97028	dendritic cell differentiation	0.015472	0.031724	2	48	148	37534	TRAF6_HUMAN|LYN_HUMAN	1
97191	extrinsic apoptotic signaling pathway	0.015546	0.031724	3	132	148	37534	P85A_HUMAN|JAK2_HUMAN|CASP3_HUMAN	1
97300	programmed necrotic cell death	0.015472	0.031724	2	48	148	37534	P53_HUMAN|BIRC2_HUMAN	1
1900084	regulation of peptidyl-tyrosine autophosphorylation	0.01568	0.031724	1	4	148	37534	VEGFA_HUMAN	1
2000670	positive regulation of dendritic cell apoptotic process	0.01568	0.031724	1	4	148	37534	LYN_HUMAN	1
2000774	positive regulation of cellular senescence	0.01568	0.031724	1	4	148	37534	SIR1_HUMAN	1
46486	glycerolipid metabolic process	0.015733	0.031815	6	508	148	37534	SIR1_HUMAN|PTN11_HUMAN|PK3CA_HUMAN|KAPCA_HUMAN|FGF2_HUMAN|P85A_HUMAN	0.518
6281	DNA repair	0.015854	0.032034	8	815	148	37534	SIR1_HUMAN|RBX1_HUMAN|TYY1_HUMAN|MTOR_HUMAN|P53_HUMAN|UBC_HUMAN|RS27A_HUMAN|PSDE_HUMAN	0.652
32675	regulation of interleukin-6 production	0.01586	0.032034	3	133	148	37534	TRAF6_HUMAN|1B07_HUMAN|RIPK2_HUMAN	1
32480	negative regulation of type I interferon production	0.016089	0.032404	2	49	148	37534	UBC_HUMAN|RS27A_HUMAN	1
34121	regulation of toll-like receptor signaling pathway	0.016089	0.032404	2	49	148	37534	BIRC2_HUMAN|LYN_HUMAN	1
42345	regulation of NF-kappaB import into nucleus	0.016089	0.032404	2	49	148	37534	RHOA_HUMAN|IKBA_HUMAN	1
48708	astrocyte differentiation	0.016089	0.032404	2	49	148	37534	STAT3_HUMAN|EGFR_HUMAN	1
48730	epidermis morphogenesis	0.016089	0.032404	2	49	148	37534	CTNB1_HUMAN|CDC42_HUMAN	1
30595	leukocyte chemotaxis	0.016177	0.032509	3	134	148	37534	RAC1_HUMAN|KPCA_HUMAN|VEGFA_HUMAN	0.136
1656	metanephros development	0.016177	0.032509	3	134	148	37534	STAT1_HUMAN|CTNB1_HUMAN|SMAD4_HUMAN	0.312
1843	neural tube closure	0.016177	0.032509	3	134	148	37534	TRAF6_HUMAN|RARA_HUMAN|KAPCA_HUMAN	1
48738	cardiac muscle tissue development	0.016152	0.032509	4	244	148	37534	RXRA_HUMAN|RARA_HUMAN|VEGFA_HUMAN|ITB1_HUMAN	1
7589	body fluid secretion	0.016498	0.033117	3	135	148	37534	HIF1A_HUMAN|VEGFA_HUMAN|CCND1_HUMAN	0.172
6639	acylglycerol metabolic process	0.016498	0.033117	3	135	148	37534	SIR1_HUMAN|PTN11_HUMAN|KAPCA_HUMAN	1
10389	regulation of G2/M transition of mitotic cell cycle	0.016716	0.033442	2	50	148	37534	CCND1_HUMAN|A4_HUMAN	1
16572	histone phosphorylation	0.016716	0.033442	2	50	148	37534	KPCA_HUMAN|JAK2_HUMAN	1
31103	axon regeneration	0.016716	0.033442	2	50	148	37534	JUN_HUMAN|JAK2_HUMAN	1
46638	positive regulation of alpha-beta T cell differentiation	0.016716	0.033442	2	50	148	37534	RARA_HUMAN|RIPK2_HUMAN	1
70265	necrotic cell death	0.016716	0.033442	2	50	148	37534	P53_HUMAN|BIRC2_HUMAN	1
2000514	regulation of CD4-positive, alpha-beta T cell activation	0.016716	0.033442	2	50	148	37534	RARA_HUMAN|RIPK2_HUMAN	1
32387	negative regulation of intracellular transport	0.016822	0.033598	3	136	148	37534	IKBA_HUMAN|MTOR_HUMAN|THA_HUMAN	1
42475	odontogenesis of dentin-containing tooth	0.016822	0.033598	3	136	148	37534	TRAF6_HUMAN|CTNB1_HUMAN|HDAC1_HUMAN	1
60606	tube closure	0.016822	0.033598	3	136	148	37534	TRAF6_HUMAN|RARA_HUMAN|KAPCA_HUMAN	1
6638	neutral lipid metabolic process	0.01715	0.034214	3	137	148	37534	SIR1_HUMAN|PTN11_HUMAN|KAPCA_HUMAN	1
6984	ER-nucleus signaling pathway	0.01715	0.034214	3	137	148	37534	P53_HUMAN|EP300_HUMAN|CCND1_HUMAN	1
16202	regulation of striated muscle tissue development	0.017266	0.034427	4	249	148	37534	MTOR_HUMAN|THA_HUMAN|FGF2_HUMAN|MK14_HUMAN	1
35176	social behavior	0.017354	0.034544	2	51	148	37534	RASK_HUMAN|RASH_HUMAN	1
35924	cellular response to vascular endothelial growth factor stimulus	0.017354	0.034544	2	51	148	37534	VEGFA_HUMAN|MK14_HUMAN	1
51703	intraspecies interaction between organisms	0.017354	0.034544	2	51	148	37534	RASK_HUMAN|RASH_HUMAN	1
9581	detection of external stimulus	0.017495	0.034766	4	250	148	37534	FYN_HUMAN|KPCA_HUMAN|CALM_HUMAN|1B27_HUMAN	1
51924	regulation of calcium ion transport	0.017495	0.034766	4	250	148	37534	KAPCA_HUMAN|CALM_HUMAN|CTNB1_HUMAN|LYN_HUMAN	1
1901861	regulation of muscle tissue development	0.017495	0.034766	4	250	148	37534	MTOR_HUMAN|THA_HUMAN|FGF2_HUMAN|MK14_HUMAN	1
1901360	organic cyclic compound metabolic process	0.017643	0.03504	40	7364	148	37534	SIR1_HUMAN|HIF1A_HUMAN|THA_HUMAN|P53_HUMAN|ELOB_HUMAN|SMAD4_HUMAN|HDAC1_HUMAN|PSDE_HUMAN|NEMO_HUMAN|HSP7C_HUMAN|SMAD2_HUMAN|CASP3_HUMAN|M3K7_HUMAN|CTBP1_HUMAN|PRS8_HUMAN|STAT3_HUMAN|MK14_HUMAN|RBX1_HUMAN|JUN_HUMAN|RARA_HUMAN|STAT1_HUMAN|TYY1_HUMAN|FOS_HUMAN|CCND1_HUMAN|MK01_HUMAN|ELOC_HUMAN|SYHM_HUMAN|GCR_HUMAN|RXRA_HUMAN|MK03_HUMAN|MTOR_HUMAN|EP300_HUMAN|CBP_HUMAN|BIRC2_HUMAN|CTNB1_HUMAN|UBC_HUM…	0.331
30814	regulation of cAMP metabolic process	0.017817	0.035367	3	139	148	37534	KPCA_HUMAN|CALM_HUMAN|GBLP_HUMAN	1
1893	maternal placenta development	0.018002	0.035674	2	52	148	37534	RXRA_HUMAN|AKT1_HUMAN	1
2067	glandular epithelial cell differentiation	0.018002	0.035674	2	52	148	37534	RXRA_HUMAN|RARA_HUMAN	1
32881	regulation of polysaccharide metabolic process	0.018002	0.035674	2	52	148	37534	MTOR_HUMAN|AKT1_HUMAN	1
48634	regulation of muscle organ development	0.018192	0.03603	4	253	148	37534	MTOR_HUMAN|THA_HUMAN|FGF2_HUMAN|MK14_HUMAN	1
16337	cell-cell adhesion	0.018221	0.036068	7	677	148	37534	SRC_HUMAN|THA_HUMAN|CTNB1_HUMAN|CDC42_HUMAN|EGFR_HUMAN|MK14_HUMAN|ITB1_HUMAN	1
7292	female gamete generation	0.018498	0.036576	3	141	148	37534	SIR1_HUMAN|SRC_HUMAN|CTNB1_HUMAN	1
35282	segmentation	0.018498	0.036576	3	141	148	37534	P53_HUMAN|EP300_HUMAN|SMAD4_HUMAN	1
34446	substrate adhesion-dependent cell spreading	0.01866	0.036876	2	53	148	37534	RAC1_HUMAN|SRC_HUMAN	1
90066	regulation of anatomical structure size	0.019111	0.037657	6	531	148	37534	RASA1_HUMAN|RAC1_HUMAN|MTOR_HUMAN|VEGFA_HUMAN|AKT1_HUMAN|GRB2_HUMAN	0.109
34329	cell junction assembly	0.019391	0.037657	4	258	148	37534	RHOA_HUMAN|KPCA_HUMAN|CTNB1_HUMAN|ITB1_HUMAN	0.34
70232	regulation of T cell apoptotic process	0.019329	0.037657	2	54	148	37534	HIF1A_HUMAN|P53_HUMAN	0.497
2248	connective tissue replacement involved in inflammatory response wound healing	0.019562	0.037657	1	5	148	37534	HIF1A_HUMAN	1
2551	mast cell chemotaxis	0.019562	0.037657	1	5	148	37534	RAC1_HUMAN	1
3206	cardiac chamber morphogenesis	0.019546	0.037657	3	144	148	37534	RXRA_HUMAN|HIF1A_HUMAN|RARA_HUMAN	1
7262	STAT protein import into nucleus	0.019562	0.037657	1	5	148	37534	JAK2_HUMAN	1
10743	regulation of macrophage derived foam cell differentiation	0.019329	0.037657	2	54	148	37534	IKBA_HUMAN|MK09_HUMAN	1
16199	axon midline choice point recognition	0.019562	0.037657	1	5	148	37534	A4_HUMAN	1
16573	histone acetylation	0.019546	0.037657	3	144	148	37534	EP300_HUMAN|CBP_HUMAN|M3K7_HUMAN	1
19858	cytosine metabolic process	0.019562	0.037657	1	5	148	37534	MK01_HUMAN	1
30838	positive regulation of actin filament polymerization	0.019193	0.037657	3	143	148	37534	RAC1_HUMAN|MTOR_HUMAN|GRB2_HUMAN	1
32430	positive regulation of phospholipase A2 activity	0.019562	0.037657	1	5	148	37534	EGFR_HUMAN	1
32736	positive regulation of interleukin-13 production	0.019562	0.037657	1	5	148	37534	RARA_HUMAN	1
32754	positive regulation of interleukin-5 production	0.019562	0.037657	1	5	148	37534	RARA_HUMAN	1
33625	positive regulation of integrin activation	0.019562	0.037657	1	5	148	37534	SRC_HUMAN	1
35264	multicellular organism growth	0.019193	0.037657	3	143	148	37534	RARA_HUMAN|P53_HUMAN|CDC42_HUMAN	1
38089	positive regulation of cell migration by vascular endothelial growth factor signaling pathway	0.019562	0.037657	1	5	148	37534	VEGFA_HUMAN	1
42506	tyrosine phosphorylation of Stat5 protein	0.019562	0.037657	1	5	148	37534	JAK2_HUMAN	1
42991	transcription factor import into nucleus	0.019562	0.037657	1	5	148	37534	P85A_HUMAN	1
46021	regulation of transcription from RNA polymerase II promoter, mitotic	0.019562	0.037657	1	5	148	37534	RB_HUMAN	1
48668	collateral sprouting	0.019562	0.037657	1	5	148	37534	A4_HUMAN	1
51176	positive regulation of sulfur metabolic process	0.019562	0.037657	1	5	148	37534	CTNB1_HUMAN	1
51315	attachment of spindle microtubules to kinetochore involved in mitotic sister chromatid segregation	0.019562	0.037657	1	5	148	37534	RB_HUMAN	1
51462	regulation of cortisol secretion	0.019562	0.037657	1	5	148	37534	PTN11_HUMAN	1
51835	positive regulation of synapse structural plasticity	0.019562	0.037657	1	5	148	37534	CDC42_HUMAN	1
51902	negative regulation of mitochondrial depolarization	0.019562	0.037657	1	5	148	37534	SRC_HUMAN	1
60398	regulation of growth hormone receptor signaling pathway	0.019562	0.037657	1	5	148	37534	JAK2_HUMAN	1
60574	intestinal epithelial cell maturation	0.019562	0.037657	1	5	148	37534	HIF1A_HUMAN	1
60948	cardiac vascular smooth muscle cell development	0.019562	0.037657	1	5	148	37534	VEGFA_HUMAN	1
61030	epithelial cell differentiation involved in mammary gland alveolus development	0.019562	0.037657	1	5	148	37534	HIF1A_HUMAN	1
61326	renal tubule development	0.019329	0.037657	2	54	148	37534	STAT1_HUMAN|CTNB1_HUMAN	1
71336	regulation of hair follicle cell proliferation	0.019562	0.037657	1	5	148	37534	CDC42_HUMAN	1
71680	response to indole-3-methanol	0.019562	0.037657	1	5	148	37534	CTNB1_HUMAN	1
71681	cellular response to indole-3-methanol	0.019562	0.037657	1	5	148	37534	CTNB1_HUMAN	1
72162	metanephric mesenchymal cell differentiation	0.019562	0.037657	1	5	148	37534	STAT1_HUMAN	1
90043	regulation of tubulin deacetylation	0.019562	0.037657	1	5	148	37534	EP300_HUMAN	1
90185	negative regulation of kidney development	0.019562	0.037657	1	5	148	37534	STAT1_HUMAN	1
90259	regulation of retinal ganglion cell axon guidance	0.019562	0.037657	1	5	148	37534	VEGFA_HUMAN	1
90261	positive regulation of inclusion body assembly	0.019562	0.037657	1	5	148	37534	PRS8_HUMAN	1
1900103	positive regulation of endoplasmic reticulum unfolded protein response	0.019562	0.037657	1	5	148	37534	P85A_HUMAN	1
1900170	negative regulation of glucocorticoid mediated signaling pathway	0.019562	0.037657	1	5	148	37534	GCR_HUMAN	1
1901524	regulation of macromitophagy	0.019562	0.037657	1	5	148	37534	P53_HUMAN	1
1901525	negative regulation of macromitophagy	0.019562	0.037657	1	5	148	37534	P53_HUMAN	1
1901725	regulation of histone deacetylase activity	0.019562	0.037657	1	5	148	37534	VEGFA_HUMAN	1
2000481	positive regulation of cAMP-dependent protein kinase activity	0.019562	0.037657	1	5	148	37534	SIR1_HUMAN	1
2000656	regulation of apolipoprotein binding	0.019562	0.037657	1	5	148	37534	MK03_HUMAN	1
2000657	negative regulation of apolipoprotein binding	0.019562	0.037657	1	5	148	37534	MK03_HUMAN	1
2001236	regulation of extrinsic apoptotic signaling pathway	0.019636	0.03778	4	259	148	37534	FYN_HUMAN|SRC_HUMAN|AKT1_HUMAN|HGF_HUMAN	1
3001	generation of a signal involved in cell-cell signaling	0.019884	0.038215	4	260	148	37534	HSP7C_HUMAN|1433Z_HUMAN|SMAD2_HUMAN|LYN_HUMAN	1
23061	signal release	0.019884	0.038215	4	260	148	37534	HSP7C_HUMAN|1433Z_HUMAN|SMAD2_HUMAN|LYN_HUMAN	1
2685	regulation of leukocyte migration	0.019903	0.038231	3	145	148	37534	RAC1_HUMAN|VEGFA_HUMAN|LYN_HUMAN	0.516
7435	salivary gland morphogenesis	0.020007	0.038369	2	55	148	37534	CDC42_HUMAN|EGFR_HUMAN	1
30041	actin filament polymerization	0.020007	0.038369	2	55	148	37534	RAC1_HUMAN|JAK2_HUMAN	1
45762	positive regulation of adenylate cyclase activity	0.020007	0.038369	2	55	148	37534	KPCA_HUMAN|CALM_HUMAN	1
48736	appendage development	0.020133	0.038569	4	261	148	37534	RARA_HUMAN|CBP_HUMAN|CTNB1_HUMAN|HDAC1_HUMAN	1
60173	limb development	0.020133	0.038569	4	261	148	37534	RARA_HUMAN|CBP_HUMAN|CTNB1_HUMAN|HDAC1_HUMAN	1
46651	lymphocyte proliferation	0.020263	0.038798	3	146	148	37534	FYN_HUMAN|P53_HUMAN|RIPK2_HUMAN	1
9798	axis specification	0.020627	0.039473	3	147	148	37534	CTNB1_HUMAN|SMAD4_HUMAN|SMAD2_HUMAN	0.337
1901796	regulation of signal transduction by p53 class mediator	0.020695	0.039518	2	56	148	37534	SIR1_HUMAN|P53_HUMAN	0.637
2066	columnar/cuboidal epithelial cell development	0.020695	0.039518	2	56	148	37534	HIF1A_HUMAN|RARA_HUMAN	1
2720	positive regulation of cytokine production involved in immune response	0.020695	0.039518	2	56	148	37534	TRAF6_HUMAN|M3K7_HUMAN	1
51647	nucleus localization	0.020695	0.039518	2	56	148	37534	FAK1_HUMAN|CDC42_HUMAN	1
32970	regulation of actin filament-based process	0.02089	0.03987	6	542	148	37534	RHOA_HUMAN|RASA1_HUMAN|RAC1_HUMAN|MTOR_HUMAN|RASH_HUMAN|GRB2_HUMAN	0.11
7155	cell adhesion	0.020924	0.039913	11	1378	148	37534	RAC1_HUMAN|BCAR1_HUMAN|SRC_HUMAN|KPCA_HUMAN|THA_HUMAN|CTNB1_HUMAN|A4_HUMAN|CDC42_HUMAN|EGFR_HUMAN|MK14_HUMAN|ITB1_HUMAN	0.042
32943	mononuclear cell proliferation	0.020994	0.040005	3	148	148	37534	FYN_HUMAN|P53_HUMAN|RIPK2_HUMAN	1
[truncated: 122 more rows]

## Sheet: GO enrich analysis ANDSystem
GO-ID	Description	p-value	corr p-value	x	n	X	N	Genes in test set	Functionality significance
[truncated: 2,994 more rows]
