# Supplementary material for: Prediction of tissue-specific effects of gene knockout on apoptosis in different anatomical structures of human brain
Source: BMC Genomics. 2015 Dec 16;16(Suppl 13):S3. doi: 10.1186/1471-2164-16-S13-S3 (PMC4686796; doi:10.1186/1471-2164-16-S13-S3)
Supplement: Additional file 2 — GO biological processes enrichment analysis results on top 100 target genes not included in the list of apoptotic genes. The analysis was conducted for the top 100 genes that have the strongest effect averaged over all spatial areas of the brain, which do not belong to the "apoptotic process" GO category. [file 1471-2164-16-S13-S3-S2.xlsx]

## Sheet: ANDSys_noAp
Gene	Apoptosis	GeneId		yourlist:M2015100815B6LK4GIQ	Entry	Entry name	Status	Protein names	Gene names	Organism	Length
FGF2	0	2247; 2258		2247	P09038	FGF2_HUMAN	reviewed	Fibroblast growth factor 2 (FGF-2) (Basic fibroblast growth factor) (bFGF) (Heparin-binding growth factor 2) (HBGF-2)	FGF2 FGFB	Homo sapiens (Human)	288
CCND1	0	595		2258	Q92913	FGF13_HUMAN	reviewed	Fibroblast growth factor 13 (FGF-13) (Fibroblast growth factor homologous factor 2) (FHF-2)	FGF13 FHF2	Homo sapiens (Human)	245
ARSA	0	410		595	P24385	CCND1_HUMAN	reviewed	G1/S-specific cyclin-D1 (B-cell lymphoma 1 protein) (BCL-1) (BCL-1 oncogene) (PRAD1 oncogene)	CCND1 BCL1 PRAD1	Homo sapiens (Human)	295
ZNF828	0	283489		410	P15289	ARSA_HUMAN	reviewed	Arylsulfatase A (ASA) (EC 3.1.6.8) (Cerebroside-sulfatase) [Cleaved into: Arylsulfatase A component B; Arylsulfatase A component C]	ARSA	Homo sapiens (Human)	507
POLD4	0	26073; 57804		283489	Q96JM3	CHAP1_HUMAN	reviewed	Chromosome alignment-maintaining phosphoprotein 1 (Zinc finger protein 828)	CHAMP1 C13orf8 CAMP CHAMP KIAA1802 ZNF828	Homo sapiens (Human)	812
NDUFA2	0	4695		26073	Q9Y2S7	PDIP2_HUMAN	reviewed	Polymerase delta-interacting protein 2 (38 kDa DNA polymerase delta interaction protein) (p38)	POLDIP2 PDIP38 POLD4 HSPC017	Homo sapiens (Human)	368
HLA-E	0	3133		57804	Q9HCU8	DPOD4_HUMAN	reviewed	DNA polymerase delta subunit 4 (DNA polymerase delta subunit p12)	POLD4 POLDS	Homo sapiens (Human)	107
FOS	0	2353		4695	O43678	NDUA2_HUMAN	reviewed	NADH dehydrogenase [ubiquinone] 1 alpha subcomplex subunit 2 (Complex I-B8) (CI-B8) (NADH-ubiquinone oxidoreductase B8 subunit)	NDUFA2	Homo sapiens (Human)	99
TCEAL1	0	9338		3133	P13747	HLAE_HUMAN	reviewed	HLA class I histocompatibility antigen, alpha chain E (MHC class I antigen E)	HLA-E HLA-6.2 HLAE	Homo sapiens (Human)	358
VAMP5	0	10791		2353	P01100	FOS_HUMAN	reviewed	Proto-oncogene c-Fos (Cellular oncogene fos) (G0/G1 switch regulatory protein 7)	FOS G0S7	Homo sapiens (Human)	380
POLDIP2	0	26073		9338	Q15170	TCAL1_HUMAN	reviewed	Transcription elongation factor A protein-like 1 (TCEA-like protein 1) (Nuclear phosphoprotein p21/SIIR) (Transcription elongation factor S-II protein-like 1)	TCEAL1 SIIR	Homo sapiens (Human)	157
HSPA4	0	3308		10791	O95183	VAMP5_HUMAN	reviewed	Vesicle-associated membrane protein 5 (VAMP-5) (Myobrevin)	VAMP5 HSPC191	Homo sapiens (Human)	116
AHSA1	0	10598		3308	P34932	HSP74_HUMAN	reviewed	Heat shock 70 kDa protein 4 (HSP70RY) (Heat shock 70-related protein APG-2)	HSPA4 APG2	Homo sapiens (Human)	840
JUND	0	3727		10598	O95433	AHSA1_HUMAN	reviewed	Activator of 90 kDa heat shock protein ATPase homolog 1 (AHA1) (p38)	AHSA1 C14orf3 HSPC322	Homo sapiens (Human)	338
IL17D	0	53342		3727	P17535	JUND_HUMAN	reviewed	Transcription factor jun-D	JUND	Homo sapiens (Human)	347
RNF19A	0	25897		53342	Q8TAD2	IL17D_HUMAN	reviewed	Interleukin-17D (IL-17D) (Interleukin-27) (IL-27)	IL17D IL27 UNQ3096/PRO21175	Homo sapiens (Human)	202
RHOA	0	387		25897	Q9NV58	RN19A_HUMAN	reviewed	E3 ubiquitin-protein ligase RNF19A (EC 6.3.2.-) (Double ring-finger protein) (Dorfin) (RING finger protein 19A) (p38)	RNF19A RNF19	Homo sapiens (Human)	838
ISYNA1	0	51477		387	P61586	RHOA_HUMAN	reviewed	Transforming protein RhoA (Rho cDNA clone 12) (h12)	RHOA ARH12 ARHA RHO12	Homo sapiens (Human)	193
COX8A	0	1351		51477	Q9NPH2	INO1_HUMAN	reviewed	Inositol-3-phosphate synthase 1 (IPS 1) (EC 5.5.1.4) (Myo-inositol 1-phosphate synthase) (MI-1-P synthase) (MIP synthase) (hIPS) (Myo-inositol 1-phosphate synthase A1) (hINO1)	ISYNA1 INO1	Homo sapiens (Human)	558
CEBPZ	0	1649; 10153		1351	P10176	COX8A_HUMAN	reviewed	Cytochrome c oxidase subunit 8A, mitochondrial (Cytochrome c oxidase polypeptide VIII-liver/heart) (Cytochrome c oxidase subunit 8-2)	COX8A COX8 COX8L	Homo sapiens (Human)	69
FASN	0	2194		1649	P35638	DDIT3_HUMAN	reviewed	DNA damage-inducible transcript 3 protein (DDIT-3) (C/EBP zeta) (C/EBP-homologous protein) (CHOP) (C/EBP-homologous protein 10) (CHOP-10) (CCAAT/enhancer-binding protein homologous protein) (Growth arrest and DNA damage-inducible protein GADD153)	DDIT3 CHOP CHOP10 GADD153	Homo sapiens (Human)	169
ID2	0	3398		10153	Q03701	CEBPZ_HUMAN	reviewed	CCAAT/enhancer-binding protein zeta (CCAAT-box-binding transcription factor) (CBF) (CCAAT-binding factor)	CEBPZ CBF2	Homo sapiens (Human)	1054
LAP3	0	7852; 51056		2194	P49327	FAS_HUMAN	reviewed	Fatty acid synthase (EC 2.3.1.85) [Includes: [Acyl-carrier-protein] S-acetyltransferase (EC 2.3.1.38); [Acyl-carrier-protein] S-malonyltransferase (EC 2.3.1.39); 3-oxoacyl-[acyl-carrier-protein] synthase (EC 2.3.1.41); 3-oxoacyl-[acyl-carrier-protein] reductase (EC 1.1.1.100); 3-hydroxyacyl-[acyl-carrier-protein] dehydratase (EC 4.2.1.59); Enoyl-[acyl-carrier-protein] reductase (EC 1.3.1.39); Ole…	FASN FAS	Homo sapiens (Human)	2511
SP1	0	5669; 6667; 199699		3398	Q02363	ID2_HUMAN	reviewed	DNA-binding protein inhibitor ID-2 (Class B basic helix-loop-helix protein 26) (bHLHb26) (Inhibitor of DNA binding 2) (Inhibitor of differentiation 2)	ID2 BHLHB26	Homo sapiens (Human)	134
MYCN	0	4613		7852	P61073	CXCR4_HUMAN	reviewed	C-X-C chemokine receptor type 4 (CXC-R4) (CXCR-4) (FB22) (Fusin) (HM89) (LCR1) (Leukocyte-derived seven transmembrane domain receptor) (LESTR) (Lipopolysaccharide-associated protein 3) (LAP-3) (LPS-associated protein 3) (NPYRL) (Stromal cell-derived factor 1 receptor) (SDF-1 receptor) (CD antigen CD184)	CXCR4	Homo sapiens (Human)	352
BRD2	0	6046		51056	P28838	AMPL_HUMAN	reviewed	Cytosol aminopeptidase (EC 3.4.11.1) (Leucine aminopeptidase 3) (LAP-3) (Leucyl aminopeptidase) (Peptidase S) (Proline aminopeptidase) (EC 3.4.11.5) (Prolyl aminopeptidase)	LAP3 LAPEP PEPS	Homo sapiens (Human)	519
IRF6	0	3664		5669	P11464	PSG1_HUMAN	reviewed	Pregnancy-specific beta-1-glycoprotein 1 (PS-beta-G-1) (PSBG-1) (Pregnancy-specific glycoprotein 1) (CD66 antigen-like family member F) (Fetal liver non-specific cross-reactive antigen 1/2) (FL-NCA-1/2) (PSG95) (Pregnancy-specific beta-1 glycoprotein C/D) (PS-beta-C/D) (CD antigen CD66f)	PSG1 B1G1 PSBG1 PSGGA	Homo sapiens (Human)	419
PC	0	3872; 5091; 5420; 5624		6667	P08047	SP1_HUMAN	reviewed	Transcription factor Sp1	SP1 TSFP1	Homo sapiens (Human)	785
IL27	0	53342; 56005; 246778		199699	Q8N907	DAND5_HUMAN	reviewed	DAN domain family member 5 (Cerberus-like protein 2) (Cerl-2) (Cysteine knot superfamily 1, BMP antagonist 3) (Gremlin-3)	DAND5 CER2 CKTSF1B3 GREM3 SP1	Homo sapiens (Human)	189
DCTN2	0	10540		4613	P04198	MYCN_HUMAN	reviewed	N-myc proto-oncogene protein (Class E basic helix-loop-helix protein 37) (bHLHe37)	MYCN BHLHE37 NMYC	Homo sapiens (Human)	464
EGF	0	1950		6046	P25440	BRD2_HUMAN	reviewed	Bromodomain-containing protein 2 (O27.1.1) (Really interesting new gene 3 protein)	BRD2 KIAA9001 RING3	Homo sapiens (Human)	801
JUNB	0	3726; 10535		3664	O14896	IRF6_HUMAN	reviewed	Interferon regulatory factor 6 (IRF-6)	IRF6	Homo sapiens (Human)	467
UBL3	0	5412		3872	Q04695	K1C17_HUMAN	reviewed	Keratin, type I cytoskeletal 17 (39.1) (Cytokeratin-17) (CK-17) (Keratin-17) (K17)	KRT17	Homo sapiens (Human)	432
MYOD1	0	4654		5091	P11498	PYC_HUMAN	reviewed	Pyruvate carboxylase, mitochondrial (EC 6.4.1.1) (Pyruvic carboxylase) (PCB)	PC	Homo sapiens (Human)	1178
PRDX1	0	5052		5420	O00592	PODXL_HUMAN	reviewed	Podocalyxin (GCTM-2 antigen) (Gp200) (Podocalyxin-like protein 1) (PC) (PCLP-1)	PODXL PCLP PCLP1	Homo sapiens (Human)	558
CNTN2	0	6900		5624	P04070	PROC_HUMAN	reviewed	Vitamin K-dependent protein C (EC 3.4.21.69) (Anticoagulant protein C) (Autoprothrombin IIA) (Blood coagulation factor XIV) [Cleaved into: Vitamin K-dependent protein C light chain; Vitamin K-dependent protein C heavy chain; Activation peptide]	PROC	Homo sapiens (Human)	461
PTN	0	5764		56005	Q969H8	MYDGF_HUMAN	reviewed	Myeloid-derived growth factor (MYDGF) (Interleukin-25) (IL-25) (Stromal cell-derived growth factor SF20)	MYDGF C19orf10 IL25	Homo sapiens (Human)	173
IL8	0	3576		246778	Q8NEV9	IL27A_HUMAN	reviewed	Interleukin-27 subunit alpha (IL-27 subunit alpha) (IL-27-A) (IL27-A) (Interleukin-30) (p28)	IL27 IL27A IL30	Homo sapiens (Human)	243
IFNA1	0	3439		10540	Q13561	DCTN2_HUMAN	reviewed	Dynactin subunit 2 (50 kDa dynein-associated polypeptide) (Dynactin complex 50 kDa subunit) (DCTN-50) (p50 dynamitin)	DCTN2 DCTN50	Homo sapiens (Human)	401
CD4	0	920		1950	P01133	EGF_HUMAN	reviewed	Pro-epidermal growth factor (EGF) [Cleaved into: Epidermal growth factor (Urogastrone)]	EGF	Homo sapiens (Human)	1207
DCTN6	0	10671		3726	P17275	JUNB_HUMAN	reviewed	Transcription factor jun-B	JUNB	Homo sapiens (Human)	347
COX5A	0	9377		10535	O75792	RNH2A_HUMAN	reviewed	Ribonuclease H2 subunit A (RNase H2 subunit A) (EC 3.1.26.4) (Aicardi-Goutieres syndrome 4 protein) (AGS4) (RNase H(35)) (Ribonuclease HI large subunit) (RNase HI large subunit) (Ribonuclease HI subunit A)	RNASEH2A RNASEHI RNHIA	Homo sapiens (Human)	299
CAMP	0	820; 283489		5412	O95164	UBL3_HUMAN	reviewed	Ubiquitin-like protein 3 (Membrane-anchored ubiquitin-fold protein) (HsMUB) (MUB) (Protein HCG-1)	UBL3 PNSC1	Homo sapiens (Human)	117
NEUROG3	0	50674		4654	P15172	MYOD1_HUMAN	reviewed	Myoblast determination protein 1 (Class C basic helix-loop-helix protein 1) (bHLHc1) (Myogenic factor 3) (Myf-3)	MYOD1 BHLHC1 MYF3 MYOD	Homo sapiens (Human)	320
NOS2	0	4843; 339345		5052	Q06830	PRDX1_HUMAN	reviewed	Peroxiredoxin-1 (EC 1.11.1.15) (Natural killer cell-enhancing factor A) (NKEF-A) (Proliferation-associated gene protein) (PAG) (Thioredoxin peroxidase 2) (Thioredoxin-dependent peroxide reductase 2)	PRDX1 PAGA PAGB TDPX2	Homo sapiens (Human)	199
PSIP1	0	11168		6900	Q02246	CNTN2_HUMAN	reviewed	Contactin-2 (Axonal glycoprotein TAG-1) (Axonin-1) (Transient axonal glycoprotein 1) (TAX-1)	CNTN2 AXT TAG1 TAX1	Homo sapiens (Human)	1040
PARP1	0	142		5764	P21246	PTN_HUMAN	reviewed	Pleiotrophin (PTN) (Heparin-binding brain mitogen) (HBBM) (Heparin-binding growth factor 8) (HBGF-8) (Heparin-binding growth-associated molecule) (HB-GAM) (Heparin-binding neurite outgrowth-promoting factor 1) (HBNF-1) (Osteoblast-specific factor 1) (OSF-1)	PTN HBNF1 NEGF1	Homo sapiens (Human)	168
RPL23	0	6139; 6150; 9349		3576	P10145	IL8_HUMAN	reviewed	Interleukin-8 (IL-8) (C-X-C motif chemokine 8) (Chemokine (C-X-C motif) ligand 8) (Emoctakin) (Granulocyte chemotactic protein 1) (GCP-1) (Monocyte-derived neutrophil chemotactic factor) (MDNCF) (Monocyte-derived neutrophil-activating peptide) (MONAP) (Neutrophil-activating protein 1) (NAP-1) (Protein 3-10C) (T-cell chemotactic factor) [Cleaved into: MDNCF-a (GCP/IL-8 protein IV) (IL8/NAP1 form I…	CXCL8 IL8	Homo sapiens (Human)	99
THRB	0	7068		3439	P01562	IFNA1_HUMAN	reviewed	Interferon alpha-1/13 (IFN-alpha-1/13) (Interferon alpha-D) (LeIF D)	IFNA1; IFNA13	Homo sapiens (Human)	189
SETD2	0	29072		920	P01730	CD4_HUMAN	reviewed	T-cell surface glycoprotein CD4 (T-cell surface antigen T4/Leu-3) (CD antigen CD4)	CD4	Homo sapiens (Human)	458
CLGN	0	1047; 4312		10671	O00399	DCTN6_HUMAN	reviewed	Dynactin subunit 6 (Dynactin subunit p27) (Protein WS-3)	DCTN6 WS3	Homo sapiens (Human)	190
WNK1	0	65125		9377	P20674	COX5A_HUMAN	reviewed	Cytochrome c oxidase subunit 5A, mitochondrial (Cytochrome c oxidase polypeptide Va)	COX5A	Homo sapiens (Human)	150
YY1	0	7528		820	P49913	CAMP_HUMAN	reviewed	Cathelicidin antimicrobial peptide (18 kDa cationic antimicrobial protein) (CAP-18) (hCAP-18) [Cleaved into: Antibacterial protein FALL-39 (FALL-39 peptide antibiotic); Antibacterial protein LL-37]	CAMP CAP18 FALL39 HSD26	Homo sapiens (Human)	170
CRK	0	1398		50674	Q9Y4Z2	NGN3_HUMAN	reviewed	Neurogenin-3 (NGN-3) (Class A basic helix-loop-helix protein 7) (bHLHa7) (Protein atonal homolog 5)	NEUROG3 ATOH5 BHLHA7 NGN3	Homo sapiens (Human)	214
MYOG	0	4656		4843	P35228	NOS2_HUMAN	reviewed	Nitric oxide synthase, inducible (EC 1.14.13.39) (Hepatocyte NOS) (HEP-NOS) (Inducible NO synthase) (Inducible NOS) (iNOS) (NOS type II) (Peptidyl-cysteine S-nitrosylase NOS2)	NOS2 NOS2A	Homo sapiens (Human)	1153
PCNA	0	5111		339345	P60321	NANO2_HUMAN	reviewed	Nanos homolog 2 (NOS-2)	NANOS2 NOS2	Homo sapiens (Human)	138
CD86	0	942		11168	O75475	PSIP1_HUMAN	reviewed	PC4 and SFRS1-interacting protein (CLL-associated antigen KW-7) (Dense fine speckles 70 kDa protein) (DFS 70) (Lens epithelium-derived growth factor) (Transcriptional coactivator p75/p52)	PSIP1 DFS70 LEDGF PSIP2	Homo sapiens (Human)	530
MUC5AC	0	4586		142	P09874	PARP1_HUMAN	reviewed	Poly [ADP-ribose] polymerase 1 (PARP-1) (EC 2.4.2.30) (ADP-ribosyltransferase diphtheria toxin-like 1) (ARTD1) (NAD(+) ADP-ribosyltransferase 1) (ADPRT 1) (Poly[ADP-ribose] synthase 1)	PARP1 ADPRT PPOL	Homo sapiens (Human)	1014
HSPB2	0	3316		6139	P18621	RL17_HUMAN	reviewed	60S ribosomal protein L17 (60S ribosomal protein L23) (PD-1)	RPL17	Homo sapiens (Human)	184
SSSCA1	0	10534		6150	Q16540	RM23_HUMAN	reviewed	39S ribosomal protein L23, mitochondrial (L23mt) (MRP-L23) (L23 mitochondrial-related protein) (Ribosomal protein L23-like)	MRPL23 L23MRP RPL23L	Homo sapiens (Human)	153
CD83	0	9308		9349	P62829	RL23_HUMAN	reviewed	60S ribosomal protein L23 (60S ribosomal protein L17)	RPL23	Homo sapiens (Human)	140
ANXA2	0	302		7068	P10828	THB_HUMAN	reviewed	Thyroid hormone receptor beta (Nuclear receptor subfamily 1 group A member 2) (c-erbA-2) (c-erbA-beta)	THRB ERBA2 NR1A2 THR1	Homo sapiens (Human)	461
PIK3CB	0	5291		29072	Q9BYW2	SETD2_HUMAN	reviewed	Histone-lysine N-methyltransferase SETD2 (EC 2.1.1.43) (HIF-1) (Huntingtin yeast partner B) (Huntingtin-interacting protein 1) (HIP-1) (Huntingtin-interacting protein B) (Lysine N-methyltransferase 3A) (SET domain-containing protein 2) (hSET2) (p231HBP)	SETD2 HIF1 HYPB KIAA1732 KMT3A SET2 HSPC069	Homo sapiens (Human)	2564
VCAM1	0	7412		1047	O14967	CLGN_HUMAN	reviewed	Calmegin	CLGN	Homo sapiens (Human)	610
MARK2	0	2011		4312	P03956	MMP1_HUMAN	reviewed	Interstitial collagenase (EC 3.4.24.7) (Fibroblast collagenase) (Matrix metalloproteinase-1) (MMP-1) [Cleaved into: 22 kDa interstitial collagenase; 27 kDa interstitial collagenase]	MMP1 CLG	Homo sapiens (Human)	469
SMAD7	0	4092		65125	Q9H4A3	WNK1_HUMAN	reviewed	Serine/threonine-protein kinase WNK1 (EC 2.7.11.1) (Erythrocyte 65 kDa protein) (p65) (Kinase deficient protein) (Protein kinase lysine-deficient 1) (Protein kinase with no lysine 1) (hWNK1)	WNK1 HSN2 KDP KIAA0344 PRKWNK1	Homo sapiens (Human)	2382
LEPR	0	3953; 54741		7528	P25490	TYY1_HUMAN	reviewed	Transcriptional repressor protein YY1 (Delta transcription factor) (INO80 complex subunit S) (NF-E1) (Yin and yang 1) (YY-1)	YY1 INO80S	Homo sapiens (Human)	414
CKAP4	0	10970		1398	P46108	CRK_HUMAN	reviewed	Adapter molecule crk (Proto-oncogene c-Crk) (p38)	CRK	Homo sapiens (Human)	304
SMS	0	6611; 10743		4656	P15173	MYOG_HUMAN	reviewed	Myogenin (Class C basic helix-loop-helix protein 3) (bHLHc3) (Myogenic factor 4) (Myf-4)	MYOG BHLHC3 MYF4	Homo sapiens (Human)	224
TXN	0	7295		5111	P12004	PCNA_HUMAN	reviewed	Proliferating cell nuclear antigen (PCNA) (Cyclin)	PCNA	Homo sapiens (Human)	261
SYT1	0	6857		942	P42081	CD86_HUMAN	reviewed	T-lymphocyte activation antigen CD86 (Activation B7-2 antigen) (B70) (BU63) (CTLA-4 counter-receptor B7.2) (FUN-1) (CD antigen CD86)	CD86 CD28LG2	Homo sapiens (Human)	329
PPARA	0	5465		4586	P98088	MUC5A_HUMAN	reviewed	Mucin-5AC (MUC-5AC) (Gastric mucin) (Lewis B blood group antigen) (LeB) (Major airway glycoprotein) (Mucin-5 subtype AC, tracheobronchial) (Tracheobronchial mucin) (TBM)	MUC5AC MUC5	Homo sapiens (Human)	5654
DAND5	0	199699		3316	Q16082	HSPB2_HUMAN	reviewed	Heat shock protein beta-2 (HspB2) (DMPK-binding protein) (MKBP)	HSPB2	Homo sapiens (Human)	182
RUNX2	0	860		10534	O60232	SSA27_HUMAN	reviewed	Sjoegren syndrome/scleroderma autoantigen 1 (Autoantigen p27)	SSSCA1	Homo sapiens (Human)	199
GFAP	0	2670		9308	Q01151	CD83_HUMAN	reviewed	CD83 antigen (hCD83) (B-cell activation protein) (Cell surface protein HB15) (CD antigen CD83)	CD83	Homo sapiens (Human)	205
LBR	0	3930		302	P07355	ANXA2_HUMAN	reviewed	Annexin A2 (Annexin II) (Annexin-2) (Calpactin I heavy chain) (Calpactin-1 heavy chain) (Chromobindin-8) (Lipocortin II) (Placental anticoagulant protein IV) (PAP-IV) (Protein I) (p36)	ANXA2 ANX2 ANX2L4 CAL1H LPC2D	Homo sapiens (Human)	339
CD80	0	941		5291	P42338	PK3CB_HUMAN	reviewed	Phosphatidylinositol 4,5-bisphosphate 3-kinase catalytic subunit beta isoform (PI3-kinase subunit beta) (PI3K-beta) (PI3Kbeta) (PtdIns-3-kinase subunit beta) (EC 2.7.1.153) (Phosphatidylinositol 4,5-bisphosphate 3-kinase 110 kDa catalytic subunit beta) (PtdIns-3-kinase subunit p110-beta) (p110beta)	PIK3CB PIK3C1	Homo sapiens (Human)	1070
FOXP3	0	50943		7412	P19320	VCAM1_HUMAN	reviewed	Vascular cell adhesion protein 1 (V-CAM 1) (VCAM-1) (INCAM-100) (CD antigen CD106)	VCAM1 L1CAM	Homo sapiens (Human)	739
EPAS1	0	2034		2011	Q7KZI7	MARK2_HUMAN	reviewed	Serine/threonine-protein kinase MARK2 (EC 2.7.11.1) (EC 2.7.11.26) (ELKL motif kinase 1) (EMK-1) (MAP/microtubule affinity-regulating kinase 2) (PAR1 homolog) (PAR1 homolog b) (Par-1b) (Par1b)	MARK2 EMK1	Homo sapiens (Human)	788
CA1	0	759		4092	O15105	SMAD7_HUMAN	reviewed	Mothers against decapentaplegic homolog 7 (MAD homolog 7) (Mothers against DPP homolog 7) (Mothers against decapentaplegic homolog 8) (MAD homolog 8) (Mothers against DPP homolog 8) (SMAD family member 7) (SMAD 7) (Smad7) (hSMAD7)	SMAD7 MADH7 MADH8	Homo sapiens (Human)	426
CSF1R	0	1436		3953	P48357	LEPR_HUMAN	reviewed	Leptin receptor (LEP-R) (HuB219) (OB receptor) (OB-R) (CD antigen CD295)	LEPR DB OBR	Homo sapiens (Human)	1165
PRL	0	5617		54741	O15243	OBRG_HUMAN	reviewed	Leptin receptor gene-related protein (Endospanin-1) (Leptin receptor overlapping transcript protein) (OB-R gene-related protein) (OB-RGRP)	LEPROT LEPR OBR	Homo sapiens (Human)	131
PBEF1	0	10135		10970	Q07065	CKAP4_HUMAN	reviewed	Cytoskeleton-associated protein 4 (63-kDa cytoskeleton-linking membrane protein) (Climp-63) (p63)	CKAP4	Homo sapiens (Human)	602
PPIA	0	5478		6611	P52788	SPSY_HUMAN	reviewed	Spermine synthase (SPMSY) (EC 2.5.1.22) (Spermidine aminopropyltransferase)	SMS	Homo sapiens (Human)	366
MMP2	0	4313		10743	Q7Z5J4	RAI1_HUMAN	reviewed	Retinoic acid-induced protein 1	RAI1 KIAA1820	Homo sapiens (Human)	1906
EPHB2	0	2048		7295	P10599	THIO_HUMAN	reviewed	Thioredoxin (Trx) (ATL-derived factor) (ADF) (Surface-associated sulphydryl protein) (SASP)	TXN TRDX TRX TRX1	Homo sapiens (Human)	105
POMC	0	5443		6857	P21579	SYT1_HUMAN	reviewed	Synaptotagmin-1 (Synaptotagmin I) (SytI) (p65)	SYT1 SVP65 SYT	Homo sapiens (Human)	422
IGF2	0	3481		5465	Q07869	PPARA_HUMAN	reviewed	Peroxisome proliferator-activated receptor alpha (PPAR-alpha) (Nuclear receptor subfamily 1 group C member 1)	PPARA NR1C1 PPAR	Homo sapiens (Human)	468
HEBP1	0	50865		860	Q13950	RUNX2_HUMAN	reviewed	Runt-related transcription factor 2 (Acute myeloid leukemia 3 protein) (Core-binding factor subunit alpha-1) (CBF-alpha-1) (Oncogene AML-3) (Osteoblast-specific transcription factor 2) (OSF-2) (Polyomavirus enhancer-binding protein 2 alpha A subunit) (PEA2-alpha A) (PEBP2-alpha A) (SL3-3 enhancer factor 1 alpha A subunit) (SL3/AKV core-binding factor alpha A subunit)	RUNX2 AML3 CBFA1 OSF2 PEBP2A	Homo sapiens (Human)	521
CUX1	0	1523		2670	P14136	GFAP_HUMAN	reviewed	Glial fibrillary acidic protein (GFAP)	GFAP	Homo sapiens (Human)	432
TUSC2	0	11334		3930	Q14739	LBR_HUMAN	reviewed	Lamin-B receptor (Integral nuclear envelope inner membrane protein) (LMN2R)	LBR	Homo sapiens (Human)	615
ATF1	0	466; 2668		941	P33681	CD80_HUMAN	reviewed	T-lymphocyte activation antigen CD80 (Activation B7-1 antigen) (BB1) (CTLA-4 counter-receptor B7.1) (B7) (CD antigen CD80)	CD80 CD28LG CD28LG1 LAB7	Homo sapiens (Human)	288
C21orf33	0	8209		50943	Q9BZS1	FOXP3_HUMAN	reviewed	Forkhead box protein P3 (Scurfin) [Cleaved into: Forkhead box protein P3, C-terminally processed; Forkhead box protein P3 41 kDa form]	FOXP3 IPEX JM2	Homo sapiens (Human)	431
PAX6	0	5080		2034	Q99814	EPAS1_HUMAN	reviewed	Endothelial PAS domain-containing protein 1 (EPAS-1) (Basic-helix-loop-helix-PAS protein MOP2) (Class E basic helix-loop-helix protein 73) (bHLHe73) (HIF-1-alpha-like factor) (HLF) (Hypoxia-inducible factor 2-alpha) (HIF-2-alpha) (HIF2-alpha) (Member of PAS protein 2) (PAS domain-containing protein 2)	EPAS1 BHLHE73 HIF2A MOP2 PASD2	Homo sapiens (Human)	870
YBX1	0	4904		759	P00915	CAH1_HUMAN	reviewed	Carbonic anhydrase 1 (EC 4.2.1.1) (Carbonate dehydratase I) (Carbonic anhydrase B) (CAB) (Carbonic anhydrase I) (CA-I)	CA1	Homo sapiens (Human)	261
SLC33A1	0	9197		1436	P07333	CSF1R_HUMAN	reviewed	Macrophage colony-stimulating factor 1 receptor (CSF-1 receptor) (CSF-1-R) (CSF-1R) (M-CSF-R) (EC 2.7.10.1) (Proto-oncogene c-Fms) (CD antigen CD115)	CSF1R FMS	Homo sapiens (Human)	972
NDRG2	0	57447		5617	P01236	PRL_HUMAN	reviewed	Prolactin (PRL)	PRL	Homo sapiens (Human)	227
MBP	0	4153; 4155; 5553		10135	P43490	NAMPT_HUMAN	reviewed	Nicotinamide phosphoribosyltransferase (NAmPRTase) (Nampt) (EC 2.4.2.12) (Pre-B-cell colony-enhancing factor 1) (Pre-B cell-enhancing factor) (Visfatin)	NAMPT PBEF PBEF1	Homo sapiens (Human)	491
SUB1	0	10923		5478	P62937	PPIA_HUMAN	reviewed	Peptidyl-prolyl cis-trans isomerase A (PPIase A) (EC 5.2.1.8) (Cyclophilin A) (Cyclosporin A-binding protein) (Rotamase A) [Cleaved into: Peptidyl-prolyl cis-trans isomerase A, N-terminally processed]	PPIA CYPA	Homo sapiens (Human)	165
TH	0	7054		4313	P08253	MMP2_HUMAN	reviewed	72 kDa type IV collagenase (EC 3.4.24.24) (72 kDa gelatinase) (Gelatinase A) (Matrix metalloproteinase-2) (MMP-2) (TBE-1) [Cleaved into: PEX]	MMP2 CLG4A	Homo sapiens (Human)	660
				2048	P29323	EPHB2_HUMAN	reviewed	Ephrin type-B receptor 2 (EC 2.7.10.1) (Developmentally-regulated Eph-related tyrosine kinase) (ELK-related tyrosine kinase) (EPH tyrosine kinase 3) (EPH-like kinase 5) (EK5) (hEK5) (Renal carcinoma antigen NY-REN-47) (Tyrosine-protein kinase TYRO5) (Tyrosine-protein kinase receptor EPH-3)	EPHB2 DRT EPHT3 EPTH3 ERK HEK5 TYRO5	Homo sapiens (Human)	1055
				5443	P01189	COLI_HUMAN	reviewed	Pro-opiomelanocortin (POMC) (Corticotropin-lipotropin) [Cleaved into: NPP; Melanotropin gamma (Gamma-MSH); Potential peptide; Corticotropin (Adrenocorticotropic hormone) (ACTH); Melanotropin alpha (Alpha-MSH); Corticotropin-like intermediary peptide (CLIP); Lipotropin beta (Beta-LPH); Lipotropin gamma (Gamma-LPH); Melanotropin beta (Beta-MSH); Beta-endorphin; Met-enkephalin]	POMC	Homo sapiens (Human)	267
				3481	P01344	IGF2_HUMAN	reviewed	Insulin-like growth factor II (IGF-II) (Somatomedin-A) (T3M-11-derived growth factor) [Cleaved into: Insulin-like growth factor II; Insulin-like growth factor II Ala-25 Del; Preptin]	IGF2 PP1446	Homo sapiens (Human)	180
				50865	Q9NRV9	HEBP1_HUMAN	reviewed	Heme-binding protein 1 (p22HBP)	HEBP1 HBP	Homo sapiens (Human)	189
				1523	P39880	CUX1_HUMAN	reviewed	Homeobox protein cut-like 1 (CCAAT displacement protein) (CDP) (Homeobox protein cux-1)	CUX1 CUTL1	Homo sapiens (Human)	1505
				1523	Q13948	CASP_HUMAN	reviewed	Protein CASP	CUX1 CUTL1	Homo sapiens (Human)	678
				11334	O75896	TUSC2_HUMAN	reviewed	Tumor suppressor candidate 2 (Fusion 1 protein) (Fus-1 protein) (PDGFA-associated protein 2)	TUSC2 C3orf11 FUS1 LGCC PDAP2	Homo sapiens (Human)	110
				466	P18846	ATF1_HUMAN	reviewed	Cyclic AMP-dependent transcription factor ATF-1 (cAMP-dependent transcription factor ATF-1) (Activating transcription factor 1) (Protein TREB36)	ATF1	Homo sapiens (Human)	271
				2668	P39905	GDNF_HUMAN	reviewed	Glial cell line-derived neurotrophic factor (hGDNF) (Astrocyte-derived trophic factor) (ATF)	GDNF	Homo sapiens (Human)	211
				8209	P30042	ES1_HUMAN	reviewed	ES1 protein homolog, mitochondrial (Protein GT335) (Protein KNP-I)	C21orf33 HES1 KNPI	Homo sapiens (Human)	268
				5080	P26367	PAX6_HUMAN	reviewed	Paired box protein Pax-6 (Aniridia type II protein) (Oculorhombin)	PAX6 AN2	Homo sapiens (Human)	422
				4904	P67809	YBOX1_HUMAN	reviewed	Nuclease-sensitive element-binding protein 1 (CCAAT-binding transcription factor I subunit A) (CBF-A) (DNA-binding protein B) (DBPB) (Enhancer factor I subunit A) (EFI-A) (Y-box transcription factor) (Y-box-binding protein 1) (YB-1)	YBX1 NSEP1 YB1	Homo sapiens (Human)	324
				9197	O00400	ACATN_HUMAN	reviewed	Acetyl-coenzyme A transporter 1 (AT-1) (Acetyl-CoA transporter 1) (Solute carrier family 33 member 1)	SLC33A1 ACATN AT1	Homo sapiens (Human)	549
				57447	Q9UN36	NDRG2_HUMAN	reviewed	Protein NDRG2 (N-myc downstream-regulated gene 2 protein) (Protein Syld709613)	NDRG2 KIAA1248 SYLD	Homo sapiens (Human)	371
				4153	P11226	MBL2_HUMAN	reviewed	Mannose-binding protein C (MBP-C) (Collectin-1) (MBP1) (Mannan-binding protein) (Mannose-binding lectin)	MBL2 COLEC1 MBL	Homo sapiens (Human)	248
				4155	P02686	MBP_HUMAN	reviewed	Myelin basic protein (MBP) (Myelin A1 protein) (Myelin membrane encephalitogenic protein)	MBP	Homo sapiens (Human)	304
				5553	P13727	PRG2_HUMAN	reviewed	Bone marrow proteoglycan (BMPG) (Proteoglycan 2) [Cleaved into: Eosinophil granule major basic protein (EMBP) (MBP) (Pregnancy-associated major basic protein)]	PRG2 MBP	Homo sapiens (Human)	222
				10923	P53999	TCP4_HUMAN	reviewed	Activated RNA polymerase II transcriptional coactivator p15 (Positive cofactor 4) (PC4) (SUB1 homolog) (p14)	SUB1 PC4 RPO2TC1	Homo sapiens (Human)	127
				7054	P07101	TY3H_HUMAN	reviewed	Tyrosine 3-monooxygenase (EC 1.14.16.2) (Tyrosine 3-hydroxylase) (TH)	TH TYH	Homo sapiens (Human)	528

## Sheet: String_noAp
Gene	Apoptosis	GeneId		yourlist:M201510082ILPAINLRG	Entry	Entry name	Status	Protein names	Gene names	Organism	Length
PTPN11	0	5781		5781	Q06124	PTN11_HUMAN	reviewed	Tyrosine-protein phosphatase non-receptor type 11 (EC 3.1.3.48) (Protein-tyrosine phosphatase 1D) (PTP-1D) (Protein-tyrosine phosphatase 2C) (PTP-2C) (SH-PTP2) (SHP-2) (Shp2) (SH-PTP3)	PTPN11 PTP2C SHPTP2	Homo sapiens (Human)	597
LAT2	0	7462; 23428		7462	Q9GZY6	NTAL_HUMAN	reviewed	Linker for activation of T-cells family member 2 (Linker for activation of B-cells) (Membrane-associated adapter molecule) (Non-T-cell activation linker) (Williams-Beuren syndrome chromosomal region 15 protein) (Williams-Beuren syndrome chromosomal region 5 protein)	LAT2 LAB NTAL WBS15 WBSCR15 WBSCR5 HSPC046	Homo sapiens (Human)	243
GRB2	0	2885		23428	Q9UHI5	LAT2_HUMAN	reviewed	Large neutral amino acids transporter small subunit 2 (L-type amino acid transporter 2) (hLAT2) (Solute carrier family 7 member 8)	SLC7A8 LAT2	Homo sapiens (Human)	535
SKP1	0	6500		2885	P62993	GRB2_HUMAN	reviewed	Growth factor receptor-bound protein 2 (Adapter protein GRB2) (Protein Ash) (SH2/SH3 adapter GRB2)	GRB2 ASH	Homo sapiens (Human)	217
CREBBP	0	1387		6500	P63208	SKP1_HUMAN	reviewed	S-phase kinase-associated protein 1 (Cyclin-A/CDK2-associated protein p19) (p19A) (Organ of Corti protein 2) (OCP-2) (Organ of Corti protein II) (OCP-II) (RNA polymerase II elongation factor-like protein) (SIII) (Transcription elongation factor B polypeptide 1-like) (p19skp1)	SKP1 EMC19 OCP2 SKP1A TCEB1L	Homo sapiens (Human)	163
KRAS	0	3845		1387	Q92793	CBP_HUMAN	reviewed	CREB-binding protein (EC 2.3.1.48)	CREBBP CBP	Homo sapiens (Human)	2442
HSPA8	0	3312		3845	P01116	RASK_HUMAN	reviewed	GTPase KRas (K-Ras 2) (Ki-Ras) (c-K-ras) (c-Ki-ras) [Cleaved into: GTPase KRas, N-terminally processed]	KRAS KRAS2 RASK2	Homo sapiens (Human)	189
HLA-B	0	3106		3312	P11142	HSP7C_HUMAN	reviewed	Heat shock cognate 71 kDa protein (Heat shock 70 kDa protein 8) (Lipopolysaccharide-associated protein 1) (LAP-1) (LPS-associated protein 1)	HSPA8 HSC70 HSP73 HSPA10	Homo sapiens (Human)	646
HLA-C	0	3107		3106	P01889	1B07_HUMAN	reviewed	HLA class I histocompatibility antigen, B-7 alpha chain (MHC class I antigen B*7)	HLA-B HLAB	Homo sapiens (Human)	362
RBX1	0	9978		3106	P30460	1B08_HUMAN	reviewed	HLA class I histocompatibility antigen, B-8 alpha chain (MHC class I antigen B*8)	HLA-B HLAB	Homo sapiens (Human)	362
HSPA4	0	3308		3107	P10321	1C07_HUMAN	reviewed	HLA class I histocompatibility antigen, Cw-7 alpha chain (MHC class I antigen Cw*7)	HLA-C HLAC	Homo sapiens (Human)	366
RHOA	0	387		9978	P62877	RBX1_HUMAN	reviewed	E3 ubiquitin-protein ligase RBX1 (EC 6.3.2.-) (Protein ZYP) (RING finger protein 75) (RING-box protein 1) (Rbx1) (Regulator of cullins 1) [Cleaved into: E3 ubiquitin-protein ligase RBX1, N-terminally processed]	RBX1 RNF75 ROC1	Homo sapiens (Human)	108
HARS2	0	23438; 92675		3308	P34932	HSP74_HUMAN	reviewed	Heat shock 70 kDa protein 4 (HSP70RY) (Heat shock 70-related protein APG-2)	HSPA4 APG2	Homo sapiens (Human)	840
CALM2	0	805		387	P61586	RHOA_HUMAN	reviewed	Transforming protein RhoA (Rho cDNA clone 12) (h12)	RHOA ARH12 ARHA RHO12	Homo sapiens (Human)	193
CCND1	0	595		23438	P49590	SYHM_HUMAN	reviewed	Probable histidine--tRNA ligase, mitochondrial (EC 6.1.1.21) (Histidine--tRNA ligase-like) (Histidyl-tRNA synthetase) (HisRS)	HARS2 HARSL HARSR HO3	Homo sapiens (Human)	506
CALM3	0	808		92675	Q8TEA8	DTD1_HUMAN	reviewed	D-tyrosyl-tRNA(Tyr) deacylase 1 (EC 3.1.-.-) (DNA-unwinding element-binding protein B) (DUE-B) (Histidyl-tRNA synthase-related)	DTD1 C20orf88 DUEB HARS2	Homo sapiens (Human)	209
FOS	0	2353		595	P24385	CCND1_HUMAN	reviewed	G1/S-specific cyclin-D1 (B-cell lymphoma 1 protein) (BCL-1) (BCL-1 oncogene) (PRAD1 oncogene)	CCND1 BCL1 PRAD1	Homo sapiens (Human)	295
RHOG	0	391		2353	P01100	FOS_HUMAN	reviewed	Proto-oncogene c-Fos (Cellular oncogene fos) (G0/G1 switch regulatory protein 7)	FOS G0S7	Homo sapiens (Human)	380
YY1	0	7528		391	P84095	RHOG_HUMAN	reviewed	Rho-related GTP-binding protein RhoG	RHOG ARHG	Homo sapiens (Human)	191
RXRA	0	6256		7528	P25490	TYY1_HUMAN	reviewed	Transcriptional repressor protein YY1 (Delta transcription factor) (INO80 complex subunit S) (NF-E1) (Yin and yang 1) (YY-1)	YY1 INO80S	Homo sapiens (Human)	414
SMAD2	0	4087		6256	P19793	RXRA_HUMAN	reviewed	Retinoic acid receptor RXR-alpha (Nuclear receptor subfamily 2 group B member 1) (Retinoid X receptor alpha)	RXRA NR2B1	Homo sapiens (Human)	462
JAK1	0	3716		4087	Q15796	SMAD2_HUMAN	reviewed	Mothers against decapentaplegic homolog 2 (MAD homolog 2) (Mothers against DPP homolog 2) (JV18-1) (Mad-related protein 2) (hMAD-2) (SMAD family member 2) (SMAD 2) (Smad2) (hSMAD2)	SMAD2 MADH2 MADR2	Homo sapiens (Human)	467
TCEB2	0	6923		3716	P23458	JAK1_HUMAN	reviewed	Tyrosine-protein kinase JAK1 (EC 2.7.10.2) (Janus kinase 1) (JAK-1)	JAK1 JAK1A JAK1B	Homo sapiens (Human)	1154
MTOR	0	2475		6923	Q15370	ELOB_HUMAN	reviewed	Transcription elongation factor B polypeptide 2 (Elongin 18 kDa subunit) (Elongin-B) (EloB) (RNA polymerase II transcription factor SIII subunit B) (SIII p18)	TCEB2	Homo sapiens (Human)	118
CALM1	0	801		2475	P42345	MTOR_HUMAN	reviewed	Serine/threonine-protein kinase mTOR (EC 2.7.11.1) (FK506-binding protein 12-rapamycin complex-associated protein 1) (FKBP12-rapamycin complex-associated protein) (Mammalian target of rapamycin) (mTOR) (Mechanistic target of rapamycin) (Rapamycin and FKBP12 target 1) (Rapamycin target protein 1)	MTOR FRAP FRAP1 FRAP2 RAFT1 RAPT1	Homo sapiens (Human)	2549
FGF2	0	2247; 2258		805,808,801	P62158	CALM_HUMAN	reviewed	Calmodulin (CaM)	CALM1 CALM CAM CAM1; CALM2 CAM2 CAMB; CALM3 CALML2 CAM3 CAMC CAMIII	Homo sapiens (Human)	149
TCEB1	0	6921		2247	P09038	FGF2_HUMAN	reviewed	Fibroblast growth factor 2 (FGF-2) (Basic fibroblast growth factor) (bFGF) (Heparin-binding growth factor 2) (HBGF-2)	FGF2 FGFB	Homo sapiens (Human)	288
CTBP1	0	1487		2258	Q92913	FGF13_HUMAN	reviewed	Fibroblast growth factor 13 (FGF-13) (Fibroblast growth factor homologous factor 2) (FHF-2)	FGF13 FHF2	Homo sapiens (Human)	245
SMAD4	0	4089		6921	Q15369	ELOC_HUMAN	reviewed	Transcription elongation factor B polypeptide 1 (Elongin 15 kDa subunit) (Elongin-C) (EloC) (RNA polymerase II transcription factor SIII subunit C) (SIII p15)	TCEB1	Homo sapiens (Human)	112
PARP1	0	142		1487	Q13363	CTBP1_HUMAN	reviewed	C-terminal-binding protein 1 (CtBP1) (EC 1.1.1.-)	CTBP1 CTBP	Homo sapiens (Human)	440
B2M	0	567		4089	Q13485	SMAD4_HUMAN	reviewed	Mothers against decapentaplegic homolog 4 (MAD homolog 4) (Mothers against DPP homolog 4) (Deletion target in pancreatic carcinoma 4) (SMAD family member 4) (SMAD 4) (Smad4) (hSMAD4)	SMAD4 DPC4 MADH4	Homo sapiens (Human)	552
HLA-DRB1	0	3123		142	P09874	PARP1_HUMAN	reviewed	Poly [ADP-ribose] polymerase 1 (PARP-1) (EC 2.4.2.30) (ADP-ribosyltransferase diphtheria toxin-like 1) (ARTD1) (NAD(+) ADP-ribosyltransferase 1) (ADPRT 1) (Poly[ADP-ribose] synthase 1)	PARP1 ADPRT PPOL	Homo sapiens (Human)	1014
HLA-A	0	3105		567	P61769	B2MG_HUMAN	reviewed	Beta-2-microglobulin [Cleaved into: Beta-2-microglobulin form pI 5.3]	B2M CDABP0092 HDCMA22P	Homo sapiens (Human)	119
FN1	0	2335		3123	P01911	2B1F_HUMAN	reviewed	HLA class II histocompatibility antigen, DRB1-15 beta chain (DW2.2/DR2.2) (MHC class II antigen DRB1*15)	HLA-DRB1 HLA-DRB2	Homo sapiens (Human)	266
LOC652826	0			3123	P01912	2B13_HUMAN	reviewed	HLA class II histocompatibility antigen, DRB1-3 chain (Clone P2-beta-3) (MHC class II antigen DRB1*3)	HLA-DRB1	Homo sapiens (Human)	266
MAP3K7IP2	0	23118		3123	Q29974	2B1G_HUMAN	reviewed	HLA class II histocompatibility antigen, DRB1-16 beta chain (MHC class II antigen DRB1*16) (DR-16) (DR16)	HLA-DRB1	Homo sapiens (Human)	266
BTRC	0	8945		3105	P04439	1A03_HUMAN	reviewed	HLA class I histocompatibility antigen, A-3 alpha chain (MHC class I antigen A*3)	HLA-A HLAA	Homo sapiens (Human)	365
HSP90AA2	0	3324		3105	P30443	1A01_HUMAN	reviewed	HLA class I histocompatibility antigen, A-1 alpha chain (MHC class I antigen A*1)	HLA-A HLAA	Homo sapiens (Human)	365
PIK3CB	0	5291		2335	P02751	FINC_HUMAN	reviewed	Fibronectin (FN) (Cold-insoluble globulin) (CIG) [Cleaved into: Anastellin; Ugl-Y1; Ugl-Y2; Ugl-Y3]	FN1 FN	Homo sapiens (Human)	2386
ALDOA	0	226		23118	Q9NYJ8	TAB2_HUMAN	reviewed	TGF-beta-activated kinase 1 and MAP3K7-binding protein 2 (Mitogen-activated protein kinase kinase kinase 7-interacting protein 2) (TAK1-binding protein 2) (TAB-2) (TGF-beta-activated kinase 1-binding protein 2)	TAB2 KIAA0733 MAP3K7IP2	Homo sapiens (Human)	693
KAT2B	0	8850		8945	Q9Y297	FBW1A_HUMAN	reviewed	F-box/WD repeat-containing protein 1A (E3RSIkappaB) (Epididymis tissue protein Li 2a) (F-box and WD repeats protein beta-TrCP) (pIkappaBalpha-E3 receptor subunit)	BTRC BTRCP FBW1A FBXW1A	Homo sapiens (Human)	605
RAB5A	0	5868		5291	P42338	PK3CB_HUMAN	reviewed	Phosphatidylinositol 4,5-bisphosphate 3-kinase catalytic subunit beta isoform (PI3-kinase subunit beta) (PI3K-beta) (PI3Kbeta) (PtdIns-3-kinase subunit beta) (EC 2.7.1.153) (Phosphatidylinositol 4,5-bisphosphate 3-kinase 110 kDa catalytic subunit beta) (PtdIns-3-kinase subunit p110-beta) (p110beta)	PIK3CB PIK3C1	Homo sapiens (Human)	1070
CYTSA	0	23384		226	P04075	ALDOA_HUMAN	reviewed	Fructose-bisphosphate aldolase A (EC 4.1.2.13) (Lung cancer antigen NY-LU-1) (Muscle-type aldolase)	ALDOA ALDA	Homo sapiens (Human)	364
LAP3	0	7852; 51056		8850	Q92831	KAT2B_HUMAN	reviewed	Histone acetyltransferase KAT2B (EC 2.3.1.48) (Histone acetyltransferase PCAF) (Histone acetylase PCAF) (Lysine acetyltransferase 2B) (P300/CBP-associated factor) (P/CAF)	KAT2B PCAF	Homo sapiens (Human)	832
NEDD8	0	4738		5868	P20339	RAB5A_HUMAN	reviewed	Ras-related protein Rab-5A	RAB5A RAB5	Homo sapiens (Human)	215
CD4	0	920		23384	Q69YQ0	CYTSA_HUMAN	reviewed	Cytospin-A (Renal carcinoma antigen NY-REN-22) (Sperm antigen with calponin homology and coiled-coil domains 1-like) (SPECC1-like protein)	SPECC1L CYTSA KIAA0376	Homo sapiens (Human)	1117
ADCY2	0	108		7852	P61073	CXCR4_HUMAN	reviewed	C-X-C chemokine receptor type 4 (CXC-R4) (CXCR-4) (FB22) (Fusin) (HM89) (LCR1) (Leukocyte-derived seven transmembrane domain receptor) (LESTR) (Lipopolysaccharide-associated protein 3) (LAP-3) (LPS-associated protein 3) (NPYRL) (Stromal cell-derived factor 1 receptor) (SDF-1 receptor) (CD antigen CD184)	CXCR4	Homo sapiens (Human)	352
SMARCA4	0	6597		51056	P28838	AMPL_HUMAN	reviewed	Cytosol aminopeptidase (EC 3.4.11.1) (Leucine aminopeptidase 3) (LAP-3) (Leucyl aminopeptidase) (Peptidase S) (Proline aminopeptidase) (EC 3.4.11.5) (Prolyl aminopeptidase)	LAP3 LAPEP PEPS	Homo sapiens (Human)	519
POMC	0	5443		4738	Q15843	NEDD8_HUMAN	reviewed	NEDD8 (Neddylin) (Neural precursor cell expressed developmentally down-regulated protein 8) (NEDD-8) (Ubiquitin-like protein Nedd8)	NEDD8	Homo sapiens (Human)	81
UBE2D2	0	7322		920	P01730	CD4_HUMAN	reviewed	T-cell surface glycoprotein CD4 (T-cell surface antigen T4/Leu-3) (CD antigen CD4)	CD4	Homo sapiens (Human)	458
GNAI2	0	2771		108	Q08462	ADCY2_HUMAN	reviewed	Adenylate cyclase type 2 (EC 4.6.1.1) (ATP pyrophosphate-lyase 2) (Adenylate cyclase type II) (Adenylyl cyclase 2)	ADCY2 KIAA1060	Homo sapiens (Human)	1091
MUM1	0	3662; 84939		6597	P51532	SMCA4_HUMAN	reviewed	Transcription activator BRG1 (EC 3.6.4.-) (ATP-dependent helicase SMARCA4) (BRG1-associated factor 190A) (BAF190A) (Mitotic growth and transcription activator) (Protein BRG-1) (Protein brahma homolog 1) (SNF2-beta) (SWI/SNF-related matrix-associated actin-dependent regulator of chromatin subfamily A member 4)	SMARCA4 BAF190A BRG1 SNF2B SNF2L4	Homo sapiens (Human)	1647
OAZ1	0	4946		5443	P01189	COLI_HUMAN	reviewed	Pro-opiomelanocortin (POMC) (Corticotropin-lipotropin) [Cleaved into: NPP; Melanotropin gamma (Gamma-MSH); Potential peptide; Corticotropin (Adrenocorticotropic hormone) (ACTH); Melanotropin alpha (Alpha-MSH); Corticotropin-like intermediary peptide (CLIP); Lipotropin beta (Beta-LPH); Lipotropin gamma (Gamma-LPH); Melanotropin beta (Beta-MSH); Beta-endorphin; Met-enkephalin]	POMC	Homo sapiens (Human)	267
IRS1	0	3667		7322	P62837	UB2D2_HUMAN	reviewed	Ubiquitin-conjugating enzyme E2 D2 (EC 6.3.2.19) (Ubiquitin carrier protein D2) (Ubiquitin-conjugating enzyme E2(17)KB 2) (Ubiquitin-conjugating enzyme E2-17 kDa 2) (Ubiquitin-protein ligase D2) (p53-regulated ubiquitin-conjugating enzyme 1)	UBE2D2 PUBC1 UBC4 UBC5B UBCH4 UBCH5B	Homo sapiens (Human)	147
IRF9	0	10379		2771	P04899	GNAI2_HUMAN	reviewed	Guanine nucleotide-binding protein G(i) subunit alpha-2 (Adenylate cyclase-inhibiting G alpha protein)	GNAI2 GNAI2B	Homo sapiens (Human)	355
PLCG1	0	5335		3662	Q15306	IRF4_HUMAN	reviewed	Interferon regulatory factor 4 (IRF-4) (Lymphocyte-specific interferon regulatory factor) (LSIRF) (Multiple myeloma oncogene 1) (NF-EM5)	IRF4 MUM1	Homo sapiens (Human)	451
TXN	0	7295		84939	Q2TAK8	MUM1_HUMAN	reviewed	PWWP domain-containing protein MUM1 (Mutated melanoma-associated antigen 1) (MUM-1) (Protein expandere)	MUM1 EXPAND1	Homo sapiens (Human)	710
UBL5	0	5300; 59286		4946	P54368	OAZ1_HUMAN	reviewed	Ornithine decarboxylase antizyme 1 (ODC-Az)	OAZ1 OAZ	Homo sapiens (Human)	228
EGF	0	1950		3667	P35568	IRS1_HUMAN	reviewed	Insulin receptor substrate 1 (IRS-1)	IRS1	Homo sapiens (Human)	1242
ANAPC5	0	51433		10379	Q00978	IRF9_HUMAN	reviewed	Interferon regulatory factor 9 (IRF-9) (IFN-alpha-responsive transcription factor subunit) (ISGF3 p48 subunit) (Interferon-stimulated gene factor 3 gamma) (ISGF-3 gamma) (Transcriptional regulator ISGF3 subunit gamma)	IRF9 ISGF3G	Homo sapiens (Human)	393
HLF	0	2034; 3131		5335	P19174	PLCG1_HUMAN	reviewed	1-phosphatidylinositol 4,5-bisphosphate phosphodiesterase gamma-1 (EC 3.1.4.11) (PLC-148) (Phosphoinositide phospholipase C-gamma-1) (Phospholipase C-II) (PLC-II) (Phospholipase C-gamma-1) (PLC-gamma-1)	PLCG1 PLC1	Homo sapiens (Human)	1290
SUGT1	0	10910		7295	P10599	THIO_HUMAN	reviewed	Thioredoxin (Trx) (ATL-derived factor) (ADF) (Surface-associated sulphydryl protein) (SASP)	TXN TRDX TRX TRX1	Homo sapiens (Human)	105
CDK7	0	1022		5300	Q13526	PIN1_HUMAN	reviewed	Peptidyl-prolyl cis-trans isomerase NIMA-interacting 1 (EC 5.2.1.8) (Peptidyl-prolyl cis-trans isomerase Pin1) (PPIase Pin1) (Rotamase Pin1)	PIN1	Homo sapiens (Human)	163
YES1	0	7525		59286	Q9BZL1	UBL5_HUMAN	reviewed	Ubiquitin-like protein 5	UBL5	Homo sapiens (Human)	73
TYK2	0	7297		1950	P01133	EGF_HUMAN	reviewed	Pro-epidermal growth factor (EGF) [Cleaved into: Epidermal growth factor (Urogastrone)]	EGF	Homo sapiens (Human)	1207
CSF1R	0	1436		51433	Q9UJX4	APC5_HUMAN	reviewed	Anaphase-promoting complex subunit 5 (APC5) (Cyclosome subunit 5)	ANAPC5 APC5	Homo sapiens (Human)	755
SMAD7	0	4092		2034	Q99814	EPAS1_HUMAN	reviewed	Endothelial PAS domain-containing protein 1 (EPAS-1) (Basic-helix-loop-helix-PAS protein MOP2) (Class E basic helix-loop-helix protein 73) (bHLHe73) (HIF-1-alpha-like factor) (HLF) (Hypoxia-inducible factor 2-alpha) (HIF-2-alpha) (HIF2-alpha) (Member of PAS protein 2) (PAS domain-containing protein 2)	EPAS1 BHLHE73 HIF2A MOP2 PASD2	Homo sapiens (Human)	870
PKM2	0	5315		3131	Q16534	HLF_HUMAN	reviewed	Hepatic leukemia factor	HLF	Homo sapiens (Human)	295
LOC651610	0			10910	Q9Y2Z0	SGT1_HUMAN	reviewed	Protein SGT1 homolog (Protein 40-6-3) (Sgt1) (Suppressor of G2 allele of SKP1 homolog)	SUGT1	Homo sapiens (Human)	365
PAFAH1B1	0	5048		1022	P50613	CDK7_HUMAN	reviewed	Cyclin-dependent kinase 7 (EC 2.7.11.22) (EC 2.7.11.23) (39 kDa protein kinase) (p39 Mo15) (CDK-activating kinase 1) (Cell division protein kinase 7) (Serine/threonine-protein kinase 1) (TFIIH basal transcription factor complex kinase subunit)	CDK7 CAK CAK1 CDKN7 MO15 STK1	Homo sapiens (Human)	346
DPYSL2	0	1808		7525	P07947	YES_HUMAN	reviewed	Tyrosine-protein kinase Yes (EC 2.7.10.2) (Proto-oncogene c-Yes) (p61-Yes)	YES1 YES	Homo sapiens (Human)	543
CCNH	0	902		7297	P29597	TYK2_HUMAN	reviewed	Non-receptor tyrosine-protein kinase TYK2 (EC 2.7.10.2)	TYK2	Homo sapiens (Human)	1187
ACTB	0	60; 728378		1436	P07333	CSF1R_HUMAN	reviewed	Macrophage colony-stimulating factor 1 receptor (CSF-1 receptor) (CSF-1-R) (CSF-1R) (M-CSF-R) (EC 2.7.10.1) (Proto-oncogene c-Fms) (CD antigen CD115)	CSF1R FMS	Homo sapiens (Human)	972
SHC1	0	6464		4092	O15105	SMAD7_HUMAN	reviewed	Mothers against decapentaplegic homolog 7 (MAD homolog 7) (Mothers against DPP homolog 7) (Mothers against decapentaplegic homolog 8) (MAD homolog 8) (Mothers against DPP homolog 8) (SMAD family member 7) (SMAD 7) (Smad7) (hSMAD7)	SMAD7 MADH7 MADH8	Homo sapiens (Human)	426
SMAD5	0	4090		5315	P14618	KPYM_HUMAN	reviewed	Pyruvate kinase PKM (EC 2.7.1.40) (Cytosolic thyroid hormone-binding protein) (CTHBP) (Opa-interacting protein 3) (OIP-3) (Pyruvate kinase 2/3) (Pyruvate kinase muscle isozyme) (Thyroid hormone-binding protein 1) (THBP1) (Tumor M2-PK) (p58)	PKM OIP3 PK2 PK3 PKM2	Homo sapiens (Human)	531
H3F3A	0	3020		5048	P43034	LIS1_HUMAN	reviewed	Platelet-activating factor acetylhydrolase IB subunit alpha (Lissencephaly-1 protein) (LIS-1) (PAF acetylhydrolase 45 kDa subunit) (PAF-AH 45 kDa subunit) (PAF-AH alpha) (PAFAH alpha)	PAFAH1B1 LIS1 MDCR MDS PAFAHA	Homo sapiens (Human)	410
RORA	0	6095		1808	Q16555	DPYL2_HUMAN	reviewed	Dihydropyrimidinase-related protein 2 (DRP-2) (Collapsin response mediator protein 2) (CRMP-2) (N2A3) (Unc-33-like phosphoprotein 2) (ULIP-2)	DPYSL2 CRMP2 ULIP2	Homo sapiens (Human)	572
NR2F1	0	7025; 7026		902	P51946	CCNH_HUMAN	reviewed	Cyclin-H (MO15-associated protein) (p34) (p37)	CCNH	Homo sapiens (Human)	323
NR1D2	0	9975		60	P60709	ACTB_HUMAN	reviewed	Actin, cytoplasmic 1 (Beta-actin) [Cleaved into: Actin, cytoplasmic 1, N-terminally processed]	ACTB	Homo sapiens (Human)	375
PLCB1	0	23236		728378	A5A3E0	POTEF_HUMAN	reviewed	POTE ankyrin domain family member F (ANKRD26-like family C member 1B) (Chimeric POTE-actin protein)	POTEF A26C1B	Homo sapiens (Human)	1075
CCNB1	0	891		6464	P29353	SHC1_HUMAN	reviewed	SHC-transforming protein 1 (SHC-transforming protein 3) (SHC-transforming protein A) (Src homology 2 domain-containing-transforming protein C1) (SH2 domain protein C1)	SHC1 SHC SHCA	Homo sapiens (Human)	583
SYK	0	6850		4090	Q99717	SMAD5_HUMAN	reviewed	Mothers against decapentaplegic homolog 5 (MAD homolog 5) (Mothers against DPP homolog 5) (JV5-1) (SMAD family member 5) (SMAD 5) (Smad5) (hSmad5)	SMAD5 MADH5	Homo sapiens (Human)	465
HLA-DRB4	0	3126		3020	P84243	H33_HUMAN	reviewed	Histone H3.3	H3F3A H3.3A H3F3 PP781; H3F3B H3.3B	Homo sapiens (Human)	136
KIF2A	0	3796		6095	P35398	RORA_HUMAN	reviewed	Nuclear receptor ROR-alpha (Nuclear receptor RZR-alpha) (Nuclear receptor subfamily 1 group F member 1) (RAR-related orphan receptor A) (Retinoid-related orphan receptor-alpha)	RORA NR1F1 RZRA	Homo sapiens (Human)	523
GPC1	0	2817		7025	P10589	COT1_HUMAN	reviewed	COUP transcription factor 1 (COUP-TF1) (COUP transcription factor I) (COUP-TF I) (Nuclear receptor subfamily 2 group F member 1) (V-erbA-related protein 3) (EAR-3)	NR2F1 EAR3 ERBAL3 TFCOUP1	Homo sapiens (Human)	423
RAC3	0	5881; 8202		7026	P24468	COT2_HUMAN	reviewed	COUP transcription factor 2 (COUP-TF2) (Apolipoprotein A-I regulatory protein 1) (ARP-1) (COUP transcription factor II) (COUP-TF II) (Nuclear receptor subfamily 2 group F member 2)	NR2F2 ARP1 TFCOUP2	Homo sapiens (Human)	414
SEPT2	0	4735; 23157		9975	Q14995	NR1D2_HUMAN	reviewed	Nuclear receptor subfamily 1 group D member 2 (Orphan nuclear hormone receptor BD73) (Rev-erb alpha-related receptor) (RVR) (Rev-erb-beta) (V-erbA-related protein 1-related) (EAR-1R)	NR1D2	Homo sapiens (Human)	579
LOC389787	0			23236	Q9NQ66	PLCB1_HUMAN	reviewed	1-phosphatidylinositol 4,5-bisphosphate phosphodiesterase beta-1 (EC 3.1.4.11) (PLC-154) (Phosphoinositide phospholipase C-beta-1) (Phospholipase C-I) (PLC-I) (Phospholipase C-beta-1) (PLC-beta-1)	PLCB1 KIAA0581	Homo sapiens (Human)	1216
ANAPC11	0	51529		891	P14635	CCNB1_HUMAN	reviewed	G2/mitotic-specific cyclin-B1	CCNB1 CCNB	Homo sapiens (Human)	433
A2M	0	2		6850	P43405	KSYK_HUMAN	reviewed	Tyrosine-protein kinase SYK (EC 2.7.10.2) (Spleen tyrosine kinase) (p72-Syk)	SYK	Homo sapiens (Human)	635
UCHL5	0	51377		3126	P13762	DRB4_HUMAN	reviewed	HLA class II histocompatibility antigen, DR beta 4 chain (MHC class II antigen DRB4)	HLA-DRB4	Homo sapiens (Human)	266
SUMO1	0	7341		3796	O00139	KIF2A_HUMAN	reviewed	Kinesin-like protein KIF2A (Kinesin-2) (hK2)	KIF2A KIF2 KNS2	Homo sapiens (Human)	706
ESRRA	0	2101		2817	P35052	GPC1_HUMAN	reviewed	Glypican-1 [Cleaved into: Secreted glypican-1]	GPC1	Homo sapiens (Human)	558
MAP2K1	0	5604		5881	P60763	RAC3_HUMAN	reviewed	Ras-related C3 botulinum toxin substrate 3 (p21-Rac3)	RAC3	Homo sapiens (Human)	192
ERBB2	0	2064		8202	Q9Y6Q9	NCOA3_HUMAN	reviewed	Nuclear receptor coactivator 3 (NCoA-3) (EC 2.3.1.48) (ACTR) (Amplified in breast cancer 1 protein) (AIB-1) (CBP-interacting protein) (pCIP) (Class E basic helix-loop-helix protein 42) (bHLHe42) (Receptor-associated coactivator 3) (RAC-3) (Steroid receptor coactivator protein 3) (SRC-3) (Thyroid hormone receptor activator molecule 1) (TRAM-1)	NCOA3 AIB1 BHLHE42 RAC3 TRAM1	Homo sapiens (Human)	1424
CREB1	0	1385		4735	Q15019	SEPT2_HUMAN	reviewed	Septin-2 (Neural precursor cell expressed developmentally down-regulated protein 5) (NEDD-5)	SEPT2 DIFF6 KIAA0158 NEDD5	Homo sapiens (Human)	361
CEBPD	0	1052		23157	Q14141	SEPT6_HUMAN	reviewed	Septin-6	SEPT6 KIAA0128 SEP2	Homo sapiens (Human)	434
F8A1	0	8263		51529	Q9NYG5	APC11_HUMAN	reviewed	Anaphase-promoting complex subunit 11 (APC11) (Cyclosome subunit 11) (Hepatocellular carcinoma-associated RING finger protein)	ANAPC11 HSPC214	Homo sapiens (Human)	84
POLR2I	0	5438		2	P01023	A2MG_HUMAN	reviewed	Alpha-2-macroglobulin (Alpha-2-M) (C3 and PZP-like alpha-2-macroglobulin domain-containing protein 5)	A2M CPAMD5 FWP007	Homo sapiens (Human)	1474
EPAS1	0	2034		51377	Q9Y5K5	UCHL5_HUMAN	reviewed	Ubiquitin carboxyl-terminal hydrolase isozyme L5 (UCH-L5) (EC 3.4.19.12) (Ubiquitin C-terminal hydrolase UCH37) (Ubiquitin thioesterase L5)	UCHL5 UCH37 AD-019 CGI-70	Homo sapiens (Human)	329
				7341	P63165	SUMO1_HUMAN	reviewed	Small ubiquitin-related modifier 1 (SUMO-1) (GAP-modifying protein 1) (GMP1) (SMT3 homolog 3) (Sentrin) (Ubiquitin-homology domain protein PIC1) (Ubiquitin-like protein SMT3C) (Smt3C) (Ubiquitin-like protein UBL1)	SUMO1 SMT3C SMT3H3 UBL1 OK/SW-cl.43	Homo sapiens (Human)	101
				2101	P11474	ERR1_HUMAN	reviewed	Steroid hormone receptor ERR1 (Estrogen receptor-like 1) (Estrogen-related receptor alpha) (ERR-alpha) (Nuclear receptor subfamily 3 group B member 1)	ESRRA ERR1 ESRL1 NR3B1	Homo sapiens (Human)	423
				5604	Q02750	MP2K1_HUMAN	reviewed	Dual specificity mitogen-activated protein kinase kinase 1 (MAP kinase kinase 1) (MAPKK 1) (MKK1) (EC 2.7.12.2) (ERK activator kinase 1) (MAPK/ERK kinase 1) (MEK 1)	MAP2K1 MEK1 PRKMK1	Homo sapiens (Human)	393
				2064	P04626	ERBB2_HUMAN	reviewed	Receptor tyrosine-protein kinase erbB-2 (EC 2.7.10.1) (Metastatic lymph node gene 19 protein) (MLN 19) (Proto-oncogene Neu) (Proto-oncogene c-ErbB-2) (Tyrosine kinase-type cell surface receptor HER2) (p185erbB2) (CD antigen CD340)	ERBB2 HER2 MLN19 NEU NGL	Homo sapiens (Human)	1255
				1385	P16220	CREB1_HUMAN	reviewed	Cyclic AMP-responsive element-binding protein 1 (CREB-1) (cAMP-responsive element-binding protein 1)	CREB1	Homo sapiens (Human)	341
				1052	P49716	CEBPD_HUMAN	reviewed	CCAAT/enhancer-binding protein delta (C/EBP delta) (Nuclear factor NF-IL6-beta) (NF-IL6-beta)	CEBPD	Homo sapiens (Human)	269
				8263	P23610	F8I2_HUMAN	reviewed	Factor VIII intron 22 protein (CpG island protein)	F8A1 F8A; F8A2 F8A; F8A3 F8A	Homo sapiens (Human)	371
				5438	P36954	RPB9_HUMAN	reviewed	DNA-directed RNA polymerase II subunit RPB9 (RNA polymerase II subunit B9) (DNA-directed RNA polymerase II subunit I) (RNA polymerase II 14.5 kDa subunit) (RPB14.5)	POLR2I	Homo sapiens (Human)	125

## Sheet: GOEA_STRING_noAp
File created with bingo (c) on 12.10.2015 at 10:01:16
ontology: unknown
curator: unknown
Selected ontology file : /home/evgeny/programs/Perl_programs/Базы данных/GOA/gene_ontology.1_2.obo
Selected annotation file : /home/evgeny/programs/Perl_programs/Базы данных/GOA/gene_association.goa_human
Discarded evidence codes :
Overrepresentation
Selected statistical test : Hypergeometric test
Selected correction : Benjamini & Hochberg False Discovery Rate (FDR) correction
Selected significance level : 0.05
Testing option : Use whole annotation as reference set
The selected cluster :
ALDOA_HUMAN	PTN11_HUMAN	SGT1_HUMAN	LAT2_HUMAN	RPB9_HUMAN	ELOB_HUMAN	SMAD4_HUMAN	NEDD8_HUMAN	FGF13_HUMAN	HSP7C_HUMAN	IRF4_HUMAN	PLCG1_HUMAN	2B13_HUMAN	CYTSA_HUMAN	UB2D2_HUMAN	RAB5A_HUMAN	RBX1_HUMAN	IRS1_HUMAN	APC5_HUMAN	NCOA3_HUMAN	CEBPD_HUMAN	B2MG_HUMAN	MTOR_HUMAN	DRB4_HUMAN	CBP_HUMAN	OAZ1_HUMAN	FINC_HUMAN	JAK1_HUMAN	NTAL_HUMAN	A2MG_HUMAN	LIS1_HUMAN	GRB2_HUMAN	SMAD7_HUMAN	APC11_HUMAN	PLCB1_HUMAN	SEPT2_HUMAN	CCNB1_HUMAN	CD4_HUMAN	H33_HUMAN	1A03_HUMAN	FBW1A_HUMAN	SYHM_HUMAN	RXRA_HUMAN	2B1F_HUMAN	1A01_HUMAN	EGF_HUMAN	ERR1_HUMAN	DTD1_HUMAN	1B08_HUMAN	1C07_HUMAN
No annotations were retrieved for the following entities:
GO-ID	p-value	corr p-value	x	n	X	N	Description	Genes in test set
48518	8.0987E-41	2.3494E-37	84	6927	108	37534	positive regulation of biological process	PTN11_HUMAN|1B08_HUMAN|RPB9_HUMAN|1C07_HUMAN|THIO_HUMAN|ELOB_HUMAN|SMAD4_HUMAN|SKP1_HUMAN|RASK_HUMAN|FGF13_HUMAN|HSP7C_HUMAN|ERBB2_HUMAN|IRF4_HUMAN|PLCG1_HUMAN|ACTB_HUMAN|1B07_HUMAN|SMAD5_HUMAN|2B13_HUMAN|RAC3_HUMAN|SMAD2_HUMAN|EPAS1_HUMAN|UB2D2_HUMAN|PK3CB_HUMAN|RAB5A_HUMAN|SHC1_HUMAN|TYY1_HUMAN|RHOG_HUMAN|MP2K1_HUMAN|RORA_HUMAN|APC5_HUMAN|IRS1_HUMAN|CCNH_HUMAN|PIN1_HUMAN|ELOC_HUMAN|CXCR4_HUMAN|…
70887	3.7881E-39	5.4946E-36	63	3215	108	37534	cellular response to chemical stimulus	PTN11_HUMAN|1B08_HUMAN|1C07_HUMAN|ELOB_HUMAN|SMAD4_HUMAN|NEDD8_HUMAN|RASK_HUMAN|ERBB2_HUMAN|IRF4_HUMAN|PLCG1_HUMAN|1B07_HUMAN|SMAD5_HUMAN|2B13_HUMAN|SMAD2_HUMAN|EPAS1_HUMAN|UB2D2_HUMAN|PK3CB_HUMAN|TYK2_HUMAN|RBX1_HUMAN|SHC1_HUMAN|RHOG_HUMAN|MP2K1_HUMAN|IRS1_HUMAN|RORA_HUMAN|NCOA3_HUMAN|UCHL5_HUMAN|CXCR4_HUMAN|ELOC_HUMAN|PIN1_HUMAN|B2MG_HUMAN|RHOA_HUMAN|DRB4_HUMAN|MTOR_HUMAN|CBP_HUMAN|PARP1_HUMAN|…
6950	2.9493E-36	2.8520E-33	71	4999	108	37534	response to stress	ALDOA_HUMAN|PTN11_HUMAN|1B08_HUMAN|LAT2_HUMAN|RPB9_HUMAN|1C07_HUMAN|THIO_HUMAN|ELOB_HUMAN|SMAD4_HUMAN|RASK_HUMAN|HSP7C_HUMAN|ERBB2_HUMAN|IRF4_HUMAN|PLCG1_HUMAN|ACTB_HUMAN|1B07_HUMAN|2B13_HUMAN|EPAS1_HUMAN|UB2D2_HUMAN|HSP74_HUMAN|RAB5A_HUMAN|PK3CB_HUMAN|TYK2_HUMAN|RBX1_HUMAN|SHC1_HUMAN|RHOG_HUMAN|TYY1_HUMAN|MP2K1_HUMAN|IRS1_HUMAN|RORA_HUMAN|CCNH_HUMAN|PIN1_HUMAN|ELOC_HUMAN|CXCR4_HUMAN|UCHL5_HUMAN|…
45087	6.7296E-36	4.8807E-33	42	1107	108	37534	innate immune response	NTAL_HUMAN|PTN11_HUMAN|1B08_HUMAN|FGF2_HUMAN|1C07_HUMAN|THIO_HUMAN|GRB2_HUMAN|RASK_HUMAN|ERBB2_HUMAN|YES_HUMAN|IRF4_HUMAN|PLCG1_HUMAN|SUMO1_HUMAN|ACTB_HUMAN|CALM_HUMAN|1B07_HUMAN|2B13_HUMAN|UB2D2_HUMAN|CSF1R_HUMAN|TYK2_HUMAN|PK3CB_HUMAN|SHC1_HUMAN|CD4_HUMAN|MP2K1_HUMAN|ADCY2_HUMAN|IRS1_HUMAN|FOS_HUMAN|1A03_HUMAN|PIN1_HUMAN|B2MG_HUMAN|2B1G_HUMAN|DRB4_HUMAN|MTOR_HUMAN|CBP_HUMAN|2B1F_HUMAN|1A01_HUMA…
42221	1.8629E-35	1.0808E-32	72	5339	108	37534	response to chemical stimulus	PTN11_HUMAN|1B08_HUMAN|LAT2_HUMAN|1C07_HUMAN|THIO_HUMAN|ELOB_HUMAN|SMAD4_HUMAN|NEDD8_HUMAN|RASK_HUMAN|HSP7C_HUMAN|ERBB2_HUMAN|IRF4_HUMAN|PLCG1_HUMAN|ACTB_HUMAN|1B07_HUMAN|SMAD5_HUMAN|2B13_HUMAN|SMAD2_HUMAN|EPAS1_HUMAN|UB2D2_HUMAN|HSP74_HUMAN|PK3CB_HUMAN|TYK2_HUMAN|RBX1_HUMAN|SHC1_HUMAN|RHOG_HUMAN|TYY1_HUMAN|MP2K1_HUMAN|IRS1_HUMAN|RORA_HUMAN|PIN1_HUMAN|ELOC_HUMAN|CXCR4_HUMAN|NCOA3_HUMAN|UCHL5_HUMA…
10604	3.9242E-35	1.8974E-32	61	3441	108	37534	positive regulation of macromolecule metabolic process	PTN11_HUMAN|RPB9_HUMAN|THIO_HUMAN|ELOB_HUMAN|SMAD4_HUMAN|SKP1_HUMAN|RASK_HUMAN|FGF13_HUMAN|HSP7C_HUMAN|ERBB2_HUMAN|IRF4_HUMAN|PLCG1_HUMAN|SMAD5_HUMAN|SMAD2_HUMAN|EPAS1_HUMAN|PK3CB_HUMAN|SHC1_HUMAN|RHOG_HUMAN|TYY1_HUMAN|MP2K1_HUMAN|IRS1_HUMAN|APC5_HUMAN|RORA_HUMAN|CCNH_HUMAN|NCOA3_HUMAN|CXCR4_HUMAN|ELOC_HUMAN|PIN1_HUMAN|GNAI2_HUMAN|CEBPD_HUMAN|MTOR_HUMAN|CBP_HUMAN|PARP1_HUMAN|CREB1_HUMAN|OAZ1_HUMA…
9893	1.3842E-34	5.7366E-32	62	3678	108	37534	positive regulation of metabolic process	PTN11_HUMAN|RPB9_HUMAN|THIO_HUMAN|ELOB_HUMAN|SMAD4_HUMAN|SKP1_HUMAN|RASK_HUMAN|FGF13_HUMAN|HSP7C_HUMAN|ERBB2_HUMAN|IRF4_HUMAN|PLCG1_HUMAN|SMAD5_HUMAN|SMAD2_HUMAN|EPAS1_HUMAN|PK3CB_HUMAN|SHC1_HUMAN|RHOG_HUMAN|TYY1_HUMAN|MP2K1_HUMAN|IRS1_HUMAN|APC5_HUMAN|RORA_HUMAN|CCNH_HUMAN|NCOA3_HUMAN|CXCR4_HUMAN|ELOC_HUMAN|PIN1_HUMAN|GNAI2_HUMAN|CEBPD_HUMAN|MTOR_HUMAN|CBP_HUMAN|PARP1_HUMAN|CREB1_HUMAN|OAZ1_HUMA…
71310	1.6415E-34	5.9523E-32	55	2649	108	37534	cellular response to organic substance	PTN11_HUMAN|1B08_HUMAN|1C07_HUMAN|SMAD4_HUMAN|NEDD8_HUMAN|RASK_HUMAN|ERBB2_HUMAN|IRF4_HUMAN|PLCG1_HUMAN|1B07_HUMAN|SMAD5_HUMAN|2B13_HUMAN|SMAD2_HUMAN|PK3CB_HUMAN|TYK2_HUMAN|SHC1_HUMAN|MP2K1_HUMAN|IRS1_HUMAN|RORA_HUMAN|NCOA3_HUMAN|UCHL5_HUMAN|CXCR4_HUMAN|PIN1_HUMAN|B2MG_HUMAN|RHOA_HUMAN|MTOR_HUMAN|DRB4_HUMAN|PARP1_HUMAN|CREB1_HUMAN|IRF9_HUMAN|JAK1_HUMAN|COT2_HUMAN|FGF2_HUMAN|GRB2_HUMAN|NR1D2_HUMAN…
31325	5.0375E-34	1.6238E-31	60	3441	108	37534	positive regulation of cellular metabolic process	PTN11_HUMAN|RPB9_HUMAN|THIO_HUMAN|ELOB_HUMAN|SMAD4_HUMAN|SKP1_HUMAN|RASK_HUMAN|FGF13_HUMAN|HSP7C_HUMAN|ERBB2_HUMAN|IRF4_HUMAN|PLCG1_HUMAN|SMAD5_HUMAN|SMAD2_HUMAN|EPAS1_HUMAN|PK3CB_HUMAN|SHC1_HUMAN|RHOG_HUMAN|MP2K1_HUMAN|IRS1_HUMAN|APC5_HUMAN|RORA_HUMAN|CCNH_HUMAN|NCOA3_HUMAN|CXCR4_HUMAN|ELOC_HUMAN|PIN1_HUMAN|GNAI2_HUMAN|CEBPD_HUMAN|MTOR_HUMAN|CBP_HUMAN|PARP1_HUMAN|CREB1_HUMAN|TAB2_HUMAN|KSYK_HUMA…
48522	5.9341E-33	1.7215E-30	73	6038	108	37534	positive regulation of cellular process	PTN11_HUMAN|RPB9_HUMAN|THIO_HUMAN|ELOB_HUMAN|SMAD4_HUMAN|SKP1_HUMAN|RASK_HUMAN|FGF13_HUMAN|HSP7C_HUMAN|ERBB2_HUMAN|IRF4_HUMAN|PLCG1_HUMAN|SMAD5_HUMAN|2B13_HUMAN|SMAD2_HUMAN|EPAS1_HUMAN|RAC3_HUMAN|RAB5A_HUMAN|PK3CB_HUMAN|SHC1_HUMAN|RHOG_HUMAN|MP2K1_HUMAN|IRS1_HUMAN|APC5_HUMAN|RORA_HUMAN|CCNH_HUMAN|NCOA3_HUMAN|CXCR4_HUMAN|ELOC_HUMAN|PIN1_HUMAN|GNAI2_HUMAN|CEBPD_HUMAN|RHOA_HUMAN|GPC1_HUMAN|DRB4_HUMA…
10033	6.6133E-33	1.7441E-30	60	3604	108	37534	response to organic substance	PTN11_HUMAN|1B08_HUMAN|1C07_HUMAN|SMAD4_HUMAN|NEDD8_HUMAN|RASK_HUMAN|HSP7C_HUMAN|ERBB2_HUMAN|IRF4_HUMAN|PLCG1_HUMAN|1B07_HUMAN|SMAD5_HUMAN|2B13_HUMAN|SMAD2_HUMAN|HSP74_HUMAN|PK3CB_HUMAN|TYK2_HUMAN|SHC1_HUMAN|TYY1_HUMAN|MP2K1_HUMAN|IRS1_HUMAN|RORA_HUMAN|NCOA3_HUMAN|UCHL5_HUMAN|CXCR4_HUMAN|PIN1_HUMAN|B2MG_HUMAN|RHOA_HUMAN|MTOR_HUMAN|DRB4_HUMAN|PARP1_HUMAN|CREB1_HUMAN|IRF9_HUMAN|JAK1_HUMAN|KSYK_HUMA…
6952	5.6486E-29	1.3354E-26	44	1874	108	37534	defense response	PTN11_HUMAN|NTAL_HUMAN|1B08_HUMAN|FGF2_HUMAN|1C07_HUMAN|THIO_HUMAN|GRB2_HUMAN|RASK_HUMAN|ERBB2_HUMAN|YES_HUMAN|IRF4_HUMAN|PLCG1_HUMAN|SUMO1_HUMAN|ACTB_HUMAN|CALM_HUMAN|1B07_HUMAN|2B13_HUMAN|UB2D2_HUMAN|CSF1R_HUMAN|TYK2_HUMAN|PK3CB_HUMAN|SHC1_HUMAN|CD4_HUMAN|MP2K1_HUMAN|ADCY2_HUMAN|IRS1_HUMAN|FOS_HUMAN|1A03_HUMAN|PIN1_HUMAN|CXCR4_HUMAN|B2MG_HUMAN|2B1G_HUMAN|DRB4_HUMAN|MTOR_HUMAN|CBP_HUMAN|2B1F_HUM…
51716	5.9840E-29	1.3354E-26	84	9847	108	37534	cellular response to stimulus	PTN11_HUMAN|1B08_HUMAN|RPB9_HUMAN|1C07_HUMAN|THIO_HUMAN|ELOB_HUMAN|SMAD4_HUMAN|SKP1_HUMAN|NEDD8_HUMAN|RASK_HUMAN|FGF13_HUMAN|HSP7C_HUMAN|ERBB2_HUMAN|IRF4_HUMAN|PLCG1_HUMAN|ACTB_HUMAN|1B07_HUMAN|SMAD5_HUMAN|2B13_HUMAN|SMAD2_HUMAN|EPAS1_HUMAN|RAC3_HUMAN|UB2D2_HUMAN|TYK2_HUMAN|RAB5A_HUMAN|PK3CB_HUMAN|SHC1_HUMAN|RBX1_HUMAN|TYY1_HUMAN|RHOG_HUMAN|MP2K1_HUMAN|RORA_HUMAN|IRS1_HUMAN|CCNH_HUMAN|PIN1_HUMAN|…
7165	1.1504E-28	2.3398E-26	76	7742	108	37534	signal transduction	PTN11_HUMAN|1B08_HUMAN|1C07_HUMAN|THIO_HUMAN|SMAD4_HUMAN|SKP1_HUMAN|NEDD8_HUMAN|RASK_HUMAN|FGF13_HUMAN|ERBB2_HUMAN|IRF4_HUMAN|PLCG1_HUMAN|ACTB_HUMAN|1B07_HUMAN|SMAD5_HUMAN|2B13_HUMAN|SMAD2_HUMAN|EPAS1_HUMAN|RAC3_HUMAN|UB2D2_HUMAN|RAB5A_HUMAN|PK3CB_HUMAN|TYK2_HUMAN|RBX1_HUMAN|SHC1_HUMAN|RHOG_HUMAN|MP2K1_HUMAN|RORA_HUMAN|IRS1_HUMAN|PIN1_HUMAN|CXCR4_HUMAN|UCHL5_HUMAN|NCOA3_HUMAN|GNAI2_HUMAN|B2MG_HUM…
48583	1.2098E-28	2.3398E-26	62	4679	108	37534	regulation of response to stimulus	PTN11_HUMAN|1B08_HUMAN|1C07_HUMAN|THIO_HUMAN|SMAD4_HUMAN|RASK_HUMAN|HSP7C_HUMAN|ERBB2_HUMAN|IRF4_HUMAN|PLCG1_HUMAN|ACTB_HUMAN|1B07_HUMAN|2B13_HUMAN|SMAD2_HUMAN|RAC3_HUMAN|UB2D2_HUMAN|PK3CB_HUMAN|TYK2_HUMAN|RBX1_HUMAN|SHC1_HUMAN|RHOG_HUMAN|MP2K1_HUMAN|IRS1_HUMAN|RORA_HUMAN|NCOA3_HUMAN|UCHL5_HUMAN|CXCR4_HUMAN|PIN1_HUMAN|GNAI2_HUMAN|B2MG_HUMAN|RHOA_HUMAN|GPC1_HUMAN|DRB4_HUMAN|MTOR_HUMAN|CBP_HUMAN|PA…
6955	1.8842E-28	3.4163E-26	43	1811	108	37534	immune response	NTAL_HUMAN|PTN11_HUMAN|1B08_HUMAN|FGF2_HUMAN|1C07_HUMAN|THIO_HUMAN|GRB2_HUMAN|RASK_HUMAN|ERBB2_HUMAN|YES_HUMAN|IRF4_HUMAN|PLCG1_HUMAN|SUMO1_HUMAN|ACTB_HUMAN|CALM_HUMAN|1B07_HUMAN|2B13_HUMAN|UB2D2_HUMAN|CSF1R_HUMAN|TYK2_HUMAN|PK3CB_HUMAN|SHC1_HUMAN|CD4_HUMAN|MP2K1_HUMAN|ADCY2_HUMAN|RORA_HUMAN|IRS1_HUMAN|FOS_HUMAN|1A03_HUMAN|PIN1_HUMAN|B2MG_HUMAN|2B1G_HUMAN|DRB4_HUMAN|MTOR_HUMAN|CBP_HUMAN|2B1F_HUMA…
50776	3.0494E-28	5.2036E-26	37	1195	108	37534	regulation of immune response	NTAL_HUMAN|PTN11_HUMAN|A2MG_HUMAN|1B08_HUMAN|FGF2_HUMAN|1C07_HUMAN|GRB2_HUMAN|RASK_HUMAN|ERBB2_HUMAN|YES_HUMAN|IRF4_HUMAN|PLCG1_HUMAN|SUMO1_HUMAN|ACTB_HUMAN|CALM_HUMAN|1B07_HUMAN|2B13_HUMAN|UB2D2_HUMAN|TYK2_HUMAN|PK3CB_HUMAN|SHC1_HUMAN|CD4_HUMAN|MP2K1_HUMAN|IRS1_HUMAN|FOS_HUMAN|1A03_HUMAN|B2MG_HUMAN|2B1G_HUMAN|DRB4_HUMAN|MTOR_HUMAN|2B1F_HUMAN|1A01_HUMAN|EGF_HUMAN|CREB1_HUMAN|TAB2_HUMAN|KSYK_HUMAN…
2376	6.0865E-28	9.8095E-26	52	3090	108	37534	immune system process	PTN11_HUMAN|1B08_HUMAN|LAT2_HUMAN|THIO_HUMAN|1C07_HUMAN|RASK_HUMAN|ERBB2_HUMAN|IRF4_HUMAN|PLCG1_HUMAN|ACTB_HUMAN|1B07_HUMAN|SMAD5_HUMAN|2B13_HUMAN|EPAS1_HUMAN|UB2D2_HUMAN|PK3CB_HUMAN|TYK2_HUMAN|SHC1_HUMAN|MP2K1_HUMAN|IRS1_HUMAN|RORA_HUMAN|CXCR4_HUMAN|PIN1_HUMAN|B2MG_HUMAN|MTOR_HUMAN|DRB4_HUMAN|CBP_HUMAN|PARP1_HUMAN|CREB1_HUMAN|TAB2_HUMAN|IRF9_HUMAN|JAK1_HUMAN|FINC_HUMAN|KSYK_HUMAN|NTAL_HUMAN|KIF2…
50896	6.9334E-28	1.0586E-25	91	12459	108	37534	response to stimulus	ALDOA_HUMAN|PTN11_HUMAN|1B08_HUMAN|LAT2_HUMAN|RPB9_HUMAN|1C07_HUMAN|THIO_HUMAN|ELOB_HUMAN|SMAD4_HUMAN|SKP1_HUMAN|NEDD8_HUMAN|RASK_HUMAN|FGF13_HUMAN|HSP7C_HUMAN|ERBB2_HUMAN|IRF4_HUMAN|PLCG1_HUMAN|ACTB_HUMAN|1B07_HUMAN|SMAD5_HUMAN|2B13_HUMAN|RAC3_HUMAN|EPAS1_HUMAN|SMAD2_HUMAN|UB2D2_HUMAN|HSP74_HUMAN|TYK2_HUMAN|PK3CB_HUMAN|RAB5A_HUMAN|SHC1_HUMAN|RBX1_HUMAN|TYY1_HUMAN|RHOG_HUMAN|MP2K1_HUMAN|RORA_HUMA…
44700	1.3822E-27	1.9095E-25	78	8555	108	37534	single organism signaling	PTN11_HUMAN|1B08_HUMAN|1C07_HUMAN|THIO_HUMAN|SMAD4_HUMAN|SKP1_HUMAN|NEDD8_HUMAN|RASK_HUMAN|FGF13_HUMAN|HSP7C_HUMAN|ERBB2_HUMAN|IRF4_HUMAN|PLCG1_HUMAN|ACTB_HUMAN|1B07_HUMAN|SMAD5_HUMAN|2B13_HUMAN|SMAD2_HUMAN|EPAS1_HUMAN|RAC3_HUMAN|UB2D2_HUMAN|RAB5A_HUMAN|PK3CB_HUMAN|TYK2_HUMAN|RBX1_HUMAN|SHC1_HUMAN|RHOG_HUMAN|MP2K1_HUMAN|RORA_HUMAN|IRS1_HUMAN|PIN1_HUMAN|CXCR4_HUMAN|UCHL5_HUMAN|NCOA3_HUMAN|GNAI2_HU…
23052	1.3822E-27	1.9095E-25	78	8555	108	37534	signaling	PTN11_HUMAN|1B08_HUMAN|1C07_HUMAN|THIO_HUMAN|SMAD4_HUMAN|SKP1_HUMAN|NEDD8_HUMAN|RASK_HUMAN|FGF13_HUMAN|HSP7C_HUMAN|ERBB2_HUMAN|IRF4_HUMAN|PLCG1_HUMAN|ACTB_HUMAN|1B07_HUMAN|SMAD5_HUMAN|2B13_HUMAN|SMAD2_HUMAN|EPAS1_HUMAN|RAC3_HUMAN|UB2D2_HUMAN|RAB5A_HUMAN|PK3CB_HUMAN|TYK2_HUMAN|RBX1_HUMAN|SHC1_HUMAN|RHOG_HUMAN|MP2K1_HUMAN|RORA_HUMAN|IRS1_HUMAN|PIN1_HUMAN|CXCR4_HUMAN|UCHL5_HUMAN|NCOA3_HUMAN|GNAI2_HU…
7154	4.9749E-27	6.5601E-25	78	8714	108	37534	cell communication	PTN11_HUMAN|1B08_HUMAN|1C07_HUMAN|THIO_HUMAN|SMAD4_HUMAN|SKP1_HUMAN|NEDD8_HUMAN|RASK_HUMAN|FGF13_HUMAN|HSP7C_HUMAN|ERBB2_HUMAN|IRF4_HUMAN|PLCG1_HUMAN|ACTB_HUMAN|1B07_HUMAN|SMAD5_HUMAN|2B13_HUMAN|SMAD2_HUMAN|EPAS1_HUMAN|RAC3_HUMAN|UB2D2_HUMAN|RAB5A_HUMAN|PK3CB_HUMAN|TYK2_HUMAN|RBX1_HUMAN|SHC1_HUMAN|RHOG_HUMAN|MP2K1_HUMAN|RORA_HUMAN|IRS1_HUMAN|PIN1_HUMAN|CXCR4_HUMAN|UCHL5_HUMAN|NCOA3_HUMAN|GNAI2_HU…
7166	1.8435E-26	2.3252E-24	59	4540	108	37534	cell surface receptor signaling pathway	PTN11_HUMAN|1B08_HUMAN|1C07_HUMAN|SMAD4_HUMAN|SKP1_HUMAN|NEDD8_HUMAN|RASK_HUMAN|ERBB2_HUMAN|IRF4_HUMAN|PLCG1_HUMAN|ACTB_HUMAN|1B07_HUMAN|SMAD5_HUMAN|2B13_HUMAN|SMAD2_HUMAN|RAB5A_HUMAN|PK3CB_HUMAN|TYK2_HUMAN|RBX1_HUMAN|SHC1_HUMAN|MP2K1_HUMAN|IRS1_HUMAN|UCHL5_HUMAN|CXCR4_HUMAN|PIN1_HUMAN|GNAI2_HUMAN|B2MG_HUMAN|RHOA_HUMAN|MTOR_HUMAN|DRB4_HUMAN|CBP_HUMAN|PARP1_HUMAN|CREB1_HUMAN|TAB2_HUMAN|IRF9_HUMAN|…
2682	4.6037E-25	5.5647E-23	40	1820	108	37534	regulation of immune system process	NTAL_HUMAN|PTN11_HUMAN|A2MG_HUMAN|1B08_HUMAN|FGF2_HUMAN|1C07_HUMAN|GRB2_HUMAN|RASK_HUMAN|ERBB2_HUMAN|YES_HUMAN|IRF4_HUMAN|PLCG1_HUMAN|SUMO1_HUMAN|ACTB_HUMAN|CALM_HUMAN|1B07_HUMAN|PLCB1_HUMAN|2B13_HUMAN|UB2D2_HUMAN|TYK2_HUMAN|PK3CB_HUMAN|SHC1_HUMAN|CD4_HUMAN|MP2K1_HUMAN|RORA_HUMAN|IRS1_HUMAN|FOS_HUMAN|1A03_HUMAN|B2MG_HUMAN|2B1G_HUMAN|DRB4_HUMAN|MTOR_HUMAN|2B1F_HUMAN|1A01_HUMAN|EGF_HUMAN|CREB1_HUMA…
2768	3.9392E-24	4.5710E-22	25	493	108	37534	immune response-regulating cell surface receptor signaling pathway	NTAL_HUMAN|PTN11_HUMAN|FGF2_HUMAN|GRB2_HUMAN|RASK_HUMAN|ERBB2_HUMAN|YES_HUMAN|PLCG1_HUMAN|ACTB_HUMAN|CALM_HUMAN|2B13_HUMAN|PK3CB_HUMAN|SHC1_HUMAN|CD4_HUMAN|MP2K1_HUMAN|IRS1_HUMAN|FOS_HUMAN|2B1G_HUMAN|DRB4_HUMAN|MTOR_HUMAN|2B1F_HUMAN|EGF_HUMAN|CREB1_HUMAN|TAB2_HUMAN|KSYK_HUMAN
2764	6.0954E-23	6.8011E-21	26	623	108	37534	immune response-regulating signaling pathway	NTAL_HUMAN|PTN11_HUMAN|FGF2_HUMAN|GRB2_HUMAN|RASK_HUMAN|ERBB2_HUMAN|YES_HUMAN|PLCG1_HUMAN|ACTB_HUMAN|CALM_HUMAN|2B13_HUMAN|UB2D2_HUMAN|PK3CB_HUMAN|SHC1_HUMAN|CD4_HUMAN|MP2K1_HUMAN|IRS1_HUMAN|FOS_HUMAN|2B1G_HUMAN|DRB4_HUMAN|MTOR_HUMAN|2B1F_HUMAN|EGF_HUMAN|CREB1_HUMAN|TAB2_HUMAN|KSYK_HUMAN
44419	2.9583E-22	3.0650E-20	28	827	108	37534	interspecies interaction between organisms	1B08_HUMAN|RPB9_HUMAN|1C07_HUMAN|ELOB_HUMAN|GRB2_HUMAN|SKP1_HUMAN|HSP7C_HUMAN|PLCG1_HUMAN|1B07_HUMAN|KAT2B_HUMAN|CTBP1_HUMAN|SEPT6_HUMAN|RBX1_HUMAN|CD4_HUMAN|1A03_HUMAN|CCNH_HUMAN|CDK7_HUMAN|FBW1A_HUMAN|CXCR4_HUMAN|ELOC_HUMAN|SMCA4_HUMAN|B2MG_HUMAN|RHOA_HUMAN|RXRA_HUMAN|CBP_HUMAN|1A01_HUMAN|CREB1_HUMAN|KSYK_HUMAN
44403	2.9583E-22	3.0650E-20	28	827	108	37534	symbiosis, encompassing mutualism through parasitism	1B08_HUMAN|RPB9_HUMAN|1C07_HUMAN|ELOB_HUMAN|GRB2_HUMAN|SKP1_HUMAN|HSP7C_HUMAN|PLCG1_HUMAN|1B07_HUMAN|KAT2B_HUMAN|CTBP1_HUMAN|SEPT6_HUMAN|RBX1_HUMAN|CD4_HUMAN|1A03_HUMAN|CCNH_HUMAN|CDK7_HUMAN|FBW1A_HUMAN|CXCR4_HUMAN|ELOC_HUMAN|SMCA4_HUMAN|B2MG_HUMAN|RHOA_HUMAN|RXRA_HUMAN|CBP_HUMAN|1A01_HUMAN|CREB1_HUMAN|KSYK_HUMAN
16032	3.5268E-22	3.5280E-20	27	748	108	37534	viral process	1B08_HUMAN|RPB9_HUMAN|1C07_HUMAN|ELOB_HUMAN|GRB2_HUMAN|SKP1_HUMAN|HSP7C_HUMAN|PLCG1_HUMAN|1B07_HUMAN|KAT2B_HUMAN|CTBP1_HUMAN|SEPT6_HUMAN|RBX1_HUMAN|CD4_HUMAN|1A03_HUMAN|CCNH_HUMAN|CDK7_HUMAN|FBW1A_HUMAN|CXCR4_HUMAN|ELOC_HUMAN|B2MG_HUMAN|RHOA_HUMAN|RXRA_HUMAN|CBP_HUMAN|1A01_HUMAN|CREB1_HUMAN|KSYK_HUMAN
44764	3.6509E-22	3.5304E-20	27	749	108	37534	multi-organism cellular process	1B08_HUMAN|RPB9_HUMAN|1C07_HUMAN|ELOB_HUMAN|GRB2_HUMAN|SKP1_HUMAN|HSP7C_HUMAN|PLCG1_HUMAN|1B07_HUMAN|KAT2B_HUMAN|CTBP1_HUMAN|SEPT6_HUMAN|RBX1_HUMAN|CD4_HUMAN|1A03_HUMAN|CCNH_HUMAN|CDK7_HUMAN|FBW1A_HUMAN|CXCR4_HUMAN|ELOC_HUMAN|B2MG_HUMAN|RHOA_HUMAN|RXRA_HUMAN|CBP_HUMAN|1A01_HUMAN|CREB1_HUMAN|KSYK_HUMAN
7167	6.1133E-22	5.7208E-20	32	1237	108	37534	enzyme linked receptor protein signaling pathway	PTN11_HUMAN|FGF2_HUMAN|SMAD4_HUMAN|GRB2_HUMAN|NEDD8_HUMAN|RASK_HUMAN|ERBB2_HUMAN|YES_HUMAN|SMAD7_HUMAN|PLCG1_HUMAN|ACTB_HUMAN|CALM_HUMAN|PLCB1_HUMAN|SMAD5_HUMAN|SMAD2_HUMAN|CSF1R_HUMAN|PK3CB_HUMAN|TYK2_HUMAN|SHC1_HUMAN|CD4_HUMAN|MP2K1_HUMAN|ADCY2_HUMAN|IRS1_HUMAN|FOS_HUMAN|UCHL5_HUMAN|RHOA_HUMAN|MTOR_HUMAN|EGF_HUMAN|PARP1_HUMAN|CREB1_HUMAN|KSYK_HUMAN|JAK1_HUMAN
51247	8.2048E-22	7.4382E-20	35	1587	108	37534	positive regulation of protein metabolic process	PTN11_HUMAN|FGF2_HUMAN|THIO_HUMAN|SMAD4_HUMAN|SKP1_HUMAN|RASK_HUMAN|FGF13_HUMAN|ERBB2_HUMAN|SMAD7_HUMAN|IRF4_HUMAN|APC11_HUMAN|PLCG1_HUMAN|SUMO1_HUMAN|CALM_HUMAN|PLCB1_HUMAN|CTBP1_HUMAN|CSF1R_HUMAN|PK3CB_HUMAN|CCNB1_HUMAN|SHC1_HUMAN|CD4_HUMAN|MP2K1_HUMAN|ADCY2_HUMAN|APC5_HUMAN|CCND1_HUMAN|FBW1A_HUMAN|PIN1_HUMAN|CXCR4_HUMAN|GNAI2_HUMAN|RXRA_HUMAN|MTOR_HUMAN|EGF_HUMAN|TAB2_HUMAN|OAZ1_HUMAN|KSYK_HUM…
71495	1.2397E-21	1.0898E-19	33	1376	108	37534	cellular response to endogenous stimulus	PTN11_HUMAN|COT2_HUMAN|FGF2_HUMAN|SMAD4_HUMAN|GRB2_HUMAN|NR1D2_HUMAN|NEDD8_HUMAN|RASK_HUMAN|ERBB2_HUMAN|YES_HUMAN|SMAD7_HUMAN|PLCG1_HUMAN|CALM_HUMAN|SMAD5_HUMAN|KAT2B_HUMAN|SMAD2_HUMAN|PK3CB_HUMAN|SHC1_HUMAN|MP2K1_HUMAN|ADCY2_HUMAN|IRS1_HUMAN|RORA_HUMAN|FOS_HUMAN|NCOA3_HUMAN|UCHL5_HUMAN|COT1_HUMAN|RHOA_HUMAN|RXRA_HUMAN|MTOR_HUMAN|EGF_HUMAN|PARP1_HUMAN|CREB1_HUMAN|ERR1_HUMAN
48584	2.7901E-21	2.3806E-19	41	2454	108	37534	positive regulation of response to stimulus	NTAL_HUMAN|PTN11_HUMAN|LIS1_HUMAN|1B08_HUMAN|FGF2_HUMAN|1C07_HUMAN|THIO_HUMAN|SMAD4_HUMAN|GRB2_HUMAN|RASK_HUMAN|ERBB2_HUMAN|YES_HUMAN|PLCG1_HUMAN|ACTB_HUMAN|1B07_HUMAN|PLCB1_HUMAN|2B13_HUMAN|SMAD2_HUMAN|UB2D2_HUMAN|CSF1R_HUMAN|PK3CB_HUMAN|SHC1_HUMAN|CD4_HUMAN|MP2K1_HUMAN|IRS1_HUMAN|FOS_HUMAN|1A03_HUMAN|CXCR4_HUMAN|SMCA4_HUMAN|B2MG_HUMAN|RHOA_HUMAN|2B1G_HUMAN|DRB4_HUMAN|MTOR_HUMAN|2B1F_HUMAN|PARP1…
10557	1.0178E-20	8.3409E-19	38	2111	108	37534	positive regulation of macromolecule biosynthetic process	COT2_HUMAN|FGF2_HUMAN|RPB9_HUMAN|ELOB_HUMAN|SMAD4_HUMAN|NR1D2_HUMAN|ERBB2_HUMAN|SMAD7_HUMAN|IRF4_HUMAN|PLCB1_HUMAN|SMAD5_HUMAN|KAT2B_HUMAN|SMAD2_HUMAN|EPAS1_HUMAN|SHC1_HUMAN|COLI_HUMAN|CD4_HUMAN|RHOG_HUMAN|MP2K1_HUMAN|IRS1_HUMAN|RORA_HUMAN|FOS_HUMAN|CCNH_HUMAN|CDK7_HUMAN|FBW1A_HUMAN|ELOC_HUMAN|NCOA3_HUMAN|SMCA4_HUMAN|CEBPD_HUMAN|COT1_HUMAN|RXRA_HUMAN|MTOR_HUMAN|CBP_HUMAN|PARP1_HUMAN|EGF_HUMAN|CRE…
51246	1.0351E-20	8.3409E-19	42	2695	108	37534	regulation of protein metabolic process	PTN11_HUMAN|COT2_HUMAN|A2MG_HUMAN|FGF2_HUMAN|THIO_HUMAN|SMAD4_HUMAN|SKP1_HUMAN|RASK_HUMAN|FGF13_HUMAN|ERBB2_HUMAN|SMAD7_HUMAN|IRF4_HUMAN|APC11_HUMAN|PLCG1_HUMAN|SUMO1_HUMAN|CALM_HUMAN|PLCB1_HUMAN|KAT2B_HUMAN|CTBP1_HUMAN|CSF1R_HUMAN|PK3CB_HUMAN|CCNB1_HUMAN|SHC1_HUMAN|CD4_HUMAN|MP2K1_HUMAN|ADCY2_HUMAN|APC5_HUMAN|CCNH_HUMAN|CDK7_HUMAN|CCND1_HUMAN|FBW1A_HUMAN|PIN1_HUMAN|CXCR4_HUMAN|UCHL5_HUMAN|GNAI2_…
31328	1.1055E-20	8.6678E-19	39	2256	108	37534	positive regulation of cellular biosynthetic process	COT2_HUMAN|FGF2_HUMAN|RPB9_HUMAN|ELOB_HUMAN|SMAD4_HUMAN|NR1D2_HUMAN|ERBB2_HUMAN|SMAD7_HUMAN|IRF4_HUMAN|CALM_HUMAN|PLCB1_HUMAN|SMAD5_HUMAN|KAT2B_HUMAN|SMAD2_HUMAN|EPAS1_HUMAN|SHC1_HUMAN|COLI_HUMAN|CD4_HUMAN|RHOG_HUMAN|MP2K1_HUMAN|IRS1_HUMAN|RORA_HUMAN|FOS_HUMAN|CCNH_HUMAN|CDK7_HUMAN|FBW1A_HUMAN|ELOC_HUMAN|NCOA3_HUMAN|SMCA4_HUMAN|CEBPD_HUMAN|COT1_HUMAN|RXRA_HUMAN|MTOR_HUMAN|CBP_HUMAN|PARP1_HUMAN|EG…
50794	1.1798E-20	9.0067E-19	97	17817	108	37534	regulation of cellular process	ALDOA_HUMAN|PTN11_HUMAN|SGT1_HUMAN|RPB9_HUMAN|ELOB_HUMAN|SMAD4_HUMAN|NEDD8_HUMAN|HSP7C_HUMAN|FGF13_HUMAN|IRF4_HUMAN|PLCG1_HUMAN|2B13_HUMAN|CYTSA_HUMAN|UB2D2_HUMAN|RAB5A_HUMAN|RBX1_HUMAN|IRS1_HUMAN|APC5_HUMAN|NCOA3_HUMAN|CEBPD_HUMAN|B2MG_HUMAN|MTOR_HUMAN|DRB4_HUMAN|CBP_HUMAN|OAZ1_HUMAN|JAK1_HUMAN|FINC_HUMAN|NTAL_HUMAN|A2MG_HUMAN|LIS1_HUMAN|GRB2_HUMAN|SMAD7_HUMAN|APC11_HUMAN|SEPT2_HUMAN|PLCB1_HUMAN…
10646	1.3598E-20	1.0115E-18	49	3891	108	37534	regulation of cell communication	PTN11_HUMAN|A2MG_HUMAN|LIS1_HUMAN|FGF2_HUMAN|THIO_HUMAN|SMAD4_HUMAN|GRB2_HUMAN|RASK_HUMAN|ERBB2_HUMAN|IRF4_HUMAN|SMAD7_HUMAN|PLCG1_HUMAN|SUMO1_HUMAN|DPYL2_HUMAN|CALM_HUMAN|PLCB1_HUMAN|SMAD2_HUMAN|RAC3_HUMAN|CSF1R_HUMAN|TYK2_HUMAN|PK3CB_HUMAN|RAB5A_HUMAN|SHC1_HUMAN|RBX1_HUMAN|COLI_HUMAN|CD4_HUMAN|RHOG_HUMAN|MP2K1_HUMAN|RORA_HUMAN|IRS1_HUMAN|CCND1_HUMAN|FBW1A_HUMAN|PIN1_HUMAN|CXCR4_HUMAN|UCHL5_HUMA…
23051	1.5676E-20	1.1369E-18	49	3904	108	37534	regulation of signaling	PTN11_HUMAN|A2MG_HUMAN|LIS1_HUMAN|FGF2_HUMAN|THIO_HUMAN|SMAD4_HUMAN|GRB2_HUMAN|RASK_HUMAN|ERBB2_HUMAN|IRF4_HUMAN|SMAD7_HUMAN|PLCG1_HUMAN|SUMO1_HUMAN|DPYL2_HUMAN|CALM_HUMAN|PLCB1_HUMAN|SMAD2_HUMAN|RAC3_HUMAN|CSF1R_HUMAN|TYK2_HUMAN|PK3CB_HUMAN|RAB5A_HUMAN|SHC1_HUMAN|RBX1_HUMAN|COLI_HUMAN|CD4_HUMAN|RHOG_HUMAN|MP2K1_HUMAN|RORA_HUMAN|IRS1_HUMAN|CCND1_HUMAN|FBW1A_HUMAN|PIN1_HUMAN|CXCR4_HUMAN|UCHL5_HUMA…
60255	1.7141E-20	1.2128E-18	71	8865	108	37534	regulation of macromolecule metabolic process	PTN11_HUMAN|SGT1_HUMAN|RPB9_HUMAN|THIO_HUMAN|ELOB_HUMAN|SMAD4_HUMAN|SKP1_HUMAN|NEDD8_HUMAN|RASK_HUMAN|FGF13_HUMAN|HSP7C_HUMAN|ERBB2_HUMAN|IRF4_HUMAN|PLCG1_HUMAN|SMAD5_HUMAN|SMAD2_HUMAN|EPAS1_HUMAN|UB2D2_HUMAN|PK3CB_HUMAN|RBX1_HUMAN|SHC1_HUMAN|RHOG_HUMAN|TYY1_HUMAN|MP2K1_HUMAN|APC5_HUMAN|IRS1_HUMAN|RORA_HUMAN|CCNH_HUMAN|PIN1_HUMAN|NCOA3_HUMAN|UCHL5_HUMAN|CXCR4_HUMAN|ELOC_HUMAN|GNAI2_HUMAN|CEBPD_HU…
9891	1.8102E-20	1.2503E-18	39	2288	108	37534	positive regulation of biosynthetic process	COT2_HUMAN|FGF2_HUMAN|RPB9_HUMAN|ELOB_HUMAN|SMAD4_HUMAN|NR1D2_HUMAN|ERBB2_HUMAN|SMAD7_HUMAN|IRF4_HUMAN|CALM_HUMAN|PLCB1_HUMAN|SMAD5_HUMAN|KAT2B_HUMAN|SMAD2_HUMAN|EPAS1_HUMAN|SHC1_HUMAN|COLI_HUMAN|CD4_HUMAN|RHOG_HUMAN|MP2K1_HUMAN|IRS1_HUMAN|RORA_HUMAN|FOS_HUMAN|CCNH_HUMAN|CDK7_HUMAN|FBW1A_HUMAN|ELOC_HUMAN|NCOA3_HUMAN|SMCA4_HUMAN|CEBPD_HUMAN|COT1_HUMAN|RXRA_HUMAN|MTOR_HUMAN|CBP_HUMAN|PARP1_HUMAN|EG…
45935	1.8751E-20	1.2650E-18	38	2149	108	37534	positive regulation of nucleobase-containing compound metabolic process	COT2_HUMAN|FGF2_HUMAN|RPB9_HUMAN|ELOB_HUMAN|SMAD4_HUMAN|NR1D2_HUMAN|HSP7C_HUMAN|ERBB2_HUMAN|SMAD7_HUMAN|IRF4_HUMAN|CALM_HUMAN|PLCB1_HUMAN|SMAD5_HUMAN|KAT2B_HUMAN|SMAD2_HUMAN|EPAS1_HUMAN|CCNB1_HUMAN|SHC1_HUMAN|COLI_HUMAN|RHOG_HUMAN|MP2K1_HUMAN|RORA_HUMAN|FOS_HUMAN|CCNH_HUMAN|CDK7_HUMAN|FBW1A_HUMAN|ELOC_HUMAN|NCOA3_HUMAN|SMCA4_HUMAN|CEBPD_HUMAN|COT1_HUMAN|RXRA_HUMAN|MTOR_HUMAN|CBP_HUMAN|PARP1_HUMAN…
65009	1.9831E-20	1.2789E-18	48	3745	108	37534	regulation of molecular function	PTN11_HUMAN|COT2_HUMAN|A2MG_HUMAN|FGF2_HUMAN|THIO_HUMAN|SMAD4_HUMAN|SKP1_HUMAN|RASK_HUMAN|FGF13_HUMAN|ERBB2_HUMAN|IRF4_HUMAN|SMAD7_HUMAN|PLCG1_HUMAN|APC11_HUMAN|SUMO1_HUMAN|CALM_HUMAN|PLCB1_HUMAN|SEPT2_HUMAN|KAT2B_HUMAN|SMAD2_HUMAN|CSF1R_HUMAN|PK3CB_HUMAN|SHC1_HUMAN|CCNB1_HUMAN|CD4_HUMAN|MP2K1_HUMAN|ADCY2_HUMAN|APC5_HUMAN|IRS1_HUMAN|FOS_HUMAN|CCNH_HUMAN|CDK7_HUMAN|CCND1_HUMAN|FBW1A_HUMAN|PIN1_HUM…
51704	1.9838E-20	1.2789E-18	39	2294	108	37534	multi-organism process	ALDOA_HUMAN|COT2_HUMAN|1B08_HUMAN|RPB9_HUMAN|1C07_HUMAN|ELOB_HUMAN|GRB2_HUMAN|SKP1_HUMAN|RASK_HUMAN|HSP7C_HUMAN|IRF4_HUMAN|KPYM_HUMAN|PLCG1_HUMAN|CALM_HUMAN|1B07_HUMAN|KAT2B_HUMAN|CTBP1_HUMAN|SEPT6_HUMAN|RBX1_HUMAN|CD4_HUMAN|MP2K1_HUMAN|FOS_HUMAN|1A03_HUMAN|CCNH_HUMAN|CDK7_HUMAN|FBW1A_HUMAN|ELOC_HUMAN|CXCR4_HUMAN|SMCA4_HUMAN|B2MG_HUMAN|RHOA_HUMAN|2B1G_HUMAN|RXRA_HUMAN|GPC1_HUMAN|CBP_HUMAN|1A01_HU…
38093	2.3667E-20	1.4925E-18	20	353	108	37534	Fc receptor signaling pathway	PTN11_HUMAN|NTAL_HUMAN|PK3CB_HUMAN|SHC1_HUMAN|MP2K1_HUMAN|IRS1_HUMAN|FOS_HUMAN|FGF2_HUMAN|GRB2_HUMAN|RASK_HUMAN|ERBB2_HUMAN|YES_HUMAN|PLCG1_HUMAN|MTOR_HUMAN|ACTB_HUMAN|CALM_HUMAN|EGF_HUMAN|CREB1_HUMAN|TAB2_HUMAN|KSYK_HUMAN
32270	3.5246E-20	2.1755E-18	32	1418	108	37534	positive regulation of cellular protein metabolic process	PTN11_HUMAN|FGF2_HUMAN|THIO_HUMAN|SMAD4_HUMAN|SKP1_HUMAN|RASK_HUMAN|FGF13_HUMAN|ERBB2_HUMAN|SMAD7_HUMAN|APC11_HUMAN|PLCG1_HUMAN|SUMO1_HUMAN|CALM_HUMAN|CTBP1_HUMAN|CSF1R_HUMAN|PK3CB_HUMAN|CCNB1_HUMAN|SHC1_HUMAN|CD4_HUMAN|MP2K1_HUMAN|ADCY2_HUMAN|APC5_HUMAN|CCND1_HUMAN|FBW1A_HUMAN|CXCR4_HUMAN|PIN1_HUMAN|GNAI2_HUMAN|RXRA_HUMAN|MTOR_HUMAN|EGF_HUMAN|TAB2_HUMAN|KSYK_HUMAN
51173	4.4438E-20	2.6857E-18	38	2204	108	37534	positive regulation of nitrogen compound metabolic process	COT2_HUMAN|FGF2_HUMAN|RPB9_HUMAN|ELOB_HUMAN|SMAD4_HUMAN|NR1D2_HUMAN|HSP7C_HUMAN|ERBB2_HUMAN|SMAD7_HUMAN|IRF4_HUMAN|CALM_HUMAN|PLCB1_HUMAN|SMAD5_HUMAN|KAT2B_HUMAN|SMAD2_HUMAN|EPAS1_HUMAN|CCNB1_HUMAN|SHC1_HUMAN|COLI_HUMAN|RHOG_HUMAN|MP2K1_HUMAN|RORA_HUMAN|FOS_HUMAN|CCNH_HUMAN|CDK7_HUMAN|FBW1A_HUMAN|ELOC_HUMAN|NCOA3_HUMAN|SMCA4_HUMAN|CEBPD_HUMAN|COT1_HUMAN|RXRA_HUMAN|MTOR_HUMAN|CBP_HUMAN|PARP1_HUMAN…
51254	5.6223E-20	3.3286E-18	36	1943	108	37534	positive regulation of RNA metabolic process	COT2_HUMAN|FGF2_HUMAN|RPB9_HUMAN|ELOB_HUMAN|SMAD4_HUMAN|NR1D2_HUMAN|HSP7C_HUMAN|ERBB2_HUMAN|SMAD7_HUMAN|IRF4_HUMAN|PLCB1_HUMAN|SMAD5_HUMAN|KAT2B_HUMAN|SMAD2_HUMAN|EPAS1_HUMAN|CCNB1_HUMAN|COLI_HUMAN|RHOG_HUMAN|MP2K1_HUMAN|RORA_HUMAN|FOS_HUMAN|CCNH_HUMAN|CDK7_HUMAN|FBW1A_HUMAN|ELOC_HUMAN|NCOA3_HUMAN|SMCA4_HUMAN|CEBPD_HUMAN|COT1_HUMAN|RXRA_HUMAN|MTOR_HUMAN|CBP_HUMAN|PARP1_HUMAN|EGF_HUMAN|CREB1_HUMAN…
65008	5.8385E-20	3.3875E-18	52	4600	108	37534	regulation of biological quality	ALDOA_HUMAN|PTN11_HUMAN|LAT2_HUMAN|THIO_HUMAN|RASK_HUMAN|FGF13_HUMAN|HSP7C_HUMAN|ERBB2_HUMAN|PLCG1_HUMAN|ACTB_HUMAN|SMAD5_HUMAN|SMAD2_HUMAN|EPAS1_HUMAN|CYTSA_HUMAN|RAB5A_HUMAN|PK3CB_HUMAN|SHC1_HUMAN|RHOG_HUMAN|IRS1_HUMAN|RORA_HUMAN|CXCR4_HUMAN|GNAI2_HUMAN|B2MG_HUMAN|RHOA_HUMAN|GPC1_HUMAN|MTOR_HUMAN|CBP_HUMAN|PARP1_HUMAN|CREB1_HUMAN|FINC_HUMAN|KSYK_HUMAN|KIF2A_HUMAN|A2MG_HUMAN|LIS1_HUMAN|FGF2_HUMA…
65007	1.1808E-19	6.7167E-18	100	19755	108	37534	biological regulation	ALDOA_HUMAN|PTN11_HUMAN|SGT1_HUMAN|LAT2_HUMAN|RPB9_HUMAN|ELOB_HUMAN|SMAD4_HUMAN|NEDD8_HUMAN|HSP7C_HUMAN|FGF13_HUMAN|IRF4_HUMAN|PLCG1_HUMAN|2B13_HUMAN|CYTSA_HUMAN|UB2D2_HUMAN|RAB5A_HUMAN|RBX1_HUMAN|IRS1_HUMAN|APC5_HUMAN|NCOA3_HUMAN|CEBPD_HUMAN|B2MG_HUMAN|MTOR_HUMAN|DRB4_HUMAN|CBP_HUMAN|OAZ1_HUMAN|JAK1_HUMAN|FINC_HUMAN|NTAL_HUMAN|A2MG_HUMAN|LIS1_HUMAN|GRB2_HUMAN|SMAD7_HUMAN|APC11_HUMAN|SEPT2_HUMAN|…
31401	1.6339E-19	9.1151E-18	30	1263	108	37534	positive regulation of protein modification process	PTN11_HUMAN|FGF2_HUMAN|THIO_HUMAN|SMAD4_HUMAN|SKP1_HUMAN|RASK_HUMAN|FGF13_HUMAN|ERBB2_HUMAN|SMAD7_HUMAN|APC11_HUMAN|PLCG1_HUMAN|CALM_HUMAN|CTBP1_HUMAN|CSF1R_HUMAN|PK3CB_HUMAN|CCNB1_HUMAN|SHC1_HUMAN|CD4_HUMAN|MP2K1_HUMAN|ADCY2_HUMAN|APC5_HUMAN|CCND1_HUMAN|FBW1A_HUMAN|CXCR4_HUMAN|PIN1_HUMAN|GNAI2_HUMAN|MTOR_HUMAN|EGF_HUMAN|TAB2_HUMAN|KSYK_HUMAN
71363	2.7984E-19	1.5317E-17	25	783	108	37534	cellular response to growth factor stimulus	PTN11_HUMAN|FGF2_HUMAN|SMAD4_HUMAN|GRB2_HUMAN|RASK_HUMAN|NEDD8_HUMAN|ERBB2_HUMAN|SMAD7_HUMAN|YES_HUMAN|PLCG1_HUMAN|CALM_HUMAN|SMAD5_HUMAN|SMAD2_HUMAN|PK3CB_HUMAN|SHC1_HUMAN|MP2K1_HUMAN|ADCY2_HUMAN|IRS1_HUMAN|FOS_HUMAN|UCHL5_HUMAN|RHOA_HUMAN|MTOR_HUMAN|EGF_HUMAN|PARP1_HUMAN|CREB1_HUMAN
9719	3.9772E-19	2.1366E-17	36	2064	108	37534	response to endogenous stimulus	PTN11_HUMAN|COT2_HUMAN|FGF2_HUMAN|SMAD4_HUMAN|GRB2_HUMAN|NR1D2_HUMAN|NEDD8_HUMAN|RASK_HUMAN|ERBB2_HUMAN|YES_HUMAN|SMAD7_HUMAN|PLCG1_HUMAN|DPYL2_HUMAN|CALM_HUMAN|SMAD5_HUMAN|KAT2B_HUMAN|SMAD2_HUMAN|PK3CB_HUMAN|SHC1_HUMAN|TYY1_HUMAN|MP2K1_HUMAN|ADCY2_HUMAN|IRS1_HUMAN|RORA_HUMAN|FOS_HUMAN|CCND1_HUMAN|NCOA3_HUMAN|UCHL5_HUMAN|COT1_HUMAN|RHOA_HUMAN|RXRA_HUMAN|MTOR_HUMAN|EGF_HUMAN|PARP1_HUMAN|CREB1_HUMA…
32268	4.8538E-19	2.5602E-17	38	2365	108	37534	regulation of cellular protein metabolic process	PTN11_HUMAN|COT2_HUMAN|FGF2_HUMAN|THIO_HUMAN|SMAD4_HUMAN|SKP1_HUMAN|RASK_HUMAN|FGF13_HUMAN|ERBB2_HUMAN|SMAD7_HUMAN|APC11_HUMAN|PLCG1_HUMAN|SUMO1_HUMAN|CALM_HUMAN|KAT2B_HUMAN|CTBP1_HUMAN|CSF1R_HUMAN|PK3CB_HUMAN|CCNB1_HUMAN|SHC1_HUMAN|CD4_HUMAN|MP2K1_HUMAN|ADCY2_HUMAN|APC5_HUMAN|CCNH_HUMAN|CDK7_HUMAN|CCND1_HUMAN|FBW1A_HUMAN|PIN1_HUMAN|UCHL5_HUMAN|CXCR4_HUMAN|GNAI2_HUMAN|RXRA_HUMAN|MTOR_HUMAN|EGF_HU…
38095	5.7342E-19	2.9705E-17	18	295	108	37534	Fc-epsilon receptor signaling pathway	PTN11_HUMAN|NTAL_HUMAN|PK3CB_HUMAN|SHC1_HUMAN|MP2K1_HUMAN|IRS1_HUMAN|FOS_HUMAN|FGF2_HUMAN|GRB2_HUMAN|RASK_HUMAN|ERBB2_HUMAN|PLCG1_HUMAN|MTOR_HUMAN|CALM_HUMAN|EGF_HUMAN|CREB1_HUMAN|TAB2_HUMAN|KSYK_HUMAN
60333	6.6408E-19	3.3798E-17	15	157	108	37534	interferon-gamma-mediated signaling pathway	PTN11_HUMAN|1B08_HUMAN|1A03_HUMAN|1C07_HUMAN|B2MG_HUMAN|2B1G_HUMAN|IRF4_HUMAN|DRB4_HUMAN|SUMO1_HUMAN|2B1F_HUMAN|1B07_HUMAN|1A01_HUMAN|2B13_HUMAN|IRF9_HUMAN|JAK1_HUMAN
70848	7.2169E-19	3.6097E-17	25	815	108	37534	response to growth factor stimulus	PTN11_HUMAN|FGF2_HUMAN|SMAD4_HUMAN|GRB2_HUMAN|RASK_HUMAN|NEDD8_HUMAN|ERBB2_HUMAN|SMAD7_HUMAN|YES_HUMAN|PLCG1_HUMAN|CALM_HUMAN|SMAD5_HUMAN|SMAD2_HUMAN|PK3CB_HUMAN|SHC1_HUMAN|MP2K1_HUMAN|ADCY2_HUMAN|IRS1_HUMAN|FOS_HUMAN|UCHL5_HUMAN|RHOA_HUMAN|MTOR_HUMAN|EGF_HUMAN|PARP1_HUMAN|CREB1_HUMAN
9966	8.6687E-19	4.2624E-17	44	3377	108	37534	regulation of signal transduction	PTN11_HUMAN|A2MG_HUMAN|LIS1_HUMAN|FGF2_HUMAN|THIO_HUMAN|SMAD4_HUMAN|GRB2_HUMAN|RASK_HUMAN|ERBB2_HUMAN|IRF4_HUMAN|SMAD7_HUMAN|PLCG1_HUMAN|SUMO1_HUMAN|CALM_HUMAN|PLCB1_HUMAN|SMAD2_HUMAN|RAC3_HUMAN|CSF1R_HUMAN|TYK2_HUMAN|PK3CB_HUMAN|SHC1_HUMAN|RBX1_HUMAN|CD4_HUMAN|RHOG_HUMAN|MP2K1_HUMAN|RORA_HUMAN|IRS1_HUMAN|CCND1_HUMAN|FBW1A_HUMAN|PIN1_HUMAN|CXCR4_HUMAN|UCHL5_HUMAN|NCOA3_HUMAN|GNAI2_HUMAN|SMCA4_HUM…
80090	1.0676E-18	5.1620E-17	71	9502	108	37534	regulation of primary metabolic process	PTN11_HUMAN|SGT1_HUMAN|RPB9_HUMAN|THIO_HUMAN|ELOB_HUMAN|SMAD4_HUMAN|SKP1_HUMAN|NEDD8_HUMAN|RASK_HUMAN|FGF13_HUMAN|HSP7C_HUMAN|ERBB2_HUMAN|IRF4_HUMAN|PLCG1_HUMAN|SMAD5_HUMAN|SMAD2_HUMAN|EPAS1_HUMAN|UB2D2_HUMAN|PK3CB_HUMAN|RBX1_HUMAN|SHC1_HUMAN|RHOG_HUMAN|TYY1_HUMAN|MP2K1_HUMAN|APC5_HUMAN|IRS1_HUMAN|RORA_HUMAN|CCNH_HUMAN|PIN1_HUMAN|NCOA3_HUMAN|UCHL5_HUMAN|CXCR4_HUMAN|ELOC_HUMAN|GNAI2_HUMAN|CEBPD_HU…
31399	1.4056E-18	6.6847E-17	34	1869	108	37534	regulation of protein modification process	PTN11_HUMAN|COT2_HUMAN|FGF2_HUMAN|THIO_HUMAN|SMAD4_HUMAN|SKP1_HUMAN|RASK_HUMAN|FGF13_HUMAN|ERBB2_HUMAN|SMAD7_HUMAN|APC11_HUMAN|PLCG1_HUMAN|CALM_HUMAN|KAT2B_HUMAN|CTBP1_HUMAN|CSF1R_HUMAN|PK3CB_HUMAN|CCNB1_HUMAN|SHC1_HUMAN|CD4_HUMAN|MP2K1_HUMAN|ADCY2_HUMAN|APC5_HUMAN|CCNH_HUMAN|CDK7_HUMAN|CCND1_HUMAN|FBW1A_HUMAN|CXCR4_HUMAN|PIN1_HUMAN|GNAI2_HUMAN|MTOR_HUMAN|EGF_HUMAN|TAB2_HUMAN|KSYK_HUMAN
50789	1.4352E-18	6.7153E-17	97	18828	108	37534	regulation of biological process	ALDOA_HUMAN|PTN11_HUMAN|SGT1_HUMAN|RPB9_HUMAN|ELOB_HUMAN|SMAD4_HUMAN|NEDD8_HUMAN|HSP7C_HUMAN|FGF13_HUMAN|IRF4_HUMAN|PLCG1_HUMAN|2B13_HUMAN|CYTSA_HUMAN|UB2D2_HUMAN|RAB5A_HUMAN|RBX1_HUMAN|IRS1_HUMAN|APC5_HUMAN|NCOA3_HUMAN|CEBPD_HUMAN|B2MG_HUMAN|MTOR_HUMAN|DRB4_HUMAN|CBP_HUMAN|OAZ1_HUMAN|JAK1_HUMAN|FINC_HUMAN|NTAL_HUMAN|A2MG_HUMAN|LIS1_HUMAN|GRB2_HUMAN|SMAD7_HUMAN|APC11_HUMAN|SEPT2_HUMAN|PLCB1_HUMAN…
31323	1.9183E-18	8.8335E-17	71	9597	108	37534	regulation of cellular metabolic process	PTN11_HUMAN|SGT1_HUMAN|RPB9_HUMAN|THIO_HUMAN|ELOB_HUMAN|SMAD4_HUMAN|SKP1_HUMAN|NEDD8_HUMAN|RASK_HUMAN|FGF13_HUMAN|HSP7C_HUMAN|ERBB2_HUMAN|IRF4_HUMAN|PLCG1_HUMAN|SMAD5_HUMAN|SMAD2_HUMAN|EPAS1_HUMAN|UB2D2_HUMAN|PK3CB_HUMAN|RBX1_HUMAN|SHC1_HUMAN|RHOG_HUMAN|TYY1_HUMAN|MP2K1_HUMAN|APC5_HUMAN|IRS1_HUMAN|RORA_HUMAN|CCNH_HUMAN|PIN1_HUMAN|NCOA3_HUMAN|UCHL5_HUMAN|CXCR4_HUMAN|ELOC_HUMAN|GNAI2_HUMAN|CEBPD_HU…
19221	2.4365E-18	1.1044E-16	22	596	108	37534	cytokine-mediated signaling pathway	CSF1R_HUMAN|TYK2_HUMAN|PTN11_HUMAN|1B08_HUMAN|1C07_HUMAN|1A03_HUMAN|PIN1_HUMAN|CXCR4_HUMAN|B2MG_HUMAN|RASK_HUMAN|2B1G_HUMAN|IRF4_HUMAN|PLCG1_HUMAN|DRB4_HUMAN|SUMO1_HUMAN|1B07_HUMAN|2B1F_HUMAN|PLCB1_HUMAN|1A01_HUMAN|2B13_HUMAN|IRF9_HUMAN|JAK1_HUMAN
50878	4.0388E-18	1.8026E-16	24	783	108	37534	regulation of body fluid levels	ALDOA_HUMAN|KIF2A_HUMAN|PK3CB_HUMAN|PTN11_HUMAN|RAB5A_HUMAN|SHC1_HUMAN|A2MG_HUMAN|RHOG_HUMAN|H33_HUMAN|ADCY2_HUMAN|LAT2_HUMAN|CCND1_HUMAN|GRB2_HUMAN|GNAI2_HUMAN|RHOA_HUMAN|RASK_HUMAN|YES_HUMAN|PLCG1_HUMAN|ACTB_HUMAN|CALM_HUMAN|EGF_HUMAN|CREB1_HUMAN|KSYK_HUMAN|FINC_HUMAN
43549	4.8062E-18	2.1125E-16	27	1087	108	37534	regulation of kinase activity	CSF1R_HUMAN|PTN11_HUMAN|PK3CB_HUMAN|SHC1_HUMAN|CCNB1_HUMAN|COT2_HUMAN|CD4_HUMAN|MP2K1_HUMAN|ADCY2_HUMAN|IRS1_HUMAN|FGF2_HUMAN|CCNH_HUMAN|THIO_HUMAN|CDK7_HUMAN|CCND1_HUMAN|CXCR4_HUMAN|GNAI2_HUMAN|RASK_HUMAN|FGF13_HUMAN|ERBB2_HUMAN|PLCG1_HUMAN|MTOR_HUMAN|CALM_HUMAN|EGF_HUMAN|KAT2B_HUMAN|TAB2_HUMAN|KSYK_HUMAN
44763	7.2881E-18	3.1556E-16	99	20158	108	37534	single-organism cellular process	ALDOA_HUMAN|PTN11_HUMAN|LAT2_HUMAN|RPB9_HUMAN|ELOB_HUMAN|SMAD4_HUMAN|NEDD8_HUMAN|HSP7C_HUMAN|FGF13_HUMAN|IRF4_HUMAN|PLCG1_HUMAN|2B13_HUMAN|CYTSA_HUMAN|UB2D2_HUMAN|RAB5A_HUMAN|RBX1_HUMAN|IRS1_HUMAN|APC5_HUMAN|NCOA3_HUMAN|B2MG_HUMAN|MTOR_HUMAN|DRB4_HUMAN|CBP_HUMAN|JAK1_HUMAN|FINC_HUMAN|NTAL_HUMAN|A2MG_HUMAN|LIS1_HUMAN|GRB2_HUMAN|SMAD7_HUMAN|APC11_HUMAN|SEPT2_HUMAN|PLCB1_HUMAN|CCNB1_HUMAN|CD4_HUMAN|…
45859	9.3069E-18	3.9705E-16	26	1010	108	37534	regulation of protein kinase activity	CSF1R_HUMAN|PTN11_HUMAN|PK3CB_HUMAN|CCNB1_HUMAN|SHC1_HUMAN|COT2_HUMAN|CD4_HUMAN|MP2K1_HUMAN|ADCY2_HUMAN|FGF2_HUMAN|CCNH_HUMAN|THIO_HUMAN|CDK7_HUMAN|CCND1_HUMAN|CXCR4_HUMAN|GNAI2_HUMAN|RASK_HUMAN|FGF13_HUMAN|ERBB2_HUMAN|PLCG1_HUMAN|MTOR_HUMAN|CALM_HUMAN|EGF_HUMAN|KAT2B_HUMAN|TAB2_HUMAN|KSYK_HUMAN
42060	9.4490E-18	3.9727E-16	24	813	108	37534	wound healing	ALDOA_HUMAN|KIF2A_HUMAN|PK3CB_HUMAN|PTN11_HUMAN|RAB5A_HUMAN|SHC1_HUMAN|CCNB1_HUMAN|A2MG_HUMAN|RHOG_HUMAN|H33_HUMAN|LAT2_HUMAN|FGF2_HUMAN|GRB2_HUMAN|GNAI2_HUMAN|RHOA_HUMAN|RASK_HUMAN|ERBB2_HUMAN|YES_HUMAN|PLCG1_HUMAN|ACTB_HUMAN|CALM_HUMAN|EGF_HUMAN|KSYK_HUMAN|FINC_HUMAN
71346	1.0363E-17	4.2947E-16	15	188	108	37534	cellular response to interferon-gamma	PTN11_HUMAN|1B08_HUMAN|1A03_HUMAN|1C07_HUMAN|B2MG_HUMAN|2B1G_HUMAN|IRF4_HUMAN|DRB4_HUMAN|SUMO1_HUMAN|2B1F_HUMAN|1B07_HUMAN|1A01_HUMAN|2B13_HUMAN|IRF9_HUMAN|JAK1_HUMAN
19222	1.1869E-17	4.8497E-16	74	10780	108	37534	regulation of metabolic process	PTN11_HUMAN|SGT1_HUMAN|RPB9_HUMAN|THIO_HUMAN|ELOB_HUMAN|SMAD4_HUMAN|SKP1_HUMAN|NEDD8_HUMAN|RASK_HUMAN|FGF13_HUMAN|HSP7C_HUMAN|ERBB2_HUMAN|IRF4_HUMAN|PLCG1_HUMAN|SMAD5_HUMAN|SMAD2_HUMAN|EPAS1_HUMAN|UB2D2_HUMAN|PK3CB_HUMAN|RBX1_HUMAN|SHC1_HUMAN|RHOG_HUMAN|TYY1_HUMAN|MP2K1_HUMAN|APC5_HUMAN|IRS1_HUMAN|RORA_HUMAN|CCNH_HUMAN|PIN1_HUMAN|ELOC_HUMAN|CXCR4_HUMAN|UCHL5_HUMAN|NCOA3_HUMAN|GNAI2_HUMAN|CEBPD_HU…
51338	1.2378E-17	4.9873E-16	27	1129	108	37534	regulation of transferase activity	CSF1R_HUMAN|PTN11_HUMAN|PK3CB_HUMAN|SHC1_HUMAN|CCNB1_HUMAN|COT2_HUMAN|CD4_HUMAN|MP2K1_HUMAN|ADCY2_HUMAN|IRS1_HUMAN|FGF2_HUMAN|CCNH_HUMAN|THIO_HUMAN|CDK7_HUMAN|CCND1_HUMAN|CXCR4_HUMAN|GNAI2_HUMAN|RASK_HUMAN|FGF13_HUMAN|ERBB2_HUMAN|PLCG1_HUMAN|MTOR_HUMAN|CALM_HUMAN|EGF_HUMAN|KAT2B_HUMAN|TAB2_HUMAN|KSYK_HUMAN
50817	1.3092E-17	5.1325E-16	21	564	108	37534	coagulation	ALDOA_HUMAN|KIF2A_HUMAN|PK3CB_HUMAN|PTN11_HUMAN|RAB5A_HUMAN|SHC1_HUMAN|A2MG_HUMAN|RHOG_HUMAN|H33_HUMAN|LAT2_HUMAN|GRB2_HUMAN|GNAI2_HUMAN|RHOA_HUMAN|RASK_HUMAN|YES_HUMAN|PLCG1_HUMAN|ACTB_HUMAN|CALM_HUMAN|EGF_HUMAN|KSYK_HUMAN|FINC_HUMAN
7596	1.3092E-17	5.1325E-16	21	564	108	37534	blood coagulation	ALDOA_HUMAN|KIF2A_HUMAN|PK3CB_HUMAN|PTN11_HUMAN|RAB5A_HUMAN|SHC1_HUMAN|A2MG_HUMAN|RHOG_HUMAN|H33_HUMAN|LAT2_HUMAN|GRB2_HUMAN|GNAI2_HUMAN|RHOA_HUMAN|RASK_HUMAN|YES_HUMAN|PLCG1_HUMAN|ACTB_HUMAN|CALM_HUMAN|EGF_HUMAN|KSYK_HUMAN|FINC_HUMAN
7599	1.7998E-17	6.9618E-16	21	573	108	37534	hemostasis	ALDOA_HUMAN|KIF2A_HUMAN|PK3CB_HUMAN|PTN11_HUMAN|RAB5A_HUMAN|SHC1_HUMAN|A2MG_HUMAN|RHOG_HUMAN|H33_HUMAN|LAT2_HUMAN|GRB2_HUMAN|GNAI2_HUMAN|RHOA_HUMAN|RASK_HUMAN|YES_HUMAN|PLCG1_HUMAN|ACTB_HUMAN|CALM_HUMAN|EGF_HUMAN|KSYK_HUMAN|FINC_HUMAN
9611	4.2265E-17	1.6133E-15	29	1422	108	37534	response to wounding	ALDOA_HUMAN|PTN11_HUMAN|KIF2A_HUMAN|A2MG_HUMAN|LAT2_HUMAN|FGF2_HUMAN|GRB2_HUMAN|RASK_HUMAN|ERBB2_HUMAN|YES_HUMAN|PLCG1_HUMAN|ACTB_HUMAN|CALM_HUMAN|CSF1R_HUMAN|RAB5A_HUMAN|PK3CB_HUMAN|CCNB1_HUMAN|SHC1_HUMAN|RHOG_HUMAN|H33_HUMAN|MP2K1_HUMAN|FOS_HUMAN|CXCR4_HUMAN|GNAI2_HUMAN|RHOA_HUMAN|2B1G_HUMAN|EGF_HUMAN|FINC_HUMAN|KSYK_HUMAN
30154	4.3732E-17	1.6476E-15	50	4925	108	37534	cell differentiation	PTN11_HUMAN|RPB9_HUMAN|SMAD4_HUMAN|RASK_HUMAN|ERBB2_HUMAN|FGF13_HUMAN|HSP7C_HUMAN|IRF4_HUMAN|PLCG1_HUMAN|ACTB_HUMAN|SMAD5_HUMAN|SMAD2_HUMAN|EPAS1_HUMAN|RAC3_HUMAN|TYK2_HUMAN|RHOG_HUMAN|TYY1_HUMAN|MP2K1_HUMAN|RORA_HUMAN|CXCR4_HUMAN|B2MG_HUMAN|RHOA_HUMAN|GPC1_HUMAN|MTOR_HUMAN|CBP_HUMAN|PARP1_HUMAN|CREB1_HUMAN|FINC_HUMAN|JAK1_HUMAN|KSYK_HUMAN|KIF2A_HUMAN|A2MG_HUMAN|COT2_HUMAN|LIS1_HUMAN|FGF2_HUMAN|G…
7173	5.1246E-17	1.9059E-15	15	209	108	37534	epidermal growth factor receptor signaling pathway	PTN11_HUMAN|PK3CB_HUMAN|SHC1_HUMAN|MP2K1_HUMAN|ADCY2_HUMAN|IRS1_HUMAN|FGF2_HUMAN|GRB2_HUMAN|RASK_HUMAN|ERBB2_HUMAN|PLCG1_HUMAN|MTOR_HUMAN|CALM_HUMAN|EGF_HUMAN|CREB1_HUMAN
50778	6.1671E-17	2.2647E-15	23	787	108	37534	positive regulation of immune response	PK3CB_HUMAN|NTAL_HUMAN|CD4_HUMAN|MP2K1_HUMAN|1B08_HUMAN|FOS_HUMAN|1C07_HUMAN|1A03_HUMAN|GRB2_HUMAN|B2MG_HUMAN|2B1G_HUMAN|YES_HUMAN|PLCG1_HUMAN|DRB4_HUMAN|ACTB_HUMAN|1B07_HUMAN|2B1F_HUMAN|1A01_HUMAN|CREB1_HUMAN|2B13_HUMAN|UB2D2_HUMAN|TAB2_HUMAN|KSYK_HUMAN
38127	6.3489E-17	2.3023E-15	15	212	108	37534	ERBB signaling pathway	PTN11_HUMAN|PK3CB_HUMAN|SHC1_HUMAN|MP2K1_HUMAN|ADCY2_HUMAN|IRS1_HUMAN|FGF2_HUMAN|GRB2_HUMAN|RASK_HUMAN|ERBB2_HUMAN|PLCG1_HUMAN|MTOR_HUMAN|CALM_HUMAN|EGF_HUMAN|CREB1_HUMAN
48519	6.6615E-17	2.3858E-15	55	6066	108	37534	negative regulation of biological process	PTN11_HUMAN|RPB9_HUMAN|THIO_HUMAN|SMAD4_HUMAN|RASK_HUMAN|FGF13_HUMAN|HSP7C_HUMAN|ERBB2_HUMAN|IRF4_HUMAN|1B07_HUMAN|SMAD2_HUMAN|EPAS1_HUMAN|CYTSA_HUMAN|RBX1_HUMAN|TYY1_HUMAN|MP2K1_HUMAN|IRS1_HUMAN|APC5_HUMAN|RORA_HUMAN|CCNH_HUMAN|UCHL5_HUMAN|PIN1_HUMAN|GNAI2_HUMAN|RHOA_HUMAN|GPC1_HUMAN|MTOR_HUMAN|CBP_HUMAN|PARP1_HUMAN|CREB1_HUMAN|OAZ1_HUMAN|A2MG_HUMAN|COT2_HUMAN|LIS1_HUMAN|FGF2_HUMAN|GRB2_HUMAN|NR…
8543	6.8139E-17	2.4106E-15	15	213	108	37534	fibroblast growth factor receptor signaling pathway	PTN11_HUMAN|PK3CB_HUMAN|SHC1_HUMAN|MP2K1_HUMAN|ADCY2_HUMAN|IRS1_HUMAN|FGF2_HUMAN|GRB2_HUMAN|RASK_HUMAN|ERBB2_HUMAN|PLCG1_HUMAN|MTOR_HUMAN|CALM_HUMAN|EGF_HUMAN|CREB1_HUMAN
51239	7.4843E-17	2.6159E-15	44	3801	108	37534	regulation of multicellular organismal process	PTN11_HUMAN|COT2_HUMAN|LIS1_HUMAN|FGF2_HUMAN|SMAD4_HUMAN|NR1D2_HUMAN|RASK_HUMAN|FGF13_HUMAN|ERBB2_HUMAN|SMAD7_HUMAN|IRF4_HUMAN|PLCG1_HUMAN|DPYL2_HUMAN|CALM_HUMAN|1B07_HUMAN|PLCB1_HUMAN|SMAD5_HUMAN|SMAD2_HUMAN|EPAS1_HUMAN|CSF1R_HUMAN|RAB5A_HUMAN|CCNB1_HUMAN|COLI_HUMAN|CD4_HUMAN|MP2K1_HUMAN|RORA_HUMAN|FOS_HUMAN|CCND1_HUMAN|PIN1_HUMAN|CXCR4_HUMAN|NCOA3_HUMAN|GNAI2_HUMAN|COT1_HUMAN|RHOA_HUMAN|2B1G_HU…
34341	9.0090E-17	3.1113E-15	15	217	108	37534	response to interferon-gamma	PTN11_HUMAN|1B08_HUMAN|1A03_HUMAN|1C07_HUMAN|B2MG_HUMAN|2B1G_HUMAN|IRF4_HUMAN|DRB4_HUMAN|SUMO1_HUMAN|2B1F_HUMAN|1B07_HUMAN|1A01_HUMAN|2B13_HUMAN|IRF9_HUMAN|JAK1_HUMAN
10628	1.0182E-16	3.4751E-15	33	2008	108	37534	positive regulation of gene expression	COT2_HUMAN|FGF2_HUMAN|SMAD4_HUMAN|NR1D2_HUMAN|RASK_HUMAN|ERBB2_HUMAN|SMAD7_HUMAN|IRF4_HUMAN|PLCB1_HUMAN|SMAD5_HUMAN|KAT2B_HUMAN|SMAD2_HUMAN|EPAS1_HUMAN|COLI_HUMAN|RHOG_HUMAN|TYY1_HUMAN|MP2K1_HUMAN|RORA_HUMAN|FOS_HUMAN|CCNH_HUMAN|CDK7_HUMAN|FBW1A_HUMAN|NCOA3_HUMAN|SMCA4_HUMAN|CEBPD_HUMAN|COT1_HUMAN|RXRA_HUMAN|MTOR_HUMAN|CBP_HUMAN|EGF_HUMAN|PARP1_HUMAN|CREB1_HUMAN|ERR1_HUMAN
32502	1.0689E-16	3.6055E-15	63	8081	108	37534	developmental process	PTN11_HUMAN|RPB9_HUMAN|SMAD4_HUMAN|NEDD8_HUMAN|RASK_HUMAN|FGF13_HUMAN|HSP7C_HUMAN|ERBB2_HUMAN|IRF4_HUMAN|PLCG1_HUMAN|ACTB_HUMAN|SMAD5_HUMAN|SMAD2_HUMAN|EPAS1_HUMAN|RAC3_HUMAN|PK3CB_HUMAN|TYK2_HUMAN|SHC1_HUMAN|RHOG_HUMAN|TYY1_HUMAN|MP2K1_HUMAN|IRS1_HUMAN|RORA_HUMAN|NCOA3_HUMAN|UCHL5_HUMAN|CXCR4_HUMAN|B2MG_HUMAN|RHOA_HUMAN|GPC1_HUMAN|MTOR_HUMAN|CBP_HUMAN|PARP1_HUMAN|CREB1_HUMAN|TAB2_HUMAN|KSYK_HUMA…
42325	1.1825E-16	3.9431E-15	30	1607	108	37534	regulation of phosphorylation	PTN11_HUMAN|COT2_HUMAN|THIO_HUMAN|FGF2_HUMAN|SMAD4_HUMAN|RASK_HUMAN|FGF13_HUMAN|ERBB2_HUMAN|SMAD7_HUMAN|PLCG1_HUMAN|CALM_HUMAN|KAT2B_HUMAN|CSF1R_HUMAN|PK3CB_HUMAN|CCNB1_HUMAN|SHC1_HUMAN|CD4_HUMAN|MP2K1_HUMAN|ADCY2_HUMAN|IRS1_HUMAN|CCNH_HUMAN|CDK7_HUMAN|CCND1_HUMAN|CXCR4_HUMAN|PIN1_HUMAN|GNAI2_HUMAN|MTOR_HUMAN|EGF_HUMAN|TAB2_HUMAN|KSYK_HUMAN
48011	1.3119E-16	4.3249E-15	16	276	108	37534	neurotrophin TRK receptor signaling pathway	PTN11_HUMAN|PK3CB_HUMAN|SHC1_HUMAN|MP2K1_HUMAN|ADCY2_HUMAN|IRS1_HUMAN|FGF2_HUMAN|GRB2_HUMAN|RASK_HUMAN|RHOA_HUMAN|ERBB2_HUMAN|PLCG1_HUMAN|MTOR_HUMAN|CALM_HUMAN|EGF_HUMAN|CREB1_HUMAN
7169	1.3395E-16	4.3661E-15	24	915	108	37534	transmembrane receptor protein tyrosine kinase signaling pathway	CSF1R_HUMAN|TYK2_HUMAN|PK3CB_HUMAN|PTN11_HUMAN|SHC1_HUMAN|CD4_HUMAN|MP2K1_HUMAN|ADCY2_HUMAN|IRS1_HUMAN|FGF2_HUMAN|GRB2_HUMAN|RHOA_HUMAN|RASK_HUMAN|ERBB2_HUMAN|YES_HUMAN|PLCG1_HUMAN|MTOR_HUMAN|ACTB_HUMAN|CALM_HUMAN|PLCB1_HUMAN|EGF_HUMAN|CREB1_HUMAN|KSYK_HUMAN|JAK1_HUMAN
1932	1.3884E-16	4.4754E-15	29	1488	108	37534	regulation of protein phosphorylation	PTN11_HUMAN|COT2_HUMAN|THIO_HUMAN|FGF2_HUMAN|SMAD4_HUMAN|RASK_HUMAN|ERBB2_HUMAN|FGF13_HUMAN|SMAD7_HUMAN|PLCG1_HUMAN|CALM_HUMAN|KAT2B_HUMAN|CSF1R_HUMAN|PK3CB_HUMAN|CCNB1_HUMAN|SHC1_HUMAN|CD4_HUMAN|MP2K1_HUMAN|ADCY2_HUMAN|CCNH_HUMAN|CDK7_HUMAN|CCND1_HUMAN|CXCR4_HUMAN|PIN1_HUMAN|GNAI2_HUMAN|MTOR_HUMAN|EGF_HUMAN|TAB2_HUMAN|KSYK_HUMAN
50790	1.6095E-16	5.1309E-15	40	3155	108	37534	regulation of catalytic activity	PTN11_HUMAN|COT2_HUMAN|A2MG_HUMAN|FGF2_HUMAN|THIO_HUMAN|SKP1_HUMAN|RASK_HUMAN|FGF13_HUMAN|ERBB2_HUMAN|SMAD7_HUMAN|APC11_HUMAN|PLCG1_HUMAN|CALM_HUMAN|PLCB1_HUMAN|SEPT2_HUMAN|KAT2B_HUMAN|CSF1R_HUMAN|PK3CB_HUMAN|CCNB1_HUMAN|SHC1_HUMAN|CD4_HUMAN|MP2K1_HUMAN|ADCY2_HUMAN|APC5_HUMAN|IRS1_HUMAN|CCNH_HUMAN|CDK7_HUMAN|CCND1_HUMAN|FBW1A_HUMAN|PIN1_HUMAN|CXCR4_HUMAN|UCHL5_HUMAN|GNAI2_HUMAN|MTOR_HUMAN|EGF_HUM…
6366	1.8409E-16	5.8049E-15	23	828	108	37534	transcription from RNA polymerase II promoter	SGT1_HUMAN|RORA_HUMAN|FOS_HUMAN|CCNH_HUMAN|RPB9_HUMAN|CDK7_HUMAN|ELOB_HUMAN|SMAD4_HUMAN|ELOC_HUMAN|CEBPD_HUMAN|COT1_HUMAN|NR1D2_HUMAN|HLF_HUMAN|RXRA_HUMAN|SMAD7_HUMAN|CBP_HUMAN|PARP1_HUMAN|CREB1_HUMAN|KAT2B_HUMAN|SMAD2_HUMAN|EPAS1_HUMAN|ERR1_HUMAN|IRF9_HUMAN
48856	2.2561E-16	7.0377E-15	59	7186	108	37534	anatomical structure development	PTN11_HUMAN|RPB9_HUMAN|SMAD4_HUMAN|NEDD8_HUMAN|RASK_HUMAN|FGF13_HUMAN|HSP7C_HUMAN|ERBB2_HUMAN|IRF4_HUMAN|PLCG1_HUMAN|ACTB_HUMAN|SMAD5_HUMAN|SMAD2_HUMAN|EPAS1_HUMAN|RAC3_HUMAN|PK3CB_HUMAN|SHC1_HUMAN|RHOG_HUMAN|TYY1_HUMAN|MP2K1_HUMAN|IRS1_HUMAN|RORA_HUMAN|NCOA3_HUMAN|UCHL5_HUMAN|CXCR4_HUMAN|B2MG_HUMAN|RHOA_HUMAN|GPC1_HUMAN|MTOR_HUMAN|CBP_HUMAN|PARP1_HUMAN|CREB1_HUMAN|TAB2_HUMAN|FINC_HUMAN|KSYK_HUMA…
38179	2.8647E-16	8.8411E-15	16	290	108	37534	neurotrophin signaling pathway	PTN11_HUMAN|PK3CB_HUMAN|SHC1_HUMAN|MP2K1_HUMAN|ADCY2_HUMAN|IRS1_HUMAN|FGF2_HUMAN|GRB2_HUMAN|RASK_HUMAN|RHOA_HUMAN|ERBB2_HUMAN|PLCG1_HUMAN|MTOR_HUMAN|CALM_HUMAN|EGF_HUMAN|CREB1_HUMAN
50793	3.1828E-16	9.7192E-15	39	3045	108	37534	regulation of developmental process	ALDOA_HUMAN|LIS1_HUMAN|FGF2_HUMAN|RPB9_HUMAN|SMAD4_HUMAN|NR1D2_HUMAN|RASK_HUMAN|FGF13_HUMAN|ERBB2_HUMAN|SMAD7_HUMAN|IRF4_HUMAN|PLCG1_HUMAN|DPYL2_HUMAN|1B07_HUMAN|PLCB1_HUMAN|SMAD5_HUMAN|SMAD2_HUMAN|EPAS1_HUMAN|RAC3_HUMAN|CSF1R_HUMAN|CCNB1_HUMAN|MP2K1_HUMAN|RORA_HUMAN|FOS_HUMAN|CCND1_HUMAN|CXCR4_HUMAN|NCOA3_HUMAN|SMCA4_HUMAN|COT1_HUMAN|RHOA_HUMAN|RXRA_HUMAN|GPC1_HUMAN|MTOR_HUMAN|CBP_HUMAN|EGF_HUMA…
33674	3.5165E-16	1.0626E-14	21	665	108	37534	positive regulation of kinase activity	CSF1R_HUMAN|PTN11_HUMAN|PK3CB_HUMAN|SHC1_HUMAN|CD4_HUMAN|MP2K1_HUMAN|ADCY2_HUMAN|IRS1_HUMAN|FGF2_HUMAN|THIO_HUMAN|CCND1_HUMAN|CXCR4_HUMAN|GNAI2_HUMAN|RASK_HUMAN|FGF13_HUMAN|ERBB2_HUMAN|PLCG1_HUMAN|CALM_HUMAN|EGF_HUMAN|TAB2_HUMAN|KSYK_HUMAN
48869	3.5743E-16	1.0690E-14	50	5181	108	37534	cellular developmental process	PTN11_HUMAN|RPB9_HUMAN|SMAD4_HUMAN|RASK_HUMAN|ERBB2_HUMAN|FGF13_HUMAN|HSP7C_HUMAN|IRF4_HUMAN|PLCG1_HUMAN|ACTB_HUMAN|SMAD5_HUMAN|SMAD2_HUMAN|EPAS1_HUMAN|RAC3_HUMAN|TYK2_HUMAN|RHOG_HUMAN|TYY1_HUMAN|MP2K1_HUMAN|RORA_HUMAN|CXCR4_HUMAN|B2MG_HUMAN|RHOA_HUMAN|GPC1_HUMAN|MTOR_HUMAN|CBP_HUMAN|PARP1_HUMAN|CREB1_HUMAN|FINC_HUMAN|JAK1_HUMAN|KSYK_HUMAN|KIF2A_HUMAN|A2MG_HUMAN|COT2_HUMAN|LIS1_HUMAN|FGF2_HUMAN|G…
44767	4.3459E-16	1.2865E-14	55	6324	108	37534	single-organism developmental process	PTN11_HUMAN|RPB9_HUMAN|SMAD4_HUMAN|RASK_HUMAN|FGF13_HUMAN|HSP7C_HUMAN|ERBB2_HUMAN|IRF4_HUMAN|PLCG1_HUMAN|ACTB_HUMAN|SMAD5_HUMAN|SMAD2_HUMAN|EPAS1_HUMAN|RAC3_HUMAN|PK3CB_HUMAN|SHC1_HUMAN|RHOG_HUMAN|TYY1_HUMAN|MP2K1_HUMAN|IRS1_HUMAN|RORA_HUMAN|NCOA3_HUMAN|UCHL5_HUMAN|CXCR4_HUMAN|B2MG_HUMAN|RHOA_HUMAN|GPC1_HUMAN|MTOR_HUMAN|CBP_HUMAN|PARP1_HUMAN|CREB1_HUMAN|TAB2_HUMAN|FINC_HUMAN|KSYK_HUMAN|COT2_HUMAN…
44699	4.4351E-16	1.2996E-14	101	22170	108	37534	single-organism process	ALDOA_HUMAN|PTN11_HUMAN|SGT1_HUMAN|LAT2_HUMAN|RPB9_HUMAN|ELOB_HUMAN|SMAD4_HUMAN|NEDD8_HUMAN|HSP7C_HUMAN|FGF13_HUMAN|IRF4_HUMAN|PLCG1_HUMAN|2B13_HUMAN|CYTSA_HUMAN|UB2D2_HUMAN|RAB5A_HUMAN|RBX1_HUMAN|IRS1_HUMAN|APC5_HUMAN|NCOA3_HUMAN|B2MG_HUMAN|MTOR_HUMAN|DRB4_HUMAN|CBP_HUMAN|JAK1_HUMAN|FINC_HUMAN|NTAL_HUMAN|A2MG_HUMAN|LIS1_HUMAN|GRB2_HUMAN|SMAD7_HUMAN|APC11_HUMAN|SEPT2_HUMAN|PLCB1_HUMAN|CCNB1_HUMAN…
44344	5.1944E-16	1.5069E-14	15	244	108	37534	cellular response to fibroblast growth factor stimulus	PTN11_HUMAN|PK3CB_HUMAN|SHC1_HUMAN|MP2K1_HUMAN|ADCY2_HUMAN|IRS1_HUMAN|FGF2_HUMAN|GRB2_HUMAN|RASK_HUMAN|ERBB2_HUMAN|PLCG1_HUMAN|MTOR_HUMAN|CALM_HUMAN|EGF_HUMAN|CREB1_HUMAN
51347	5.6315E-16	1.6175E-14	21	681	108	37534	positive regulation of transferase activity	CSF1R_HUMAN|PTN11_HUMAN|PK3CB_HUMAN|SHC1_HUMAN|CD4_HUMAN|MP2K1_HUMAN|ADCY2_HUMAN|IRS1_HUMAN|FGF2_HUMAN|THIO_HUMAN|CCND1_HUMAN|CXCR4_HUMAN|GNAI2_HUMAN|RASK_HUMAN|FGF13_HUMAN|ERBB2_HUMAN|PLCG1_HUMAN|CALM_HUMAN|EGF_HUMAN|TAB2_HUMAN|KSYK_HUMAN
44093	7.3173E-16	2.0675E-14	34	2301	108	37534	positive regulation of molecular function	PTN11_HUMAN|FGF2_HUMAN|THIO_HUMAN|SKP1_HUMAN|RASK_HUMAN|FGF13_HUMAN|ERBB2_HUMAN|IRF4_HUMAN|APC11_HUMAN|PLCG1_HUMAN|CALM_HUMAN|PLCB1_HUMAN|CSF1R_HUMAN|PK3CB_HUMAN|CCNB1_HUMAN|SHC1_HUMAN|CD4_HUMAN|MP2K1_HUMAN|ADCY2_HUMAN|APC5_HUMAN|IRS1_HUMAN|CCND1_HUMAN|FBW1A_HUMAN|NCOA3_HUMAN|CXCR4_HUMAN|PIN1_HUMAN|GNAI2_HUMAN|SMCA4_HUMAN|PARP1_HUMAN|EGF_HUMAN|CREB1_HUMAN|TAB2_HUMAN|KSYK_HUMAN|FINC_HUMAN
71345	7.3408E-16	2.0675E-14	22	784	108	37534	cellular response to cytokine stimulus	CSF1R_HUMAN|TYK2_HUMAN|PTN11_HUMAN|1B08_HUMAN|1C07_HUMAN|1A03_HUMAN|PIN1_HUMAN|CXCR4_HUMAN|B2MG_HUMAN|RASK_HUMAN|2B1G_HUMAN|IRF4_HUMAN|PLCG1_HUMAN|DRB4_HUMAN|SUMO1_HUMAN|1B07_HUMAN|2B1F_HUMAN|PLCB1_HUMAN|1A01_HUMAN|2B13_HUMAN|IRF9_HUMAN|JAK1_HUMAN
71774	7.4538E-16	2.0792E-14	15	250	108	37534	response to fibroblast growth factor stimulus	PTN11_HUMAN|PK3CB_HUMAN|SHC1_HUMAN|MP2K1_HUMAN|ADCY2_HUMAN|IRS1_HUMAN|FGF2_HUMAN|GRB2_HUMAN|RASK_HUMAN|ERBB2_HUMAN|PLCG1_HUMAN|MTOR_HUMAN|CALM_HUMAN|EGF_HUMAN|CREB1_HUMAN
1934	9.2014E-16	2.5422E-14	24	998	108	37534	positive regulation of protein phosphorylation	CSF1R_HUMAN|PTN11_HUMAN|PK3CB_HUMAN|SHC1_HUMAN|CCNB1_HUMAN|CD4_HUMAN|MP2K1_HUMAN|ADCY2_HUMAN|FGF2_HUMAN|THIO_HUMAN|CCND1_HUMAN|SMAD4_HUMAN|PIN1_HUMAN|CXCR4_HUMAN|GNAI2_HUMAN|RASK_HUMAN|FGF13_HUMAN|ERBB2_HUMAN|PLCG1_HUMAN|MTOR_HUMAN|CALM_HUMAN|EGF_HUMAN|TAB2_HUMAN|KSYK_HUMAN
48523	1.1773E-15	3.2221E-14	51	5553	108	37534	negative regulation of cellular process	PTN11_HUMAN|RPB9_HUMAN|THIO_HUMAN|SMAD4_HUMAN|RASK_HUMAN|FGF13_HUMAN|HSP7C_HUMAN|ERBB2_HUMAN|IRF4_HUMAN|SMAD2_HUMAN|EPAS1_HUMAN|CYTSA_HUMAN|RBX1_HUMAN|TYY1_HUMAN|MP2K1_HUMAN|IRS1_HUMAN|APC5_HUMAN|RORA_HUMAN|UCHL5_HUMAN|PIN1_HUMAN|GNAI2_HUMAN|RHOA_HUMAN|GPC1_HUMAN|MTOR_HUMAN|CBP_HUMAN|PARP1_HUMAN|CREB1_HUMAN|OAZ1_HUMAN|COT2_HUMAN|LIS1_HUMAN|FGF2_HUMAN|GRB2_HUMAN|NR1D2_HUMAN|SMAD7_HUMAN|APC11_HUMAN…
40011	1.2286E-15	3.3309E-14	30	1754	108	37534	locomotion	PTN11_HUMAN|COT2_HUMAN|LIS1_HUMAN|LAT2_HUMAN|FGF2_HUMAN|SMAD4_HUMAN|GRB2_HUMAN|RASK_HUMAN|HSP7C_HUMAN|FGF13_HUMAN|ERBB2_HUMAN|YES_HUMAN|PLCG1_HUMAN|DPYL2_HUMAN|ACTB_HUMAN|CYTSA_HUMAN|PK3CB_HUMAN|TYK2_HUMAN|SHC1_HUMAN|CD4_HUMAN|RHOG_HUMAN|MP2K1_HUMAN|CXCR4_HUMAN|COT1_HUMAN|RHOA_HUMAN|GPC1_HUMAN|CREB1_HUMAN|KSYK_HUMAN|JAK1_HUMAN|FINC_HUMAN
42327	1.4885E-15	3.9982E-14	24	1020	108	37534	positive regulation of phosphorylation	CSF1R_HUMAN|PTN11_HUMAN|PK3CB_HUMAN|SHC1_HUMAN|CCNB1_HUMAN|CD4_HUMAN|MP2K1_HUMAN|ADCY2_HUMAN|FGF2_HUMAN|THIO_HUMAN|CCND1_HUMAN|SMAD4_HUMAN|PIN1_HUMAN|CXCR4_HUMAN|GNAI2_HUMAN|RASK_HUMAN|FGF13_HUMAN|ERBB2_HUMAN|PLCG1_HUMAN|MTOR_HUMAN|CALM_HUMAN|EGF_HUMAN|TAB2_HUMAN|KSYK_HUMAN
45595	1.6111E-15	4.2879E-14	33	2209	108	37534	regulation of cell differentiation	LIS1_HUMAN|FGF2_HUMAN|RPB9_HUMAN|SMAD4_HUMAN|NR1D2_HUMAN|RASK_HUMAN|FGF13_HUMAN|ERBB2_HUMAN|SMAD7_HUMAN|IRF4_HUMAN|DPYL2_HUMAN|1B07_HUMAN|PLCB1_HUMAN|SMAD5_HUMAN|SMAD2_HUMAN|EPAS1_HUMAN|RAC3_HUMAN|MP2K1_HUMAN|RORA_HUMAN|FOS_HUMAN|CCND1_HUMAN|NCOA3_HUMAN|CXCR4_HUMAN|SMCA4_HUMAN|COT1_HUMAN|RHOA_HUMAN|GPC1_HUMAN|MTOR_HUMAN|CBP_HUMAN|CREB1_HUMAN|ERR1_HUMAN|KSYK_HUMAN|FINC_HUMAN
45860	1.8994E-15	5.0091E-14	20	633	108	37534	positive regulation of protein kinase activity	CSF1R_HUMAN|PTN11_HUMAN|PK3CB_HUMAN|SHC1_HUMAN|CD4_HUMAN|MP2K1_HUMAN|ADCY2_HUMAN|FGF2_HUMAN|THIO_HUMAN|CCND1_HUMAN|CXCR4_HUMAN|GNAI2_HUMAN|RASK_HUMAN|FGF13_HUMAN|ERBB2_HUMAN|PLCG1_HUMAN|CALM_HUMAN|EGF_HUMAN|TAB2_HUMAN|KSYK_HUMAN
2684	1.9256E-15	5.0325E-14	25	1145	108	37534	positive regulation of immune system process	PK3CB_HUMAN|PTN11_HUMAN|NTAL_HUMAN|CD4_HUMAN|MP2K1_HUMAN|1B08_HUMAN|FOS_HUMAN|1C07_HUMAN|1A03_HUMAN|GRB2_HUMAN|B2MG_HUMAN|2B1G_HUMAN|YES_HUMAN|PLCG1_HUMAN|MTOR_HUMAN|DRB4_HUMAN|ACTB_HUMAN|1B07_HUMAN|2B1F_HUMAN|1A01_HUMAN|CREB1_HUMAN|2B13_HUMAN|UB2D2_HUMAN|TAB2_HUMAN|KSYK_HUMAN
6367	2.8181E-15	7.2993E-14	14	218	108	37534	transcription initiation from RNA polymerase II promoter	RORA_HUMAN|RPB9_HUMAN|CCNH_HUMAN|CDK7_HUMAN|SMAD4_HUMAN|COT1_HUMAN|NR1D2_HUMAN|RXRA_HUMAN|SMAD7_HUMAN|CBP_HUMAN|PARP1_HUMAN|SMAD2_HUMAN|KAT2B_HUMAN|ERR1_HUMAN
31326	3.1169E-15	8.0018E-14	57	7095	108	37534	regulation of cellular biosynthetic process	SGT1_HUMAN|THIO_HUMAN|RPB9_HUMAN|ELOB_HUMAN|SMAD4_HUMAN|NEDD8_HUMAN|RASK_HUMAN|HSP7C_HUMAN|ERBB2_HUMAN|IRF4_HUMAN|SMAD5_HUMAN|SMAD2_HUMAN|EPAS1_HUMAN|UB2D2_HUMAN|RBX1_HUMAN|SHC1_HUMAN|RHOG_HUMAN|TYY1_HUMAN|MP2K1_HUMAN|IRS1_HUMAN|RORA_HUMAN|CCNH_HUMAN|NCOA3_HUMAN|UCHL5_HUMAN|ELOC_HUMAN|GNAI2_HUMAN|CEBPD_HUMAN|MTOR_HUMAN|CBP_HUMAN|PARP1_HUMAN|CREB1_HUMAN|TAB2_HUMAN|IRF9_HUMAN|KSYK_HUMAN|COT2_HUMAN|…
48731	3.2862E-15	8.3624E-14	53	6148	108	37534	system development	PTN11_HUMAN|SMAD4_HUMAN|RASK_HUMAN|ERBB2_HUMAN|FGF13_HUMAN|HSP7C_HUMAN|IRF4_HUMAN|PLCG1_HUMAN|ACTB_HUMAN|SMAD5_HUMAN|SMAD2_HUMAN|EPAS1_HUMAN|RAC3_HUMAN|SHC1_HUMAN|RHOG_HUMAN|TYY1_HUMAN|MP2K1_HUMAN|IRS1_HUMAN|RORA_HUMAN|NCOA3_HUMAN|UCHL5_HUMAN|CXCR4_HUMAN|B2MG_HUMAN|RHOA_HUMAN|GPC1_HUMAN|PARP1_HUMAN|CREB1_HUMAN|TAB2_HUMAN|FINC_HUMAN|KSYK_HUMAN|KIF2A_HUMAN|COT2_HUMAN|LIS1_HUMAN|FGF2_HUMAN|GRB2_HUMA…
45893	3.8881E-15	9.8080E-14	30	1832	108	37534	positive regulation of transcription, DNA-dependent	COT2_HUMAN|FGF2_HUMAN|SMAD4_HUMAN|NR1D2_HUMAN|ERBB2_HUMAN|SMAD7_HUMAN|IRF4_HUMAN|PLCB1_HUMAN|SMAD5_HUMAN|KAT2B_HUMAN|SMAD2_HUMAN|EPAS1_HUMAN|COLI_HUMAN|RHOG_HUMAN|RORA_HUMAN|FOS_HUMAN|CCNH_HUMAN|CDK7_HUMAN|FBW1A_HUMAN|NCOA3_HUMAN|SMCA4_HUMAN|CEBPD_HUMAN|COT1_HUMAN|RXRA_HUMAN|MTOR_HUMAN|CBP_HUMAN|EGF_HUMAN|PARP1_HUMAN|CREB1_HUMAN|ERR1_HUMAN
34097	4.3066E-15	1.0770E-13	23	960	108	37534	response to cytokine stimulus	CSF1R_HUMAN|TYK2_HUMAN|PTN11_HUMAN|1B08_HUMAN|FOS_HUMAN|1C07_HUMAN|1A03_HUMAN|PIN1_HUMAN|CXCR4_HUMAN|B2MG_HUMAN|RASK_HUMAN|2B1G_HUMAN|IRF4_HUMAN|PLCG1_HUMAN|DRB4_HUMAN|SUMO1_HUMAN|1B07_HUMAN|2B1F_HUMAN|PLCB1_HUMAN|1A01_HUMAN|2B13_HUMAN|IRF9_HUMAN|JAK1_HUMAN
9889	4.6633E-15	1.1563E-13	57	7158	108	37534	regulation of biosynthetic process	SGT1_HUMAN|THIO_HUMAN|RPB9_HUMAN|ELOB_HUMAN|SMAD4_HUMAN|NEDD8_HUMAN|RASK_HUMAN|HSP7C_HUMAN|ERBB2_HUMAN|IRF4_HUMAN|SMAD5_HUMAN|SMAD2_HUMAN|EPAS1_HUMAN|UB2D2_HUMAN|RBX1_HUMAN|SHC1_HUMAN|RHOG_HUMAN|TYY1_HUMAN|MP2K1_HUMAN|IRS1_HUMAN|RORA_HUMAN|CCNH_HUMAN|NCOA3_HUMAN|UCHL5_HUMAN|ELOC_HUMAN|GNAI2_HUMAN|CEBPD_HUMAN|MTOR_HUMAN|CBP_HUMAN|PARP1_HUMAN|CREB1_HUMAN|TAB2_HUMAN|IRF9_HUMAN|KSYK_HUMAN|COT2_HUMAN|…
35556	4.8387E-15	1.1896E-13	35	2616	108	37534	intracellular signal transduction	NTAL_HUMAN|PTN11_HUMAN|A2MG_HUMAN|FGF2_HUMAN|SMAD4_HUMAN|GRB2_HUMAN|RASK_HUMAN|FGF13_HUMAN|ERBB2_HUMAN|SMAD7_HUMAN|PLCG1_HUMAN|CALM_HUMAN|PLCB1_HUMAN|SMAD5_HUMAN|SMAD2_HUMAN|RAC3_HUMAN|CSF1R_HUMAN|RAB5A_HUMAN|PK3CB_HUMAN|TYK2_HUMAN|SHC1_HUMAN|RHOG_HUMAN|MP2K1_HUMAN|ADCY2_HUMAN|IRS1_HUMAN|FOS_HUMAN|CXCR4_HUMAN|GNAI2_HUMAN|RHOA_HUMAN|MTOR_HUMAN|EGF_HUMAN|CREB1_HUMAN|TAB2_HUMAN|KSYK_HUMAN|JAK1_HUMAN
44707	5.0681E-15	1.2355E-13	66	9548	108	37534	single-multicellular organism process	ALDOA_HUMAN|PTN11_HUMAN|LAT2_HUMAN|RPB9_HUMAN|SMAD4_HUMAN|RASK_HUMAN|FGF13_HUMAN|HSP7C_HUMAN|ERBB2_HUMAN|IRF4_HUMAN|PLCG1_HUMAN|ACTB_HUMAN|SMAD5_HUMAN|SMAD2_HUMAN|EPAS1_HUMAN|RAC3_HUMAN|RAB5A_HUMAN|PK3CB_HUMAN|SHC1_HUMAN|RHOG_HUMAN|TYY1_HUMAN|MP2K1_HUMAN|IRS1_HUMAN|RORA_HUMAN|NCOA3_HUMAN|UCHL5_HUMAN|CXCR4_HUMAN|GNAI2_HUMAN|B2MG_HUMAN|RHOA_HUMAN|GPC1_HUMAN|CBP_HUMAN|PARP1_HUMAN|CREB1_HUMAN|IRF9_HU…
32870	7.5246E-15	1.8191E-13	21	777	108	37534	cellular response to hormone stimulus	PTN11_HUMAN|PK3CB_HUMAN|SHC1_HUMAN|COT2_HUMAN|MP2K1_HUMAN|ADCY2_HUMAN|IRS1_HUMAN|RORA_HUMAN|FOS_HUMAN|FGF2_HUMAN|NCOA3_HUMAN|GRB2_HUMAN|COT1_HUMAN|NR1D2_HUMAN|RASK_HUMAN|RXRA_HUMAN|YES_HUMAN|MTOR_HUMAN|PARP1_HUMAN|KAT2B_HUMAN|ERR1_HUMAN
48513	8.1423E-15	1.9521E-13	44	4319	108	37534	organ development	PTN11_HUMAN|COT2_HUMAN|LIS1_HUMAN|FGF2_HUMAN|SMAD4_HUMAN|GRB2_HUMAN|RASK_HUMAN|FGF13_HUMAN|ERBB2_HUMAN|SMAD7_HUMAN|IRF4_HUMAN|DPYL2_HUMAN|ACTB_HUMAN|CALM_HUMAN|PLCB1_HUMAN|SMAD5_HUMAN|SMAD2_HUMAN|EPAS1_HUMAN|CSF1R_HUMAN|CCNB1_HUMAN|SHC1_HUMAN|CD4_HUMAN|TYY1_HUMAN|MP2K1_HUMAN|RORA_HUMAN|IRS1_HUMAN|FOS_HUMAN|CCND1_HUMAN|FBW1A_HUMAN|CXCR4_HUMAN|UCHL5_HUMAN|NCOA3_HUMAN|SMCA4_HUMAN|COT1_HUMAN|B2MG_HUM…
32501	9.0738E-15	2.1576E-13	67	9940	108	37534	multicellular organismal process	ALDOA_HUMAN|PTN11_HUMAN|LAT2_HUMAN|RPB9_HUMAN|SMAD4_HUMAN|RASK_HUMAN|FGF13_HUMAN|HSP7C_HUMAN|ERBB2_HUMAN|IRF4_HUMAN|PLCG1_HUMAN|ACTB_HUMAN|SMAD5_HUMAN|SMAD2_HUMAN|EPAS1_HUMAN|RAC3_HUMAN|RAB5A_HUMAN|PK3CB_HUMAN|SHC1_HUMAN|RHOG_HUMAN|TYY1_HUMAN|MP2K1_HUMAN|IRS1_HUMAN|RORA_HUMAN|NCOA3_HUMAN|UCHL5_HUMAN|CXCR4_HUMAN|GNAI2_HUMAN|B2MG_HUMAN|RHOA_HUMAN|GPC1_HUMAN|MTOR_HUMAN|CBP_HUMAN|PARP1_HUMAN|CREB1_HU…
16043	1.1331E-14	2.6725E-13	58	7551	108	37534	cellular component organization	ALDOA_HUMAN|PTN11_HUMAN|ELOB_HUMAN|SMAD4_HUMAN|SKP1_HUMAN|RASK_HUMAN|FGF13_HUMAN|HSP7C_HUMAN|ERBB2_HUMAN|IRF4_HUMAN|PLCG1_HUMAN|ACTB_HUMAN|2B13_HUMAN|SMAD2_HUMAN|EPAS1_HUMAN|RAC3_HUMAN|CYTSA_HUMAN|HSP74_HUMAN|RAB5A_HUMAN|SHC1_HUMAN|RHOG_HUMAN|TYY1_HUMAN|MP2K1_HUMAN|APC5_HUMAN|NCOA3_HUMAN|CXCR4_HUMAN|RHOA_HUMAN|GPC1_HUMAN|MTOR_HUMAN|CBP_HUMAN|PARP1_HUMAN|CREB1_HUMAN|FINC_HUMAN|KIF2A_HUMAN|A2MG_HUM…
71900	1.1800E-14	2.7606E-13	19	606	108	37534	regulation of protein serine/threonine kinase activity	CSF1R_HUMAN|PTN11_HUMAN|PK3CB_HUMAN|CCNB1_HUMAN|SHC1_HUMAN|COT2_HUMAN|MP2K1_HUMAN|FGF2_HUMAN|CCNH_HUMAN|CDK7_HUMAN|CCND1_HUMAN|CXCR4_HUMAN|RASK_HUMAN|ERBB2_HUMAN|CALM_HUMAN|EGF_HUMAN|KAT2B_HUMAN|TAB2_HUMAN|KSYK_HUMAN
6928	1.4319E-14	3.3232E-13	31	2074	108	37534	cellular component movement	KIF2A_HUMAN|PTN11_HUMAN|COT2_HUMAN|LIS1_HUMAN|LAT2_HUMAN|FGF2_HUMAN|THIO_HUMAN|SMAD4_HUMAN|GRB2_HUMAN|RASK_HUMAN|HSP7C_HUMAN|FGF13_HUMAN|ERBB2_HUMAN|YES_HUMAN|PLCG1_HUMAN|DPYL2_HUMAN|ACTB_HUMAN|CYTSA_HUMAN|PK3CB_HUMAN|TYK2_HUMAN|SHC1_HUMAN|RHOG_HUMAN|MP2K1_HUMAN|CXCR4_HUMAN|COT1_HUMAN|RHOA_HUMAN|GPC1_HUMAN|CREB1_HUMAN|KSYK_HUMAN|JAK1_HUMAN|FINC_HUMAN
45937	1.5726E-14	3.5923E-13	24	1136	108	37534	positive regulation of phosphate metabolic process	CSF1R_HUMAN|PTN11_HUMAN|PK3CB_HUMAN|SHC1_HUMAN|CCNB1_HUMAN|CD4_HUMAN|MP2K1_HUMAN|ADCY2_HUMAN|FGF2_HUMAN|THIO_HUMAN|CCND1_HUMAN|SMAD4_HUMAN|PIN1_HUMAN|CXCR4_HUMAN|GNAI2_HUMAN|RASK_HUMAN|FGF13_HUMAN|ERBB2_HUMAN|PLCG1_HUMAN|MTOR_HUMAN|CALM_HUMAN|EGF_HUMAN|TAB2_HUMAN|KSYK_HUMAN
10562	1.5726E-14	3.5923E-13	24	1136	108	37534	positive regulation of phosphorus metabolic process	CSF1R_HUMAN|PTN11_HUMAN|PK3CB_HUMAN|SHC1_HUMAN|CCNB1_HUMAN|CD4_HUMAN|MP2K1_HUMAN|ADCY2_HUMAN|FGF2_HUMAN|THIO_HUMAN|CCND1_HUMAN|SMAD4_HUMAN|PIN1_HUMAN|CXCR4_HUMAN|GNAI2_HUMAN|RASK_HUMAN|FGF13_HUMAN|ERBB2_HUMAN|PLCG1_HUMAN|MTOR_HUMAN|CALM_HUMAN|EGF_HUMAN|TAB2_HUMAN|KSYK_HUMAN
10556	1.8263E-14	4.1391E-13	55	6882	108	37534	regulation of macromolecule biosynthetic process	SGT1_HUMAN|THIO_HUMAN|RPB9_HUMAN|ELOB_HUMAN|SMAD4_HUMAN|NEDD8_HUMAN|RASK_HUMAN|HSP7C_HUMAN|ERBB2_HUMAN|IRF4_HUMAN|SMAD5_HUMAN|SMAD2_HUMAN|EPAS1_HUMAN|UB2D2_HUMAN|RBX1_HUMAN|SHC1_HUMAN|RHOG_HUMAN|TYY1_HUMAN|MP2K1_HUMAN|IRS1_HUMAN|RORA_HUMAN|CCNH_HUMAN|NCOA3_HUMAN|UCHL5_HUMAN|ELOC_HUMAN|CEBPD_HUMAN|MTOR_HUMAN|CBP_HUMAN|PARP1_HUMAN|CREB1_HUMAN|TAB2_HUMAN|IRF9_HUMAN|KSYK_HUMAN|COT2_HUMAN|FGF2_HUMAN|N…
43085	2.2875E-14	5.1441E-13	30	1960	108	37534	positive regulation of catalytic activity	PTN11_HUMAN|FGF2_HUMAN|THIO_HUMAN|SKP1_HUMAN|RASK_HUMAN|FGF13_HUMAN|ERBB2_HUMAN|APC11_HUMAN|PLCG1_HUMAN|CALM_HUMAN|PLCB1_HUMAN|CSF1R_HUMAN|PK3CB_HUMAN|CCNB1_HUMAN|SHC1_HUMAN|CD4_HUMAN|MP2K1_HUMAN|ADCY2_HUMAN|APC5_HUMAN|IRS1_HUMAN|CCND1_HUMAN|FBW1A_HUMAN|CXCR4_HUMAN|PIN1_HUMAN|GNAI2_HUMAN|EGF_HUMAN|CREB1_HUMAN|TAB2_HUMAN|KSYK_HUMAN|FINC_HUMAN
71840	3.2337E-14	7.2161E-13	58	7726	108	37534	cellular component organization or biogenesis	ALDOA_HUMAN|PTN11_HUMAN|ELOB_HUMAN|SMAD4_HUMAN|SKP1_HUMAN|RASK_HUMAN|FGF13_HUMAN|HSP7C_HUMAN|ERBB2_HUMAN|IRF4_HUMAN|PLCG1_HUMAN|ACTB_HUMAN|2B13_HUMAN|SMAD2_HUMAN|EPAS1_HUMAN|RAC3_HUMAN|CYTSA_HUMAN|HSP74_HUMAN|RAB5A_HUMAN|SHC1_HUMAN|RHOG_HUMAN|TYY1_HUMAN|MP2K1_HUMAN|APC5_HUMAN|NCOA3_HUMAN|CXCR4_HUMAN|RHOA_HUMAN|GPC1_HUMAN|MTOR_HUMAN|CBP_HUMAN|PARP1_HUMAN|CREB1_HUMAN|FINC_HUMAN|KIF2A_HUMAN|A2MG_HUM…
9725	3.5636E-14	7.8915E-13	25	1303	108	37534	response to hormone stimulus	PTN11_HUMAN|COT2_HUMAN|FGF2_HUMAN|GRB2_HUMAN|NR1D2_HUMAN|RASK_HUMAN|YES_HUMAN|CALM_HUMAN|KAT2B_HUMAN|PK3CB_HUMAN|SHC1_HUMAN|TYY1_HUMAN|MP2K1_HUMAN|ADCY2_HUMAN|IRS1_HUMAN|RORA_HUMAN|FOS_HUMAN|CCND1_HUMAN|NCOA3_HUMAN|COT1_HUMAN|RXRA_HUMAN|MTOR_HUMAN|PARP1_HUMAN|CREB1_HUMAN|ERR1_HUMAN
7275	4.4387E-14	9.7551E-13	55	7024	108	37534	multicellular organismal development	PTN11_HUMAN|SMAD4_HUMAN|RASK_HUMAN|ERBB2_HUMAN|FGF13_HUMAN|HSP7C_HUMAN|IRF4_HUMAN|PLCG1_HUMAN|ACTB_HUMAN|SMAD5_HUMAN|SMAD2_HUMAN|EPAS1_HUMAN|RAC3_HUMAN|PK3CB_HUMAN|SHC1_HUMAN|RHOG_HUMAN|TYY1_HUMAN|MP2K1_HUMAN|IRS1_HUMAN|RORA_HUMAN|NCOA3_HUMAN|UCHL5_HUMAN|CXCR4_HUMAN|B2MG_HUMAN|RHOA_HUMAN|GPC1_HUMAN|CBP_HUMAN|PARP1_HUMAN|CREB1_HUMAN|TAB2_HUMAN|FINC_HUMAN|KSYK_HUMAN|KIF2A_HUMAN|COT2_HUMAN|LIS1_HUMA…
6357	1.1962E-13	2.6093E-12	33	2572	108	37534	regulation of transcription from RNA polymerase II promoter	COT2_HUMAN|FGF2_HUMAN|THIO_HUMAN|ELOB_HUMAN|SMAD4_HUMAN|NEDD8_HUMAN|SMAD7_HUMAN|IRF4_HUMAN|SMAD5_HUMAN|KAT2B_HUMAN|SMAD2_HUMAN|EPAS1_HUMAN|UB2D2_HUMAN|CTBP1_HUMAN|RBX1_HUMAN|COLI_HUMAN|TYY1_HUMAN|MP2K1_HUMAN|RORA_HUMAN|FOS_HUMAN|CCNH_HUMAN|CDK7_HUMAN|CCND1_HUMAN|NCOA3_HUMAN|ELOC_HUMAN|SMCA4_HUMAN|CEBPD_HUMAN|COT1_HUMAN|RXRA_HUMAN|CBP_HUMAN|PARP1_HUMAN|CREB1_HUMAN|ERR1_HUMAN
51252	1.3993E-13	3.0294E-12	52	6479	108	37534	regulation of RNA metabolic process	SGT1_HUMAN|THIO_HUMAN|RPB9_HUMAN|ELOB_HUMAN|SMAD4_HUMAN|RASK_HUMAN|NEDD8_HUMAN|ERBB2_HUMAN|HSP7C_HUMAN|IRF4_HUMAN|SMAD5_HUMAN|SMAD2_HUMAN|EPAS1_HUMAN|UB2D2_HUMAN|RBX1_HUMAN|RHOG_HUMAN|TYY1_HUMAN|MP2K1_HUMAN|RORA_HUMAN|CCNH_HUMAN|NCOA3_HUMAN|UCHL5_HUMAN|ELOC_HUMAN|CEBPD_HUMAN|MTOR_HUMAN|CBP_HUMAN|PARP1_HUMAN|CREB1_HUMAN|TAB2_HUMAN|IRF9_HUMAN|KSYK_HUMAN|COT2_HUMAN|FGF2_HUMAN|NR1D2_HUMAN|SMAD7_HUMAN…
2757	1.4106E-13	3.0311E-12	17	514	108	37534	immune response-activating signal transduction	NTAL_HUMAN|PK3CB_HUMAN|CD4_HUMAN|MP2K1_HUMAN|FOS_HUMAN|GRB2_HUMAN|2B1G_HUMAN|YES_HUMAN|PLCG1_HUMAN|DRB4_HUMAN|ACTB_HUMAN|2B1F_HUMAN|2B13_HUMAN|CREB1_HUMAN|UB2D2_HUMAN|TAB2_HUMAN|KSYK_HUMAN
9653	1.4759E-13	3.1481E-12	38	3484	108	37534	anatomical structure morphogenesis	PTN11_HUMAN|COT2_HUMAN|LIS1_HUMAN|FGF2_HUMAN|SMAD4_HUMAN|GRB2_HUMAN|NEDD8_HUMAN|RASK_HUMAN|HSP7C_HUMAN|ERBB2_HUMAN|YES_HUMAN|SMAD7_HUMAN|PLCG1_HUMAN|DPYL2_HUMAN|ACTB_HUMAN|SEPT2_HUMAN|SMAD5_HUMAN|SMAD2_HUMAN|EPAS1_HUMAN|CSF1R_HUMAN|SHC1_HUMAN|RHOG_HUMAN|TYY1_HUMAN|MP2K1_HUMAN|RORA_HUMAN|FBW1A_HUMAN|CXCR4_HUMAN|UCHL5_HUMAN|NCOA3_HUMAN|SMCA4_HUMAN|RHOA_HUMAN|RXRA_HUMAN|GPC1_HUMAN|CBP_HUMAN|EGF_HUMA…
2000112	1.6497E-13	3.4933E-12	53	6747	108	37534	regulation of cellular macromolecule biosynthetic process	SGT1_HUMAN|THIO_HUMAN|ELOB_HUMAN|SMAD4_HUMAN|RASK_HUMAN|NEDD8_HUMAN|ERBB2_HUMAN|HSP7C_HUMAN|IRF4_HUMAN|SMAD5_HUMAN|SMAD2_HUMAN|EPAS1_HUMAN|UB2D2_HUMAN|RBX1_HUMAN|SHC1_HUMAN|RHOG_HUMAN|TYY1_HUMAN|MP2K1_HUMAN|IRS1_HUMAN|RORA_HUMAN|CCNH_HUMAN|NCOA3_HUMAN|UCHL5_HUMAN|ELOC_HUMAN|CEBPD_HUMAN|MTOR_HUMAN|CBP_HUMAN|PARP1_HUMAN|CREB1_HUMAN|TAB2_HUMAN|IRF9_HUMAN|KSYK_HUMAN|COT2_HUMAN|FGF2_HUMAN|NR1D2_HUMAN|…
51171	2.2618E-13	4.7546E-12	57	7805	108	37534	regulation of nitrogen compound metabolic process	SGT1_HUMAN|THIO_HUMAN|RPB9_HUMAN|ELOB_HUMAN|SMAD4_HUMAN|RASK_HUMAN|NEDD8_HUMAN|HSP7C_HUMAN|ERBB2_HUMAN|IRF4_HUMAN|SMAD5_HUMAN|SMAD2_HUMAN|EPAS1_HUMAN|UB2D2_HUMAN|RBX1_HUMAN|SHC1_HUMAN|RHOG_HUMAN|TYY1_HUMAN|MP2K1_HUMAN|RORA_HUMAN|CCNH_HUMAN|NCOA3_HUMAN|UCHL5_HUMAN|ELOC_HUMAN|PIN1_HUMAN|GNAI2_HUMAN|CEBPD_HUMAN|MTOR_HUMAN|CBP_HUMAN|PARP1_HUMAN|CREB1_HUMAN|OAZ1_HUMAN|TAB2_HUMAN|IRF9_HUMAN|KSYK_HUMAN|…
6352	2.5018E-13	5.2095E-12	14	302	108	37534	DNA-dependent transcription, initiation	RORA_HUMAN|RPB9_HUMAN|CCNH_HUMAN|CDK7_HUMAN|SMAD4_HUMAN|COT1_HUMAN|NR1D2_HUMAN|RXRA_HUMAN|SMAD7_HUMAN|CBP_HUMAN|PARP1_HUMAN|SMAD2_HUMAN|KAT2B_HUMAN|ERR1_HUMAN
9605	2.5140E-13	5.2095E-12	28	1845	108	37534	response to external stimulus	PTN11_HUMAN|FGF2_HUMAN|SMAD4_HUMAN|GRB2_HUMAN|RASK_HUMAN|ERBB2_HUMAN|HSP7C_HUMAN|YES_HUMAN|PLCG1_HUMAN|ACTB_HUMAN|DPYL2_HUMAN|CALM_HUMAN|PK3CB_HUMAN|CCNB1_HUMAN|COLI_HUMAN|RHOG_HUMAN|MP2K1_HUMAN|FOS_HUMAN|CCND1_HUMAN|CXCR4_HUMAN|GNAI2_HUMAN|RHOA_HUMAN|2B1G_HUMAN|GPC1_HUMAN|MTOR_HUMAN|1A01_HUMAN|CREB1_HUMAN|KSYK_HUMAN
1775	2.6378E-13	5.3950E-12	21	934	108	37534	cell activation	ALDOA_HUMAN|PK3CB_HUMAN|NTAL_HUMAN|SHC1_HUMAN|A2MG_HUMAN|CD4_HUMAN|RHOG_HUMAN|RORA_HUMAN|SMAD4_HUMAN|CXCR4_HUMAN|GRB2_HUMAN|GNAI2_HUMAN|B2MG_HUMAN|RHOA_HUMAN|IRF4_HUMAN|ACTB_HUMAN|CALM_HUMAN|PLCB1_HUMAN|EGF_HUMAN|KSYK_HUMAN|FINC_HUMAN
2001141	2.6408E-13	5.3950E-12	51	6341	108	37534	regulation of RNA biosynthetic process	SGT1_HUMAN|THIO_HUMAN|RPB9_HUMAN|ELOB_HUMAN|SMAD4_HUMAN|RASK_HUMAN|NEDD8_HUMAN|ERBB2_HUMAN|HSP7C_HUMAN|IRF4_HUMAN|SMAD5_HUMAN|SMAD2_HUMAN|EPAS1_HUMAN|UB2D2_HUMAN|RBX1_HUMAN|RHOG_HUMAN|TYY1_HUMAN|MP2K1_HUMAN|RORA_HUMAN|CCNH_HUMAN|NCOA3_HUMAN|UCHL5_HUMAN|ELOC_HUMAN|CEBPD_HUMAN|MTOR_HUMAN|CBP_HUMAN|PARP1_HUMAN|CREB1_HUMAN|TAB2_HUMAN|IRF9_HUMAN|KSYK_HUMAN|COT2_HUMAN|FGF2_HUMAN|NR1D2_HUMAN|SMAD7_HUMAN…
10468	2.7629E-13	5.6049E-12	55	7329	108	37534	regulation of gene expression	SGT1_HUMAN|RPB9_HUMAN|THIO_HUMAN|ELOB_HUMAN|SMAD4_HUMAN|NEDD8_HUMAN|RASK_HUMAN|HSP7C_HUMAN|ERBB2_HUMAN|IRF4_HUMAN|SMAD5_HUMAN|SMAD2_HUMAN|EPAS1_HUMAN|UB2D2_HUMAN|RBX1_HUMAN|RHOG_HUMAN|TYY1_HUMAN|MP2K1_HUMAN|IRS1_HUMAN|RORA_HUMAN|CCNH_HUMAN|NCOA3_HUMAN|UCHL5_HUMAN|ELOC_HUMAN|CEBPD_HUMAN|MTOR_HUMAN|CBP_HUMAN|PARP1_HUMAN|CREB1_HUMAN|TAB2_HUMAN|IRF9_HUMAN|KSYK_HUMAN|A2MG_HUMAN|COT2_HUMAN|FGF2_HUMAN|N…
30168	4.3639E-13	8.7913E-12	13	250	108	37534	platelet activation	RHOA_HUMAN|ALDOA_HUMAN|PK3CB_HUMAN|SHC1_HUMAN|A2MG_HUMAN|RHOG_HUMAN|ACTB_HUMAN|CALM_HUMAN|EGF_HUMAN|GRB2_HUMAN|GNAI2_HUMAN|KSYK_HUMAN|FINC_HUMAN
19219	4.6577E-13	9.3187E-12	56	7675	108	37534	regulation of nucleobase-containing compound metabolic process	SGT1_HUMAN|THIO_HUMAN|RPB9_HUMAN|ELOB_HUMAN|SMAD4_HUMAN|RASK_HUMAN|NEDD8_HUMAN|ERBB2_HUMAN|HSP7C_HUMAN|IRF4_HUMAN|SMAD5_HUMAN|SMAD2_HUMAN|EPAS1_HUMAN|UB2D2_HUMAN|RBX1_HUMAN|SHC1_HUMAN|RHOG_HUMAN|TYY1_HUMAN|MP2K1_HUMAN|RORA_HUMAN|CCNH_HUMAN|NCOA3_HUMAN|UCHL5_HUMAN|ELOC_HUMAN|PIN1_HUMAN|GNAI2_HUMAN|CEBPD_HUMAN|MTOR_HUMAN|CBP_HUMAN|PARP1_HUMAN|CREB1_HUMAN|TAB2_HUMAN|IRF9_HUMAN|KSYK_HUMAN|COT2_HUMAN|…
10627	8.2707E-13	1.6434E-11	23	1236	108	37534	regulation of intracellular protein kinase cascade	CSF1R_HUMAN|PTN11_HUMAN|PK3CB_HUMAN|SHC1_HUMAN|MP2K1_HUMAN|LIS1_HUMAN|RORA_HUMAN|FGF2_HUMAN|THIO_HUMAN|FBW1A_HUMAN|PIN1_HUMAN|CXCR4_HUMAN|GRB2_HUMAN|GNAI2_HUMAN|RHOA_HUMAN|RASK_HUMAN|ERBB2_HUMAN|PLCG1_HUMAN|MTOR_HUMAN|PLCB1_HUMAN|EGF_HUMAN|TAB2_HUMAN|KSYK_HUMAN
2253	8.7195E-13	1.7208E-11	17	576	108	37534	activation of immune response	NTAL_HUMAN|PK3CB_HUMAN|CD4_HUMAN|MP2K1_HUMAN|FOS_HUMAN|GRB2_HUMAN|2B1G_HUMAN|YES_HUMAN|PLCG1_HUMAN|DRB4_HUMAN|ACTB_HUMAN|2B1F_HUMAN|2B13_HUMAN|CREB1_HUMAN|UB2D2_HUMAN|TAB2_HUMAN|KSYK_HUMAN
6355	9.7826E-13	1.9175E-11	50	6313	108	37534	regulation of transcription, DNA-dependent	SGT1_HUMAN|THIO_HUMAN|ELOB_HUMAN|SMAD4_HUMAN|RASK_HUMAN|NEDD8_HUMAN|ERBB2_HUMAN|HSP7C_HUMAN|IRF4_HUMAN|SMAD5_HUMAN|SMAD2_HUMAN|EPAS1_HUMAN|UB2D2_HUMAN|RBX1_HUMAN|RHOG_HUMAN|TYY1_HUMAN|MP2K1_HUMAN|RORA_HUMAN|CCNH_HUMAN|NCOA3_HUMAN|UCHL5_HUMAN|ELOC_HUMAN|CEBPD_HUMAN|MTOR_HUMAN|CBP_HUMAN|PARP1_HUMAN|CREB1_HUMAN|TAB2_HUMAN|IRF9_HUMAN|KSYK_HUMAN|COT2_HUMAN|FGF2_HUMAN|NR1D2_HUMAN|SMAD7_HUMAN|SUMO1_HUMA…
44260	1.2438E-12	2.4216E-11	69	11537	108	37534	cellular macromolecule metabolic process	PTN11_HUMAN|SGT1_HUMAN|RPB9_HUMAN|THIO_HUMAN|ELOB_HUMAN|SMAD4_HUMAN|SKP1_HUMAN|NEDD8_HUMAN|HSP7C_HUMAN|ERBB2_HUMAN|IRF4_HUMAN|UBL5_HUMAN|ACTB_HUMAN|SMAD5_HUMAN|SMAD2_HUMAN|EPAS1_HUMAN|UB2D2_HUMAN|RAB5A_HUMAN|TYK2_HUMAN|RBX1_HUMAN|SHC1_HUMAN|TYY1_HUMAN|MP2K1_HUMAN|APC5_HUMAN|RORA_HUMAN|CCNH_HUMAN|NCOA3_HUMAN|UCHL5_HUMAN|ELOC_HUMAN|PIN1_HUMAN|CEBPD_HUMAN|B2MG_HUMAN|GPC1_HUMAN|MTOR_HUMAN|CBP_HUMAN|P…
6351	1.4062E-12	2.7196E-11	35	3174	108	37534	transcription, DNA-dependent	SGT1_HUMAN|COT2_HUMAN|RPB9_HUMAN|THIO_HUMAN|ELOB_HUMAN|SMAD4_HUMAN|NR1D2_HUMAN|HSP7C_HUMAN|ERBB2_HUMAN|SMAD7_HUMAN|IRF4_HUMAN|SMAD5_HUMAN|KAT2B_HUMAN|SMAD2_HUMAN|EPAS1_HUMAN|CTBP1_HUMAN|TYY1_HUMAN|RORA_HUMAN|FOS_HUMAN|CCNH_HUMAN|CDK7_HUMAN|CCND1_HUMAN|NCOA3_HUMAN|UCHL5_HUMAN|ELOC_HUMAN|SMCA4_HUMAN|CEBPD_HUMAN|COT1_HUMAN|HLF_HUMAN|RXRA_HUMAN|CBP_HUMAN|PARP1_HUMAN|CREB1_HUMAN|ERR1_HUMAN|IRF9_HUMAN
44237	1.6497E-12	3.1695E-11	80	15240	108	37534	cellular metabolic process	ALDOA_HUMAN|PTN11_HUMAN|SGT1_HUMAN|LAT2_HUMAN|RPB9_HUMAN|THIO_HUMAN|ELOB_HUMAN|SMAD4_HUMAN|SKP1_HUMAN|NEDD8_HUMAN|HSP7C_HUMAN|ERBB2_HUMAN|IRF4_HUMAN|KPYM_HUMAN|PLCG1_HUMAN|UBL5_HUMAN|ACTB_HUMAN|SMAD5_HUMAN|SMAD2_HUMAN|EPAS1_HUMAN|UB2D2_HUMAN|RAB5A_HUMAN|PK3CB_HUMAN|TYK2_HUMAN|SHC1_HUMAN|RBX1_HUMAN|TYY1_HUMAN|MP2K1_HUMAN|RORA_HUMAN|APC5_HUMAN|CCNH_HUMAN|PIN1_HUMAN|ELOC_HUMAN|UCHL5_HUMAN|NCOA3_HUMA…
97485	2.1207E-12	4.0209E-11	16	517	108	37534	neuron projection guidance	PTN11_HUMAN|RHOG_HUMAN|MP2K1_HUMAN|SMAD4_HUMAN|GRB2_HUMAN|CXCR4_HUMAN|RASK_HUMAN|RHOA_HUMAN|HSP7C_HUMAN|ERBB2_HUMAN|YES_HUMAN|GPC1_HUMAN|PLCG1_HUMAN|DPYL2_HUMAN|ACTB_HUMAN|CREB1_HUMAN
7411	2.1207E-12	4.0209E-11	16	517	108	37534	axon guidance	PTN11_HUMAN|RHOG_HUMAN|MP2K1_HUMAN|SMAD4_HUMAN|GRB2_HUMAN|CXCR4_HUMAN|RASK_HUMAN|RHOA_HUMAN|HSP7C_HUMAN|ERBB2_HUMAN|YES_HUMAN|GPC1_HUMAN|PLCG1_HUMAN|DPYL2_HUMAN|ACTB_HUMAN|CREB1_HUMAN
6935	2.3389E-12	4.3774E-11	19	818	108	37534	chemotaxis	PTN11_HUMAN|PK3CB_HUMAN|RHOG_HUMAN|MP2K1_HUMAN|FGF2_HUMAN|SMAD4_HUMAN|GRB2_HUMAN|CXCR4_HUMAN|RHOA_HUMAN|RASK_HUMAN|HSP7C_HUMAN|ERBB2_HUMAN|YES_HUMAN|GPC1_HUMAN|PLCG1_HUMAN|DPYL2_HUMAN|ACTB_HUMAN|CREB1_HUMAN|KSYK_HUMAN
42330	2.3389E-12	4.3774E-11	19	818	108	37534	taxis	PTN11_HUMAN|PK3CB_HUMAN|RHOG_HUMAN|MP2K1_HUMAN|FGF2_HUMAN|SMAD4_HUMAN|GRB2_HUMAN|CXCR4_HUMAN|RHOA_HUMAN|RASK_HUMAN|HSP7C_HUMAN|ERBB2_HUMAN|YES_HUMAN|GPC1_HUMAN|PLCG1_HUMAN|DPYL2_HUMAN|ACTB_HUMAN|CREB1_HUMAN|KSYK_HUMAN
32147	2.4910E-12	4.6323E-11	14	358	108	37534	activation of protein kinase activity	PTN11_HUMAN|PK3CB_HUMAN|SHC1_HUMAN|MP2K1_HUMAN|ADCY2_HUMAN|FGF2_HUMAN|THIO_HUMAN|CXCR4_HUMAN|GNAI2_HUMAN|RASK_HUMAN|PLCG1_HUMAN|EGF_HUMAN|TAB2_HUMAN|KSYK_HUMAN
71902	3.1129E-12	5.7520E-11	14	364	108	37534	positive regulation of protein serine/threonine kinase activity	CSF1R_HUMAN|PTN11_HUMAN|PK3CB_HUMAN|SHC1_HUMAN|MP2K1_HUMAN|FGF2_HUMAN|CCND1_HUMAN|CXCR4_HUMAN|RASK_HUMAN|ERBB2_HUMAN|CALM_HUMAN|EGF_HUMAN|TAB2_HUMAN|KSYK_HUMAN
48015	4.0906E-12	7.4635E-11	11	176	108	37534	phosphatidylinositol-mediated signaling	CSF1R_HUMAN|RHOA_HUMAN|PK3CB_HUMAN|ERBB2_HUMAN|PTN11_HUMAN|MTOR_HUMAN|IRS1_HUMAN|FGF2_HUMAN|EGF_HUMAN|CREB1_HUMAN|GRB2_HUMAN
48017	4.0906E-12	7.4635E-11	11	176	108	37534	inositol lipid-mediated signaling	CSF1R_HUMAN|RHOA_HUMAN|PK3CB_HUMAN|ERBB2_HUMAN|PTN11_HUMAN|MTOR_HUMAN|IRS1_HUMAN|FGF2_HUMAN|EGF_HUMAN|CREB1_HUMAN|GRB2_HUMAN
32774	4.2718E-12	7.7453E-11	35	3300	108	37534	RNA biosynthetic process	SGT1_HUMAN|COT2_HUMAN|RPB9_HUMAN|THIO_HUMAN|ELOB_HUMAN|SMAD4_HUMAN|NR1D2_HUMAN|HSP7C_HUMAN|ERBB2_HUMAN|SMAD7_HUMAN|IRF4_HUMAN|SMAD5_HUMAN|KAT2B_HUMAN|SMAD2_HUMAN|EPAS1_HUMAN|CTBP1_HUMAN|TYY1_HUMAN|RORA_HUMAN|FOS_HUMAN|CCNH_HUMAN|CDK7_HUMAN|CCND1_HUMAN|NCOA3_HUMAN|UCHL5_HUMAN|ELOC_HUMAN|SMCA4_HUMAN|CEBPD_HUMAN|COT1_HUMAN|HLF_HUMAN|RXRA_HUMAN|CBP_HUMAN|PARP1_HUMAN|CREB1_HUMAN|ERR1_HUMAN|IRF9_HUMAN
71704	4.9395E-12	8.9004E-11	83	16612	108	37534	organic substance metabolic process	ALDOA_HUMAN|PTN11_HUMAN|SGT1_HUMAN|LAT2_HUMAN|RPB9_HUMAN|THIO_HUMAN|ELOB_HUMAN|SMAD4_HUMAN|SKP1_HUMAN|NEDD8_HUMAN|HSP7C_HUMAN|ERBB2_HUMAN|IRF4_HUMAN|KPYM_HUMAN|PLCG1_HUMAN|UBL5_HUMAN|ACTB_HUMAN|SMAD5_HUMAN|SMAD2_HUMAN|EPAS1_HUMAN|UB2D2_HUMAN|TYK2_HUMAN|PK3CB_HUMAN|RAB5A_HUMAN|SHC1_HUMAN|RBX1_HUMAN|TYY1_HUMAN|MP2K1_HUMAN|RORA_HUMAN|APC5_HUMAN|IRS1_HUMAN|CCNH_HUMAN|PIN1_HUMAN|ELOC_HUMAN|UCHL5_HUMAN…
60337	6.8837E-12	1.2251E-10	10	134	108	37534	type I interferon-mediated signaling pathway	TYK2_HUMAN|PTN11_HUMAN|IRF4_HUMAN|1B08_HUMAN|1B07_HUMAN|1C07_HUMAN|1A03_HUMAN|1A01_HUMAN|IRF9_HUMAN|JAK1_HUMAN
71357	6.8837E-12	1.2251E-10	10	134	108	37534	cellular response to type I interferon	TYK2_HUMAN|PTN11_HUMAN|IRF4_HUMAN|1B08_HUMAN|1B07_HUMAN|1C07_HUMAN|1A03_HUMAN|1A01_HUMAN|IRF9_HUMAN|JAK1_HUMAN
48870	8.0176E-12	1.4096E-10	22	1248	108	37534	cell motility	PTN11_HUMAN|PK3CB_HUMAN|TYK2_HUMAN|SHC1_HUMAN|COT2_HUMAN|RHOG_HUMAN|MP2K1_HUMAN|LIS1_HUMAN|LAT2_HUMAN|FGF2_HUMAN|CXCR4_HUMAN|GRB2_HUMAN|COT1_HUMAN|RHOA_HUMAN|RASK_HUMAN|FGF13_HUMAN|YES_HUMAN|PLCG1_HUMAN|CYTSA_HUMAN|KSYK_HUMAN|FINC_HUMAN|JAK1_HUMAN
51674	8.0176E-12	1.4096E-10	22	1248	108	37534	localization of cell	PTN11_HUMAN|PK3CB_HUMAN|TYK2_HUMAN|SHC1_HUMAN|COT2_HUMAN|RHOG_HUMAN|MP2K1_HUMAN|LIS1_HUMAN|LAT2_HUMAN|FGF2_HUMAN|CXCR4_HUMAN|GRB2_HUMAN|COT1_HUMAN|RHOA_HUMAN|RASK_HUMAN|FGF13_HUMAN|YES_HUMAN|PLCG1_HUMAN|CYTSA_HUMAN|KSYK_HUMAN|FINC_HUMAN|JAK1_HUMAN
19220	8.2485E-12	1.4415E-10	31	2642	108	37534	regulation of phosphate metabolic process	PTN11_HUMAN|COT2_HUMAN|FGF2_HUMAN|THIO_HUMAN|SMAD4_HUMAN|RASK_HUMAN|FGF13_HUMAN|ERBB2_HUMAN|SMAD7_HUMAN|PLCG1_HUMAN|CALM_HUMAN|PLCB1_HUMAN|KAT2B_HUMAN|CSF1R_HUMAN|PK3CB_HUMAN|CCNB1_HUMAN|SHC1_HUMAN|CD4_HUMAN|MP2K1_HUMAN|ADCY2_HUMAN|IRS1_HUMAN|CCNH_HUMAN|CDK7_HUMAN|CCND1_HUMAN|CXCR4_HUMAN|PIN1_HUMAN|GNAI2_HUMAN|MTOR_HUMAN|EGF_HUMAN|TAB2_HUMAN|KSYK_HUMAN
31295	8.3511E-12	1.4507E-10	9	94	108	37534	T cell costimulation	2B1G_HUMAN|PTN11_HUMAN|YES_HUMAN|CD4_HUMAN|DRB4_HUMAN|MTOR_HUMAN|2B1F_HUMAN|GRB2_HUMAN|2B13_HUMAN
31294	9.2031E-12	1.5892E-10	9	95	108	37534	lymphocyte costimulation	2B1G_HUMAN|PTN11_HUMAN|YES_HUMAN|CD4_HUMAN|DRB4_HUMAN|MTOR_HUMAN|2B1F_HUMAN|GRB2_HUMAN|2B13_HUMAN
51174	9.8113E-12	1.6842E-10	31	2660	108	37534	regulation of phosphorus metabolic process	PTN11_HUMAN|COT2_HUMAN|FGF2_HUMAN|THIO_HUMAN|SMAD4_HUMAN|RASK_HUMAN|FGF13_HUMAN|ERBB2_HUMAN|SMAD7_HUMAN|PLCG1_HUMAN|CALM_HUMAN|PLCB1_HUMAN|KAT2B_HUMAN|CSF1R_HUMAN|PK3CB_HUMAN|CCNB1_HUMAN|SHC1_HUMAN|CD4_HUMAN|MP2K1_HUMAN|ADCY2_HUMAN|IRS1_HUMAN|CCNH_HUMAN|CDK7_HUMAN|CCND1_HUMAN|CXCR4_HUMAN|PIN1_HUMAN|GNAI2_HUMAN|MTOR_HUMAN|EGF_HUMAN|TAB2_HUMAN|KSYK_HUMAN
34340	1.1464E-11	1.9563E-10	10	141	108	37534	response to type I interferon	TYK2_HUMAN|PTN11_HUMAN|IRF4_HUMAN|1B08_HUMAN|1B07_HUMAN|1C07_HUMAN|1A03_HUMAN|1A01_HUMAN|IRF9_HUMAN|JAK1_HUMAN
16477	1.3993E-11	2.3739E-10	21	1153	108	37534	cell migration	PTN11_HUMAN|PK3CB_HUMAN|TYK2_HUMAN|SHC1_HUMAN|COT2_HUMAN|RHOG_HUMAN|LIS1_HUMAN|LAT2_HUMAN|FGF2_HUMAN|CXCR4_HUMAN|GRB2_HUMAN|COT1_HUMAN|RHOA_HUMAN|RASK_HUMAN|FGF13_HUMAN|YES_HUMAN|PLCG1_HUMAN|CYTSA_HUMAN|KSYK_HUMAN|FINC_HUMAN|JAK1_HUMAN
43412	1.4508E-11	2.4469E-10	42	4899	108	37534	macromolecule modification	PTN11_HUMAN|ELOB_HUMAN|SKP1_HUMAN|NEDD8_HUMAN|ERBB2_HUMAN|YES_HUMAN|IRF4_HUMAN|SMAD7_HUMAN|APC11_HUMAN|SUMO1_HUMAN|UBL5_HUMAN|SMAD5_HUMAN|KAT2B_HUMAN|SMAD2_HUMAN|UB2D2_HUMAN|CTBP1_HUMAN|CSF1R_HUMAN|TYK2_HUMAN|SHC1_HUMAN|RBX1_HUMAN|CCNB1_HUMAN|CD4_HUMAN|MP2K1_HUMAN|H33_HUMAN|APC5_HUMAN|FOS_HUMAN|CCNH_HUMAN|CDK7_HUMAN|CCND1_HUMAN|FBW1A_HUMAN|PIN1_HUMAN|UCHL5_HUMAN|NCOA3_HUMAN|SMCA4_HUMAN|MTOR_HUMAN…
34654	1.4795E-11	2.4809E-10	37	3845	108	37534	nucleobase-containing compound biosynthetic process	ALDOA_HUMAN|SGT1_HUMAN|COT2_HUMAN|RPB9_HUMAN|THIO_HUMAN|ELOB_HUMAN|SMAD4_HUMAN|NR1D2_HUMAN|HSP7C_HUMAN|ERBB2_HUMAN|SMAD7_HUMAN|IRF4_HUMAN|SMAD5_HUMAN|KAT2B_HUMAN|SMAD2_HUMAN|EPAS1_HUMAN|CTBP1_HUMAN|TYY1_HUMAN|ADCY2_HUMAN|RORA_HUMAN|FOS_HUMAN|CCNH_HUMAN|CDK7_HUMAN|CCND1_HUMAN|NCOA3_HUMAN|UCHL5_HUMAN|ELOC_HUMAN|SMCA4_HUMAN|CEBPD_HUMAN|COT1_HUMAN|HLF_HUMAN|RXRA_HUMAN|CBP_HUMAN|PARP1_HUMAN|CREB1_HUMA…
44271	1.6168E-11	2.6956E-10	38	4061	108	37534	cellular nitrogen compound biosynthetic process	ALDOA_HUMAN|SGT1_HUMAN|COT2_HUMAN|RPB9_HUMAN|THIO_HUMAN|ELOB_HUMAN|SMAD4_HUMAN|NR1D2_HUMAN|HSP7C_HUMAN|ERBB2_HUMAN|SMAD7_HUMAN|IRF4_HUMAN|SMAD5_HUMAN|KAT2B_HUMAN|SMAD2_HUMAN|EPAS1_HUMAN|CTBP1_HUMAN|TYY1_HUMAN|ADCY2_HUMAN|RORA_HUMAN|FOS_HUMAN|CCNH_HUMAN|CDK7_HUMAN|CCND1_HUMAN|NCOA3_HUMAN|UCHL5_HUMAN|ELOC_HUMAN|SMCA4_HUMAN|CEBPD_HUMAN|COT1_HUMAN|HLF_HUMAN|RXRA_HUMAN|CBP_HUMAN|PARP1_HUMAN|CREB1_HUMA…
9892	2.1240E-11	3.5209E-10	31	2742	108	37534	negative regulation of metabolic process	A2MG_HUMAN|COT2_HUMAN|THIO_HUMAN|SMAD4_HUMAN|NR1D2_HUMAN|HSP7C_HUMAN|SMAD7_HUMAN|APC11_HUMAN|SUMO1_HUMAN|CALM_HUMAN|PLCB1_HUMAN|KAT2B_HUMAN|SMAD2_HUMAN|CTBP1_HUMAN|CCNB1_HUMAN|TYY1_HUMAN|H33_HUMAN|APC5_HUMAN|CCNH_HUMAN|CDK7_HUMAN|CCND1_HUMAN|FBW1A_HUMAN|GNAI2_HUMAN|SMCA4_HUMAN|COT1_HUMAN|RXRA_HUMAN|MTOR_HUMAN|CBP_HUMAN|PARP1_HUMAN|CREB1_HUMAN|ERR1_HUMAN
7409	2.5549E-11	4.2112E-10	17	714	108	37534	axonogenesis	PTN11_HUMAN|RHOG_HUMAN|MP2K1_HUMAN|LIS1_HUMAN|SMAD4_HUMAN|GRB2_HUMAN|CXCR4_HUMAN|RHOA_HUMAN|RASK_HUMAN|HSP7C_HUMAN|ERBB2_HUMAN|YES_HUMAN|GPC1_HUMAN|PLCG1_HUMAN|DPYL2_HUMAN|ACTB_HUMAN|CREB1_HUMAN
43170	3.5590E-11	5.8331E-10	72	13278	108	37534	macromolecule metabolic process	PTN11_HUMAN|SGT1_HUMAN|RPB9_HUMAN|THIO_HUMAN|ELOB_HUMAN|SMAD4_HUMAN|SKP1_HUMAN|NEDD8_HUMAN|HSP7C_HUMAN|ERBB2_HUMAN|IRF4_HUMAN|UBL5_HUMAN|ACTB_HUMAN|SMAD5_HUMAN|SMAD2_HUMAN|EPAS1_HUMAN|UB2D2_HUMAN|RAB5A_HUMAN|TYK2_HUMAN|RBX1_HUMAN|SHC1_HUMAN|TYY1_HUMAN|MP2K1_HUMAN|APC5_HUMAN|RORA_HUMAN|CCNH_HUMAN|PIN1_HUMAN|NCOA3_HUMAN|UCHL5_HUMAN|ELOC_HUMAN|CEBPD_HUMAN|B2MG_HUMAN|GPC1_HUMAN|MTOR_HUMAN|CBP_HUMAN|P…
43408	3.7872E-11	6.1723E-10	18	844	108	37534	regulation of MAPK cascade	CSF1R_HUMAN|PTN11_HUMAN|PK3CB_HUMAN|SHC1_HUMAN|MP2K1_HUMAN|LIS1_HUMAN|FGF2_HUMAN|PIN1_HUMAN|GRB2_HUMAN|CXCR4_HUMAN|GNAI2_HUMAN|RASK_HUMAN|ERBB2_HUMAN|PLCG1_HUMAN|PLCB1_HUMAN|EGF_HUMAN|TAB2_HUMAN|KSYK_HUMAN
19438	4.4554E-11	7.2208E-10	37	3993	108	37534	aromatic compound biosynthetic process	ALDOA_HUMAN|SGT1_HUMAN|COT2_HUMAN|RPB9_HUMAN|THIO_HUMAN|ELOB_HUMAN|SMAD4_HUMAN|NR1D2_HUMAN|HSP7C_HUMAN|ERBB2_HUMAN|SMAD7_HUMAN|IRF4_HUMAN|SMAD5_HUMAN|KAT2B_HUMAN|SMAD2_HUMAN|EPAS1_HUMAN|CTBP1_HUMAN|TYY1_HUMAN|ADCY2_HUMAN|RORA_HUMAN|FOS_HUMAN|CCNH_HUMAN|CDK7_HUMAN|CCND1_HUMAN|NCOA3_HUMAN|UCHL5_HUMAN|ELOC_HUMAN|SMCA4_HUMAN|CEBPD_HUMAN|COT1_HUMAN|HLF_HUMAN|RXRA_HUMAN|CBP_HUMAN|PARP1_HUMAN|CREB1_HUMA…
36211	4.5963E-11	7.3668E-10	40	4634	108	37534	protein modification process	PTN11_HUMAN|ELOB_HUMAN|SKP1_HUMAN|NEDD8_HUMAN|ERBB2_HUMAN|YES_HUMAN|IRF4_HUMAN|SMAD7_HUMAN|APC11_HUMAN|SUMO1_HUMAN|UBL5_HUMAN|SMAD5_HUMAN|KAT2B_HUMAN|SMAD2_HUMAN|UB2D2_HUMAN|CTBP1_HUMAN|CSF1R_HUMAN|TYK2_HUMAN|SHC1_HUMAN|RBX1_HUMAN|CCNB1_HUMAN|CD4_HUMAN|MP2K1_HUMAN|APC5_HUMAN|CCNH_HUMAN|CDK7_HUMAN|CCND1_HUMAN|FBW1A_HUMAN|PIN1_HUMAN|UCHL5_HUMAN|NCOA3_HUMAN|SMCA4_HUMAN|MTOR_HUMAN|CBP_HUMAN|PARP1_HUM…
6464	4.5963E-11	7.3668E-10	40	4634	108	37534	cellular protein modification process	PTN11_HUMAN|ELOB_HUMAN|SKP1_HUMAN|NEDD8_HUMAN|ERBB2_HUMAN|YES_HUMAN|IRF4_HUMAN|SMAD7_HUMAN|APC11_HUMAN|SUMO1_HUMAN|UBL5_HUMAN|SMAD5_HUMAN|KAT2B_HUMAN|SMAD2_HUMAN|UB2D2_HUMAN|CTBP1_HUMAN|CSF1R_HUMAN|TYK2_HUMAN|SHC1_HUMAN|RBX1_HUMAN|CCNB1_HUMAN|CD4_HUMAN|MP2K1_HUMAN|APC5_HUMAN|CCNH_HUMAN|CDK7_HUMAN|CCND1_HUMAN|FBW1A_HUMAN|PIN1_HUMAN|UCHL5_HUMAN|NCOA3_HUMAN|SMCA4_HUMAN|MTOR_HUMAN|CBP_HUMAN|PARP1_HUM…
18130	5.0033E-11	7.9535E-10	37	4009	108	37534	heterocycle biosynthetic process	ALDOA_HUMAN|SGT1_HUMAN|COT2_HUMAN|RPB9_HUMAN|THIO_HUMAN|ELOB_HUMAN|SMAD4_HUMAN|NR1D2_HUMAN|HSP7C_HUMAN|ERBB2_HUMAN|SMAD7_HUMAN|IRF4_HUMAN|SMAD5_HUMAN|KAT2B_HUMAN|SMAD2_HUMAN|EPAS1_HUMAN|CTBP1_HUMAN|TYY1_HUMAN|ADCY2_HUMAN|RORA_HUMAN|FOS_HUMAN|CCNH_HUMAN|CDK7_HUMAN|CCND1_HUMAN|NCOA3_HUMAN|UCHL5_HUMAN|ELOC_HUMAN|SMCA4_HUMAN|CEBPD_HUMAN|COT1_HUMAN|HLF_HUMAN|RXRA_HUMAN|CBP_HUMAN|PARP1_HUMAN|CREB1_HUMA…
9967	5.0172E-11	7.9535E-10	24	1664	108	37534	positive regulation of signal transduction	CSF1R_HUMAN|PK3CB_HUMAN|PTN11_HUMAN|SHC1_HUMAN|CD4_HUMAN|MP2K1_HUMAN|LIS1_HUMAN|IRS1_HUMAN|FGF2_HUMAN|THIO_HUMAN|SMAD4_HUMAN|CXCR4_HUMAN|GRB2_HUMAN|SMCA4_HUMAN|RHOA_HUMAN|RASK_HUMAN|ERBB2_HUMAN|MTOR_HUMAN|PARP1_HUMAN|PLCB1_HUMAN|EGF_HUMAN|SMAD2_HUMAN|TAB2_HUMAN|KSYK_HUMAN
44238	5.2106E-11	8.2152E-10	80	16133	108	37534	primary metabolic process	ALDOA_HUMAN|PTN11_HUMAN|SGT1_HUMAN|LAT2_HUMAN|RPB9_HUMAN|THIO_HUMAN|ELOB_HUMAN|SMAD4_HUMAN|SKP1_HUMAN|NEDD8_HUMAN|HSP7C_HUMAN|ERBB2_HUMAN|IRF4_HUMAN|KPYM_HUMAN|PLCG1_HUMAN|UBL5_HUMAN|ACTB_HUMAN|SMAD5_HUMAN|SMAD2_HUMAN|EPAS1_HUMAN|UB2D2_HUMAN|PK3CB_HUMAN|TYK2_HUMAN|RBX1_HUMAN|SHC1_HUMAN|TYY1_HUMAN|MP2K1_HUMAN|RORA_HUMAN|APC5_HUMAN|IRS1_HUMAN|CCNH_HUMAN|PIN1_HUMAN|ELOC_HUMAN|UCHL5_HUMAN|NCOA3_HUMAN…
51128	5.5063E-11	8.6330E-10	30	2666	108	37534	regulation of cellular component organization	ALDOA_HUMAN|LIS1_HUMAN|SMAD4_HUMAN|GRB2_HUMAN|FGF13_HUMAN|ERBB2_HUMAN|SMAD7_HUMAN|APC11_HUMAN|SUMO1_HUMAN|DPYL2_HUMAN|SMAD2_HUMAN|RAC3_HUMAN|CYTSA_HUMAN|CTBP1_HUMAN|CSF1R_HUMAN|RAB5A_HUMAN|PK3CB_HUMAN|CCNB1_HUMAN|RHOG_HUMAN|H33_HUMAN|MP2K1_HUMAN|APC5_HUMAN|PIN1_HUMAN|SMCA4_HUMAN|COT1_HUMAN|RHOA_HUMAN|MTOR_HUMAN|EGF_HUMAN|FINC_HUMAN|KSYK_HUMAN
80134	5.5351E-11	8.6330E-10	22	1380	108	37534	regulation of response to stress	TYK2_HUMAN|PTN11_HUMAN|A2MG_HUMAN|CD4_HUMAN|MP2K1_HUMAN|LIS1_HUMAN|RORA_HUMAN|FOS_HUMAN|FGF2_HUMAN|NR1D2_HUMAN|B2MG_HUMAN|HSP7C_HUMAN|MTOR_HUMAN|SUMO1_HUMAN|CBP_HUMAN|1B07_HUMAN|PLCB1_HUMAN|CREB1_HUMAN|UB2D2_HUMAN|TAB2_HUMAN|KSYK_HUMAN|JAK1_HUMAN
2429	6.1636E-11	9.5585E-10	13	371	108	37534	immune response-activating cell surface receptor signaling pathway	NTAL_HUMAN|PK3CB_HUMAN|CD4_HUMAN|GRB2_HUMAN|2B1G_HUMAN|YES_HUMAN|PLCG1_HUMAN|DRB4_HUMAN|ACTB_HUMAN|2B1F_HUMAN|2B13_HUMAN|TAB2_HUMAN|KSYK_HUMAN
33554	6.1944E-11	9.5585E-10	27	2159	108	37534	cellular response to stress	PTN11_HUMAN|MUM1_HUMAN|RPB9_HUMAN|ELOB_HUMAN|GRB2_HUMAN|HSP7C_HUMAN|SUMO1_HUMAN|EPAS1_HUMAN|UB2D2_HUMAN|SHC1_HUMAN|CCNB1_HUMAN|RBX1_HUMAN|TYY1_HUMAN|MP2K1_HUMAN|RORA_HUMAN|FOS_HUMAN|CCNH_HUMAN|CDK7_HUMAN|CCND1_HUMAN|UCHL5_HUMAN|ELOC_HUMAN|MTOR_HUMAN|CBP_HUMAN|PARP1_HUMAN|CREB1_HUMAN|TAB2_HUMAN|KSYK_HUMAN
45944	6.7076E-11	1.0296E-9	22	1394	108	37534	positive regulation of transcription from RNA polymerase II promoter	COLI_HUMAN|RORA_HUMAN|FOS_HUMAN|FGF2_HUMAN|CCNH_HUMAN|CDK7_HUMAN|SMAD4_HUMAN|NCOA3_HUMAN|SMCA4_HUMAN|CEBPD_HUMAN|COT1_HUMAN|RXRA_HUMAN|IRF4_HUMAN|SMAD7_HUMAN|CBP_HUMAN|PARP1_HUMAN|SMAD5_HUMAN|CREB1_HUMAN|KAT2B_HUMAN|SMAD2_HUMAN|EPAS1_HUMAN|ERR1_HUMAN
6807	6.9647E-11	1.0634E-9	54	8103	108	37534	nitrogen compound metabolic process	ALDOA_HUMAN|SGT1_HUMAN|LAT2_HUMAN|THIO_HUMAN|RPB9_HUMAN|ELOB_HUMAN|SMAD4_HUMAN|HSP7C_HUMAN|ERBB2_HUMAN|IRF4_HUMAN|UBL5_HUMAN|SMAD5_HUMAN|SMAD2_HUMAN|EPAS1_HUMAN|RBX1_HUMAN|TYY1_HUMAN|RORA_HUMAN|CCNH_HUMAN|NCOA3_HUMAN|UCHL5_HUMAN|ELOC_HUMAN|CEBPD_HUMAN|GPC1_HUMAN|MTOR_HUMAN|CBP_HUMAN|PARP1_HUMAN|CREB1_HUMAN|OAZ1_HUMAN|IRF9_HUMAN|COT2_HUMAN|LIS1_HUMAN|MUM1_HUMAN|FGF2_HUMAN|NR1D2_HUMAN|SMAD7_HUMAN|S…
2000026	7.8645E-11	1.1945E-9	28	2352	108	37534	regulation of multicellular organismal development	LIS1_HUMAN|FGF2_HUMAN|SMAD4_HUMAN|NR1D2_HUMAN|FGF13_HUMAN|ERBB2_HUMAN|SMAD7_HUMAN|IRF4_HUMAN|PLCG1_HUMAN|DPYL2_HUMAN|1B07_HUMAN|PLCB1_HUMAN|SMAD2_HUMAN|CCNB1_HUMAN|FOS_HUMAN|CCND1_HUMAN|NCOA3_HUMAN|CXCR4_HUMAN|COT1_HUMAN|RHOA_HUMAN|RXRA_HUMAN|GPC1_HUMAN|MTOR_HUMAN|EGF_HUMAN|CREB1_HUMAN|ERR1_HUMAN|FINC_HUMAN|KSYK_HUMAN
44267	8.1082E-11	1.2251E-9	47	6345	108	37534	cellular protein metabolic process	PTN11_HUMAN|THIO_HUMAN|ELOB_HUMAN|SKP1_HUMAN|NEDD8_HUMAN|HSP7C_HUMAN|ERBB2_HUMAN|YES_HUMAN|IRF4_HUMAN|SMAD7_HUMAN|APC11_HUMAN|SUMO1_HUMAN|UBL5_HUMAN|ACTB_HUMAN|SMAD5_HUMAN|KAT2B_HUMAN|SMAD2_HUMAN|UB2D2_HUMAN|CTBP1_HUMAN|CSF1R_HUMAN|TYK2_HUMAN|SHC1_HUMAN|RBX1_HUMAN|CCNB1_HUMAN|COLI_HUMAN|CD4_HUMAN|MP2K1_HUMAN|APC5_HUMAN|CCNH_HUMAN|CDK7_HUMAN|CCND1_HUMAN|FBW1A_HUMAN|PIN1_HUMAN|ELOC_HUMAN|UCHL5_HUMA…
60341	8.2202E-11	1.2356E-9	22	1409	108	37534	regulation of cellular localization	CSF1R_HUMAN|PTN11_HUMAN|RAB5A_HUMAN|CCNB1_HUMAN|COLI_HUMAN|RHOG_HUMAN|MP2K1_HUMAN|IRS1_HUMAN|THIO_HUMAN|SMAD4_HUMAN|RHOA_HUMAN|2B1G_HUMAN|PLCG1_HUMAN|MTOR_HUMAN|DPYL2_HUMAN|CALM_HUMAN|PARP1_HUMAN|PLCB1_HUMAN|EGF_HUMAN|CREB1_HUMAN|OAZ1_HUMAN|KSYK_HUMAN
61564	8.3778E-11	1.2528E-9	17	771	108	37534	axon development	PTN11_HUMAN|RHOG_HUMAN|MP2K1_HUMAN|LIS1_HUMAN|SMAD4_HUMAN|GRB2_HUMAN|CXCR4_HUMAN|RHOA_HUMAN|RASK_HUMAN|HSP7C_HUMAN|ERBB2_HUMAN|YES_HUMAN|GPC1_HUMAN|PLCG1_HUMAN|DPYL2_HUMAN|ACTB_HUMAN|CREB1_HUMAN
90304	9.0644E-11	1.3485E-9	45	5883	108	37534	nucleic acid metabolic process	SGT1_HUMAN|COT2_HUMAN|MUM1_HUMAN|RPB9_HUMAN|THIO_HUMAN|ELOB_HUMAN|SMAD4_HUMAN|NR1D2_HUMAN|HSP7C_HUMAN|ERBB2_HUMAN|SMAD7_HUMAN|IRF4_HUMAN|SUMO1_HUMAN|UBL5_HUMAN|SMAD5_HUMAN|KAT2B_HUMAN|EPAS1_HUMAN|SMAD2_HUMAN|CTBP1_HUMAN|RBX1_HUMAN|CCNB1_HUMAN|TYY1_HUMAN|H33_HUMAN|RORA_HUMAN|FOS_HUMAN|CCNH_HUMAN|CDK7_HUMAN|CCND1_HUMAN|ELOC_HUMAN|UCHL5_HUMAN|NCOA3_HUMAN|SMCA4_HUMAN|SYHM_HUMAN|CEBPD_HUMAN|COT1_HUMAN…
48468	9.7996E-11	1.4504E-9	29	2550	108	37534	cell development	PTN11_HUMAN|LIS1_HUMAN|FGF2_HUMAN|RPB9_HUMAN|SMAD4_HUMAN|GRB2_HUMAN|RASK_HUMAN|HSP7C_HUMAN|ERBB2_HUMAN|YES_HUMAN|PLCG1_HUMAN|DPYL2_HUMAN|ACTB_HUMAN|SEPT2_HUMAN|SMAD5_HUMAN|SMAD2_HUMAN|EPAS1_HUMAN|RAC3_HUMAN|CCNB1_HUMAN|RHOG_HUMAN|MP2K1_HUMAN|CXCR4_HUMAN|SMCA4_HUMAN|RHOA_HUMAN|GPC1_HUMAN|MTOR_HUMAN|CBP_HUMAN|CREB1_HUMAN|FINC_HUMAN
10629	1.0208E-10	1.5031E-9	24	1723	108	37534	negative regulation of gene expression	CCNB1_HUMAN|COT2_HUMAN|TYY1_HUMAN|H33_HUMAN|CCNH_HUMAN|THIO_HUMAN|CDK7_HUMAN|CCND1_HUMAN|SMAD4_HUMAN|FBW1A_HUMAN|SMCA4_HUMAN|COT1_HUMAN|NR1D2_HUMAN|HSP7C_HUMAN|RXRA_HUMAN|SMAD7_HUMAN|SUMO1_HUMAN|CBP_HUMAN|PARP1_HUMAN|PLCB1_HUMAN|CREB1_HUMAN|SMAD2_HUMAN|ERR1_HUMAN|CTBP1_HUMAN
50851	1.0348E-10	1.5161E-9	10	176	108	37534	antigen receptor-mediated signaling pathway	2B1G_HUMAN|PK3CB_HUMAN|NTAL_HUMAN|CD4_HUMAN|PLCG1_HUMAN|DRB4_HUMAN|2B1F_HUMAN|2B13_HUMAN|TAB2_HUMAN|KSYK_HUMAN
32879	1.0772E-10	1.5703E-9	31	2925	108	37534	regulation of localization	PTN11_HUMAN|COT2_HUMAN|FGF2_HUMAN|THIO_HUMAN|SMAD4_HUMAN|SMAD7_HUMAN|PLCG1_HUMAN|SUMO1_HUMAN|DPYL2_HUMAN|CALM_HUMAN|SEPT2_HUMAN|PLCB1_HUMAN|CSF1R_HUMAN|RAB5A_HUMAN|PK3CB_HUMAN|CCNB1_HUMAN|COLI_HUMAN|RHOG_HUMAN|MP2K1_HUMAN|IRS1_HUMAN|CXCR4_HUMAN|PIN1_HUMAN|GNAI2_HUMAN|RHOA_HUMAN|2B1G_HUMAN|MTOR_HUMAN|EGF_HUMAN|PARP1_HUMAN|CREB1_HUMAN|OAZ1_HUMAN|KSYK_HUMAN
10605	1.1571E-10	1.6784E-9	29	2568	108	37534	negative regulation of macromolecule metabolic process	A2MG_HUMAN|COT2_HUMAN|THIO_HUMAN|SMAD4_HUMAN|NR1D2_HUMAN|HSP7C_HUMAN|SMAD7_HUMAN|APC11_HUMAN|SUMO1_HUMAN|CALM_HUMAN|PLCB1_HUMAN|SMAD2_HUMAN|KAT2B_HUMAN|CTBP1_HUMAN|CCNB1_HUMAN|TYY1_HUMAN|H33_HUMAN|APC5_HUMAN|CCNH_HUMAN|CDK7_HUMAN|CCND1_HUMAN|FBW1A_HUMAN|SMCA4_HUMAN|COT1_HUMAN|RXRA_HUMAN|CBP_HUMAN|PARP1_HUMAN|CREB1_HUMAN|ERR1_HUMAN
6139	1.1656E-10	1.6823E-9	48	6658	108	37534	nucleobase-containing compound metabolic process	ALDOA_HUMAN|SGT1_HUMAN|COT2_HUMAN|MUM1_HUMAN|RPB9_HUMAN|THIO_HUMAN|ELOB_HUMAN|SMAD4_HUMAN|NR1D2_HUMAN|HSP7C_HUMAN|ERBB2_HUMAN|IRF4_HUMAN|SMAD7_HUMAN|SUMO1_HUMAN|UBL5_HUMAN|DPYL2_HUMAN|SMAD5_HUMAN|KAT2B_HUMAN|EPAS1_HUMAN|SMAD2_HUMAN|CTBP1_HUMAN|RBX1_HUMAN|CCNB1_HUMAN|TYY1_HUMAN|H33_HUMAN|ADCY2_HUMAN|RORA_HUMAN|FOS_HUMAN|CCNH_HUMAN|CDK7_HUMAN|CCND1_HUMAN|ELOC_HUMAN|UCHL5_HUMAN|NCOA3_HUMAN|SMCA4_HUM…
1901700	1.3074E-10	1.8776E-9	25	1902	108	37534	response to oxygen-containing compound	PTN11_HUMAN|PK3CB_HUMAN|CCNB1_HUMAN|SHC1_HUMAN|COT2_HUMAN|TYY1_HUMAN|MP2K1_HUMAN|ADCY2_HUMAN|RORA_HUMAN|IRS1_HUMAN|FOS_HUMAN|FGF2_HUMAN|THIO_HUMAN|CCND1_HUMAN|GRB2_HUMAN|RASK_HUMAN|RXRA_HUMAN|YES_HUMAN|MTOR_HUMAN|DPYL2_HUMAN|CALM_HUMAN|PARP1_HUMAN|CREB1_HUMAN|KAT2B_HUMAN|SMAD2_HUMAN
48667	1.3414E-10	1.9170E-9	17	795	108	37534	cell morphogenesis involved in neuron differentiation	PTN11_HUMAN|RHOG_HUMAN|MP2K1_HUMAN|LIS1_HUMAN|SMAD4_HUMAN|GRB2_HUMAN|CXCR4_HUMAN|RHOA_HUMAN|RASK_HUMAN|HSP7C_HUMAN|ERBB2_HUMAN|YES_HUMAN|GPC1_HUMAN|PLCG1_HUMAN|DPYL2_HUMAN|ACTB_HUMAN|CREB1_HUMAN
71456	1.4804E-10	2.1053E-9	9	129	108	37534	cellular response to hypoxia	CCNB1_HUMAN|RBX1_HUMAN|MTOR_HUMAN|RORA_HUMAN|CBP_HUMAN|ELOB_HUMAN|ELOC_HUMAN|EPAS1_HUMAN|UB2D2_HUMAN
23056	1.5345E-10	2.1715E-9	24	1758	108	37534	positive regulation of signaling	CSF1R_HUMAN|PK3CB_HUMAN|PTN11_HUMAN|SHC1_HUMAN|CD4_HUMAN|MP2K1_HUMAN|LIS1_HUMAN|IRS1_HUMAN|FGF2_HUMAN|THIO_HUMAN|SMAD4_HUMAN|CXCR4_HUMAN|GRB2_HUMAN|SMCA4_HUMAN|RHOA_HUMAN|RASK_HUMAN|ERBB2_HUMAN|MTOR_HUMAN|PARP1_HUMAN|PLCB1_HUMAN|EGF_HUMAN|SMAD2_HUMAN|TAB2_HUMAN|KSYK_HUMAN
71375	1.5550E-10	2.1899E-9	13	400	108	37534	cellular response to peptide hormone stimulus	RASK_HUMAN|PK3CB_HUMAN|PTN11_HUMAN|YES_HUMAN|SHC1_HUMAN|MP2K1_HUMAN|MTOR_HUMAN|ADCY2_HUMAN|IRS1_HUMAN|FGF2_HUMAN|PARP1_HUMAN|GRB2_HUMAN|KAT2B_HUMAN
42127	1.6298E-10	2.2841E-9	26	2086	108	37534	regulation of cell proliferation	COT2_HUMAN|FGF2_HUMAN|SMAD4_HUMAN|RASK_HUMAN|ERBB2_HUMAN|YES_HUMAN|SMAD2_HUMAN|KAT2B_HUMAN|CTBP1_HUMAN|CSF1R_HUMAN|TYK2_HUMAN|RAB5A_HUMAN|CCNB1_HUMAN|SHC1_HUMAN|RHOG_HUMAN|MP2K1_HUMAN|IRS1_HUMAN|CCND1_HUMAN|GNAI2_HUMAN|RHOA_HUMAN|2B1G_HUMAN|MTOR_HUMAN|EGF_HUMAN|ERR1_HUMAN|JAK1_HUMAN|KSYK_HUMAN
1901362	1.6765E-10	2.3382E-9	37	4181	108	37534	organic cyclic compound biosynthetic process	ALDOA_HUMAN|SGT1_HUMAN|COT2_HUMAN|RPB9_HUMAN|THIO_HUMAN|ELOB_HUMAN|SMAD4_HUMAN|NR1D2_HUMAN|HSP7C_HUMAN|ERBB2_HUMAN|SMAD7_HUMAN|IRF4_HUMAN|SMAD5_HUMAN|KAT2B_HUMAN|SMAD2_HUMAN|EPAS1_HUMAN|CTBP1_HUMAN|TYY1_HUMAN|ADCY2_HUMAN|RORA_HUMAN|FOS_HUMAN|CCNH_HUMAN|CDK7_HUMAN|CCND1_HUMAN|NCOA3_HUMAN|UCHL5_HUMAN|ELOC_HUMAN|SMCA4_HUMAN|CEBPD_HUMAN|COT1_HUMAN|HLF_HUMAN|RXRA_HUMAN|CBP_HUMAN|PARP1_HUMAN|CREB1_HUMA…
36294	1.6998E-10	2.3503E-9	9	131	108	37534	cellular response to decreased oxygen levels	CCNB1_HUMAN|RBX1_HUMAN|MTOR_HUMAN|RORA_HUMAN|CBP_HUMAN|ELOB_HUMAN|ELOC_HUMAN|EPAS1_HUMAN|UB2D2_HUMAN
10647	1.7014E-10	2.3503E-9	24	1767	108	37534	positive regulation of cell communication	CSF1R_HUMAN|PK3CB_HUMAN|PTN11_HUMAN|SHC1_HUMAN|CD4_HUMAN|MP2K1_HUMAN|LIS1_HUMAN|IRS1_HUMAN|FGF2_HUMAN|THIO_HUMAN|SMAD4_HUMAN|CXCR4_HUMAN|GRB2_HUMAN|SMCA4_HUMAN|RHOA_HUMAN|RASK_HUMAN|ERBB2_HUMAN|MTOR_HUMAN|PARP1_HUMAN|PLCB1_HUMAN|EGF_HUMAN|SMAD2_HUMAN|TAB2_HUMAN|KSYK_HUMAN
2478	2.1231E-10	2.9190E-9	11	254	108	37534	antigen processing and presentation of exogenous peptide antigen	2B1G_HUMAN|KIF2A_HUMAN|DRB4_HUMAN|1B08_HUMAN|1B07_HUMAN|1C07_HUMAN|2B1F_HUMAN|1A03_HUMAN|1A01_HUMAN|2B13_HUMAN|B2MG_HUMAN
34641	2.1924E-10	3.0001E-9	50	7286	108	37534	cellular nitrogen compound metabolic process	ALDOA_HUMAN|SGT1_HUMAN|THIO_HUMAN|RPB9_HUMAN|ELOB_HUMAN|SMAD4_HUMAN|ERBB2_HUMAN|HSP7C_HUMAN|IRF4_HUMAN|UBL5_HUMAN|SMAD5_HUMAN|SMAD2_HUMAN|EPAS1_HUMAN|RBX1_HUMAN|TYY1_HUMAN|RORA_HUMAN|CCNH_HUMAN|NCOA3_HUMAN|UCHL5_HUMAN|ELOC_HUMAN|CEBPD_HUMAN|MTOR_HUMAN|CBP_HUMAN|PARP1_HUMAN|CREB1_HUMAN|OAZ1_HUMAN|IRF9_HUMAN|COT2_HUMAN|LIS1_HUMAN|MUM1_HUMAN|NR1D2_HUMAN|SMAD7_HUMAN|SUMO1_HUMAN|DPYL2_HUMAN|KAT2B_HUMA…
61418	2.2193E-10	3.0226E-9	6	29	108	37534	regulation of transcription from RNA polymerase II promoter in response to hypoxia	RBX1_HUMAN|CBP_HUMAN|ELOB_HUMAN|ELOC_HUMAN|EPAS1_HUMAN|UB2D2_HUMAN
51726	2.3267E-10	3.1542E-9	21	1344	108	37534	regulation of cell cycle	PTN11_HUMAN|SGT1_HUMAN|CCNB1_HUMAN|COT2_HUMAN|MP2K1_HUMAN|LIS1_HUMAN|APC5_HUMAN|CCNH_HUMAN|CDK7_HUMAN|CCND1_HUMAN|FBW1A_HUMAN|PIN1_HUMAN|SMCA4_HUMAN|RHOA_HUMAN|HSP7C_HUMAN|APC11_HUMAN|CALM_HUMAN|PLCB1_HUMAN|EGF_HUMAN|KAT2B_HUMAN|CTBP1_HUMAN
31324	2.6457E-10	3.5699E-9	28	2480	108	37534	negative regulation of cellular metabolic process	COT2_HUMAN|THIO_HUMAN|SMAD4_HUMAN|NR1D2_HUMAN|HSP7C_HUMAN|SMAD7_HUMAN|APC11_HUMAN|SUMO1_HUMAN|CALM_HUMAN|PLCB1_HUMAN|SMAD2_HUMAN|KAT2B_HUMAN|CTBP1_HUMAN|CCNB1_HUMAN|TYY1_HUMAN|H33_HUMAN|APC5_HUMAN|CCND1_HUMAN|FBW1A_HUMAN|GNAI2_HUMAN|SMCA4_HUMAN|COT1_HUMAN|RXRA_HUMAN|MTOR_HUMAN|CBP_HUMAN|PARP1_HUMAN|CREB1_HUMAN|ERR1_HUMAN
1901653	2.6637E-10	3.5775E-9	13	418	108	37534	cellular response to peptide	RASK_HUMAN|PK3CB_HUMAN|PTN11_HUMAN|YES_HUMAN|SHC1_HUMAN|MP2K1_HUMAN|MTOR_HUMAN|ADCY2_HUMAN|IRS1_HUMAN|FGF2_HUMAN|PARP1_HUMAN|GRB2_HUMAN|KAT2B_HUMAN
19884	2.8328E-10	3.7870E-9	11	261	108	37534	antigen processing and presentation of exogenous antigen	2B1G_HUMAN|KIF2A_HUMAN|DRB4_HUMAN|1B08_HUMAN|1B07_HUMAN|1C07_HUMAN|2B1F_HUMAN|1A03_HUMAN|1A01_HUMAN|2B13_HUMAN|B2MG_HUMAN
9987	3.0199E-10	4.0187E-9	105	28201	108	37534	cellular process	ALDOA_HUMAN|PTN11_HUMAN|SGT1_HUMAN|LAT2_HUMAN|RPB9_HUMAN|ELOB_HUMAN|SMAD4_HUMAN|NEDD8_HUMAN|HSP7C_HUMAN|FGF13_HUMAN|IRF4_HUMAN|PLCG1_HUMAN|2B13_HUMAN|CYTSA_HUMAN|UB2D2_HUMAN|RAB5A_HUMAN|RBX1_HUMAN|IRS1_HUMAN|APC5_HUMAN|NCOA3_HUMAN|CEBPD_HUMAN|B2MG_HUMAN|MTOR_HUMAN|DRB4_HUMAN|CBP_HUMAN|OAZ1_HUMAN|JAK1_HUMAN|FINC_HUMAN|NTAL_HUMAN|A2MG_HUMAN|LIS1_HUMAN|GRB2_HUMAN|SMAD7_HUMAN|APC11_HUMAN|SEPT2_HUMAN|…
16070	3.6244E-10	4.8010E-9	38	4513	108	37534	RNA metabolic process	SGT1_HUMAN|COT2_HUMAN|RPB9_HUMAN|THIO_HUMAN|ELOB_HUMAN|SMAD4_HUMAN|NR1D2_HUMAN|HSP7C_HUMAN|ERBB2_HUMAN|SMAD7_HUMAN|IRF4_HUMAN|UBL5_HUMAN|SMAD5_HUMAN|KAT2B_HUMAN|SMAD2_HUMAN|EPAS1_HUMAN|CTBP1_HUMAN|TYY1_HUMAN|RORA_HUMAN|FOS_HUMAN|CCNH_HUMAN|CDK7_HUMAN|CCND1_HUMAN|ELOC_HUMAN|NCOA3_HUMAN|UCHL5_HUMAN|SMCA4_HUMAN|SYHM_HUMAN|CEBPD_HUMAN|COT1_HUMAN|HLF_HUMAN|RXRA_HUMAN|CBP_HUMAN|PARP1_HUMAN|CREB1_HUMAN|…
71453	4.2154E-10	5.5585E-9	9	145	108	37534	cellular response to oxygen levels	CCNB1_HUMAN|RBX1_HUMAN|MTOR_HUMAN|RORA_HUMAN|CBP_HUMAN|ELOB_HUMAN|ELOC_HUMAN|EPAS1_HUMAN|UB2D2_HUMAN
904	4.2435E-10	5.5703E-9	18	981	108	37534	cell morphogenesis involved in differentiation	PTN11_HUMAN|RHOG_HUMAN|MP2K1_HUMAN|LIS1_HUMAN|SMAD4_HUMAN|CXCR4_HUMAN|GRB2_HUMAN|RHOA_HUMAN|RASK_HUMAN|HSP7C_HUMAN|ERBB2_HUMAN|YES_HUMAN|GPC1_HUMAN|PLCG1_HUMAN|DPYL2_HUMAN|ACTB_HUMAN|CREB1_HUMAN|FINC_HUMAN
31175	4.9170E-10	6.4253E-9	19	1121	108	37534	neuron projection development	PTN11_HUMAN|RHOG_HUMAN|MP2K1_HUMAN|LIS1_HUMAN|SMAD4_HUMAN|CXCR4_HUMAN|GRB2_HUMAN|RHOA_HUMAN|RASK_HUMAN|HSP7C_HUMAN|ERBB2_HUMAN|YES_HUMAN|GPC1_HUMAN|PLCG1_HUMAN|DPYL2_HUMAN|ACTB_HUMAN|SEPT2_HUMAN|CREB1_HUMAN|RAC3_HUMAN
32869	5.1143E-10	6.6532E-9	11	276	108	37534	cellular response to insulin stimulus	RASK_HUMAN|PK3CB_HUMAN|PTN11_HUMAN|SHC1_HUMAN|MP2K1_HUMAN|MTOR_HUMAN|IRS1_HUMAN|FGF2_HUMAN|PARP1_HUMAN|GRB2_HUMAN|KAT2B_HUMAN
48812	5.4823E-10	7.1001E-9	17	872	108	37534	neuron projection morphogenesis	PTN11_HUMAN|RHOG_HUMAN|MP2K1_HUMAN|LIS1_HUMAN|SMAD4_HUMAN|GRB2_HUMAN|CXCR4_HUMAN|RHOA_HUMAN|RASK_HUMAN|HSP7C_HUMAN|ERBB2_HUMAN|YES_HUMAN|GPC1_HUMAN|PLCG1_HUMAN|DPYL2_HUMAN|ACTB_HUMAN|CREB1_HUMAN
43406	5.5190E-10	7.1158E-9	11	278	108	37534	positive regulation of MAP kinase activity	RASK_HUMAN|PK3CB_HUMAN|ERBB2_HUMAN|PTN11_HUMAN|SHC1_HUMAN|MP2K1_HUMAN|FGF2_HUMAN|EGF_HUMAN|CXCR4_HUMAN|TAB2_HUMAN|KSYK_HUMAN
46483	6.4190E-10	8.2396E-9	48	6988	108	37534	heterocycle metabolic process	ALDOA_HUMAN|SGT1_HUMAN|COT2_HUMAN|MUM1_HUMAN|RPB9_HUMAN|THIO_HUMAN|ELOB_HUMAN|SMAD4_HUMAN|NR1D2_HUMAN|HSP7C_HUMAN|ERBB2_HUMAN|IRF4_HUMAN|SMAD7_HUMAN|SUMO1_HUMAN|UBL5_HUMAN|DPYL2_HUMAN|SMAD5_HUMAN|KAT2B_HUMAN|EPAS1_HUMAN|SMAD2_HUMAN|CTBP1_HUMAN|RBX1_HUMAN|CCNB1_HUMAN|TYY1_HUMAN|H33_HUMAN|ADCY2_HUMAN|RORA_HUMAN|FOS_HUMAN|CCNH_HUMAN|CDK7_HUMAN|CCND1_HUMAN|ELOC_HUMAN|UCHL5_HUMAN|NCOA3_HUMAN|SMCA4_HUM…
6725	6.8148E-10	8.7091E-9	48	7000	108	37534	cellular aromatic compound metabolic process	ALDOA_HUMAN|SGT1_HUMAN|COT2_HUMAN|MUM1_HUMAN|RPB9_HUMAN|THIO_HUMAN|ELOB_HUMAN|SMAD4_HUMAN|NR1D2_HUMAN|HSP7C_HUMAN|ERBB2_HUMAN|IRF4_HUMAN|SMAD7_HUMAN|SUMO1_HUMAN|UBL5_HUMAN|DPYL2_HUMAN|SMAD5_HUMAN|KAT2B_HUMAN|EPAS1_HUMAN|SMAD2_HUMAN|CTBP1_HUMAN|RBX1_HUMAN|CCNB1_HUMAN|TYY1_HUMAN|H33_HUMAN|ADCY2_HUMAN|RORA_HUMAN|FOS_HUMAN|CCNH_HUMAN|CDK7_HUMAN|CCND1_HUMAN|ELOC_HUMAN|UCHL5_HUMAN|NCOA3_HUMAN|SMCA4_HUM…
50900	9.5925E-10	1.2205E-8	11	293	108	37534	leukocyte migration	RASK_HUMAN|PK3CB_HUMAN|PTN11_HUMAN|YES_HUMAN|SHC1_HUMAN|PLCG1_HUMAN|LAT2_HUMAN|CXCR4_HUMAN|GRB2_HUMAN|KSYK_HUMAN|FINC_HUMAN
51301	1.0005E-9	1.2675E-8	14	565	108	37534	cell division	PK3CB_HUMAN|KIF2A_HUMAN|SEPT6_HUMAN|CCNB1_HUMAN|LIS1_HUMAN|APC5_HUMAN|CDK7_HUMAN|CCND1_HUMAN|GNAI2_HUMAN|RHOA_HUMAN|FGF13_HUMAN|APC11_HUMAN|SEPT2_HUMAN|CYTSA_HUMAN
48002	1.2723E-9	1.6047E-8	11	301	108	37534	antigen processing and presentation of peptide antigen	2B1G_HUMAN|KIF2A_HUMAN|DRB4_HUMAN|1B08_HUMAN|1B07_HUMAN|1C07_HUMAN|2B1F_HUMAN|1A03_HUMAN|1A01_HUMAN|2B13_HUMAN|B2MG_HUMAN
50863	1.4374E-9	1.8052E-8	12	388	108	37534	regulation of T cell activation	2B1G_HUMAN|ERBB2_HUMAN|PTN11_HUMAN|YES_HUMAN|IRF4_HUMAN|CD4_HUMAN|DRB4_HUMAN|MTOR_HUMAN|2B1F_HUMAN|GRB2_HUMAN|2B13_HUMAN|KSYK_HUMAN
72359	1.4894E-9	1.8544E-8	19	1199	108	37534	circulatory system development	PTN11_HUMAN|CCNB1_HUMAN|SHC1_HUMAN|COT2_HUMAN|MP2K1_HUMAN|RORA_HUMAN|FGF2_HUMAN|SMAD4_HUMAN|CXCR4_HUMAN|SMCA4_HUMAN|RXRA_HUMAN|ERBB2_HUMAN|SMAD7_HUMAN|EGF_HUMAN|SMAD2_HUMAN|EPAS1_HUMAN|TAB2_HUMAN|KSYK_HUMAN|FINC_HUMAN
72358	1.4894E-9	1.8544E-8	19	1199	108	37534	cardiovascular system development	PTN11_HUMAN|CCNB1_HUMAN|SHC1_HUMAN|COT2_HUMAN|MP2K1_HUMAN|RORA_HUMAN|FGF2_HUMAN|SMAD4_HUMAN|CXCR4_HUMAN|SMCA4_HUMAN|RXRA_HUMAN|ERBB2_HUMAN|SMAD7_HUMAN|EGF_HUMAN|SMAD2_HUMAN|EPAS1_HUMAN|TAB2_HUMAN|KSYK_HUMAN|FINC_HUMAN
10740	1.6473E-9	2.0423E-8	16	814	108	37534	positive regulation of intracellular protein kinase cascade	CSF1R_HUMAN|PTN11_HUMAN|PK3CB_HUMAN|SHC1_HUMAN|MP2K1_HUMAN|FGF2_HUMAN|THIO_HUMAN|CXCR4_HUMAN|RASK_HUMAN|RHOA_HUMAN|ERBB2_HUMAN|MTOR_HUMAN|PLCB1_HUMAN|EGF_HUMAN|TAB2_HUMAN|KSYK_HUMAN
45892	1.6828E-9	2.0774E-8	21	1501	108	37534	negative regulation of transcription, DNA-dependent	COT2_HUMAN|TYY1_HUMAN|H33_HUMAN|THIO_HUMAN|CCND1_HUMAN|SMAD4_HUMAN|FBW1A_HUMAN|SMCA4_HUMAN|COT1_HUMAN|NR1D2_HUMAN|HSP7C_HUMAN|RXRA_HUMAN|SMAD7_HUMAN|SUMO1_HUMAN|CBP_HUMAN|PARP1_HUMAN|PLCB1_HUMAN|CREB1_HUMAN|SMAD2_HUMAN|ERR1_HUMAN|CTBP1_HUMAN
7399	1.7451E-9	2.1452E-8	31	3277	108	37534	nervous system development	PTN11_HUMAN|KIF2A_HUMAN|COT2_HUMAN|LIS1_HUMAN|FGF2_HUMAN|SMAD4_HUMAN|GRB2_HUMAN|RASK_HUMAN|ERBB2_HUMAN|HSP7C_HUMAN|FGF13_HUMAN|YES_HUMAN|PLCG1_HUMAN|DPYL2_HUMAN|ACTB_HUMAN|CALM_HUMAN|SEPT2_HUMAN|PLCB1_HUMAN|RAC3_HUMAN|RHOG_HUMAN|MP2K1_HUMAN|RORA_HUMAN|FOS_HUMAN|UCHL5_HUMAN|CXCR4_HUMAN|SMCA4_HUMAN|COT1_HUMAN|RHOA_HUMAN|GPC1_HUMAN|CREB1_HUMAN|FINC_HUMAN
9059	1.8679E-9	2.2864E-8	40	5238	108	37534	macromolecule biosynthetic process	SGT1_HUMAN|COT2_HUMAN|RPB9_HUMAN|THIO_HUMAN|ELOB_HUMAN|SMAD4_HUMAN|NR1D2_HUMAN|HSP7C_HUMAN|ERBB2_HUMAN|SMAD7_HUMAN|IRF4_HUMAN|SMAD5_HUMAN|KAT2B_HUMAN|SMAD2_HUMAN|EPAS1_HUMAN|CTBP1_HUMAN|CD4_HUMAN|TYY1_HUMAN|RORA_HUMAN|FOS_HUMAN|CCNH_HUMAN|CDK7_HUMAN|CCND1_HUMAN|ELOC_HUMAN|UCHL5_HUMAN|NCOA3_HUMAN|SMCA4_HUMAN|SYHM_HUMAN|CEBPD_HUMAN|COT1_HUMAN|HLF_HUMAN|RXRA_HUMAN|GPC1_HUMAN|CBP_HUMAN|PARP1_HUMAN|EG…
31347	2.0757E-9	2.5301E-8	15	709	108	37534	regulation of defense response	PTN11_HUMAN|TYK2_HUMAN|A2MG_HUMAN|CD4_HUMAN|MP2K1_HUMAN|RORA_HUMAN|FOS_HUMAN|NR1D2_HUMAN|B2MG_HUMAN|SUMO1_HUMAN|1B07_HUMAN|CREB1_HUMAN|UB2D2_HUMAN|TAB2_HUMAN|JAK1_HUMAN
43434	2.2509E-9	2.7322E-8	14	602	108	37534	response to peptide hormone stimulus	RASK_HUMAN|PK3CB_HUMAN|PTN11_HUMAN|YES_HUMAN|SHC1_HUMAN|MP2K1_HUMAN|MTOR_HUMAN|ADCY2_HUMAN|IRS1_HUMAN|FGF2_HUMAN|PARP1_HUMAN|CREB1_HUMAN|GRB2_HUMAN|KAT2B_HUMAN
1901698	2.2903E-9	2.7684E-8	19	1231	108	37534	response to nitrogen compound	PTN11_HUMAN|PK3CB_HUMAN|SHC1_HUMAN|MP2K1_HUMAN|ADCY2_HUMAN|IRS1_HUMAN|FOS_HUMAN|FGF2_HUMAN|CCND1_HUMAN|GRB2_HUMAN|RASK_HUMAN|YES_HUMAN|MTOR_HUMAN|DPYL2_HUMAN|CALM_HUMAN|PARP1_HUMAN|CREB1_HUMAN|KAT2B_HUMAN|SMAD2_HUMAN
19538	2.4481E-9	2.9469E-8	51	8058	108	37534	protein metabolic process	PTN11_HUMAN|THIO_HUMAN|ELOB_HUMAN|SKP1_HUMAN|NEDD8_HUMAN|HSP7C_HUMAN|ERBB2_HUMAN|IRF4_HUMAN|UBL5_HUMAN|ACTB_HUMAN|SMAD5_HUMAN|SMAD2_HUMAN|UB2D2_HUMAN|TYK2_HUMAN|RBX1_HUMAN|SHC1_HUMAN|MP2K1_HUMAN|APC5_HUMAN|CCNH_HUMAN|NCOA3_HUMAN|UCHL5_HUMAN|ELOC_HUMAN|PIN1_HUMAN|B2MG_HUMAN|GPC1_HUMAN|MTOR_HUMAN|CBP_HUMAN|PARP1_HUMAN|CREB1_HUMAN|IRF9_HUMAN|JAK1_HUMAN|FINC_HUMAN|KSYK_HUMAN|A2MG_HUMAN|SMAD7_HUMAN|YE…
45934	2.5223E-9	3.0236E-8	22	1693	108	37534	negative regulation of nucleobase-containing compound metabolic process	COT2_HUMAN|TYY1_HUMAN|H33_HUMAN|THIO_HUMAN|CCND1_HUMAN|SMAD4_HUMAN|FBW1A_HUMAN|GNAI2_HUMAN|SMCA4_HUMAN|COT1_HUMAN|NR1D2_HUMAN|HSP7C_HUMAN|RXRA_HUMAN|SMAD7_HUMAN|SUMO1_HUMAN|CBP_HUMAN|PARP1_HUMAN|PLCB1_HUMAN|CREB1_HUMAN|SMAD2_HUMAN|ERR1_HUMAN|CTBP1_HUMAN
1901576	3.1036E-9	3.7052E-8	46	6799	108	37534	organic substance biosynthetic process	ALDOA_HUMAN|SGT1_HUMAN|COT2_HUMAN|FGF2_HUMAN|RPB9_HUMAN|THIO_HUMAN|ELOB_HUMAN|SMAD4_HUMAN|NR1D2_HUMAN|HSP7C_HUMAN|ERBB2_HUMAN|SMAD7_HUMAN|IRF4_HUMAN|SMAD5_HUMAN|KAT2B_HUMAN|SMAD2_HUMAN|EPAS1_HUMAN|CTBP1_HUMAN|PK3CB_HUMAN|CD4_HUMAN|TYY1_HUMAN|ADCY2_HUMAN|RORA_HUMAN|FOS_HUMAN|CCNH_HUMAN|CDK7_HUMAN|CCND1_HUMAN|ELOC_HUMAN|UCHL5_HUMAN|NCOA3_HUMAN|SMCA4_HUMAN|SYHM_HUMAN|CEBPD_HUMAN|COT1_HUMAN|HLF_HUMAN…
45088	3.1172E-9	3.7061E-8	11	328	108	37534	regulation of innate immune response	TYK2_HUMAN|PTN11_HUMAN|A2MG_HUMAN|MP2K1_HUMAN|SUMO1_HUMAN|FOS_HUMAN|1B07_HUMAN|CREB1_HUMAN|UB2D2_HUMAN|TAB2_HUMAN|JAK1_HUMAN
45597	3.1572E-9	3.7384E-8	17	980	108	37534	positive regulation of cell differentiation	MP2K1_HUMAN|LIS1_HUMAN|FOS_HUMAN|FGF2_HUMAN|SMAD4_HUMAN|NCOA3_HUMAN|CXCR4_HUMAN|RHOA_HUMAN|GPC1_HUMAN|MTOR_HUMAN|PLCB1_HUMAN|SMAD5_HUMAN|CREB1_HUMAN|SMAD2_HUMAN|RAC3_HUMAN|KSYK_HUMAN|FINC_HUMAN
48010	3.4237E-9	4.0374E-8	8	126	108	37534	vascular endothelial growth factor receptor signaling pathway	RHOA_HUMAN|RASK_HUMAN|PK3CB_HUMAN|PLCG1_HUMAN|MP2K1_HUMAN|MTOR_HUMAN|ACTB_HUMAN|CALM_HUMAN
51172	3.4390E-9	4.0391E-8	22	1722	108	37534	negative regulation of nitrogen compound metabolic process	COT2_HUMAN|TYY1_HUMAN|H33_HUMAN|THIO_HUMAN|CCND1_HUMAN|SMAD4_HUMAN|FBW1A_HUMAN|GNAI2_HUMAN|SMCA4_HUMAN|COT1_HUMAN|NR1D2_HUMAN|HSP7C_HUMAN|RXRA_HUMAN|SMAD7_HUMAN|SUMO1_HUMAN|CBP_HUMAN|PARP1_HUMAN|PLCB1_HUMAN|CREB1_HUMAN|SMAD2_HUMAN|ERR1_HUMAN|CTBP1_HUMAN
7179	3.4618E-9	4.0495E-8	9	184	108	37534	transforming growth factor beta receptor signaling pathway	RHOA_HUMAN|NEDD8_HUMAN|SMAD7_HUMAN|FOS_HUMAN|PARP1_HUMAN|SMAD5_HUMAN|SMAD4_HUMAN|UCHL5_HUMAN|SMAD2_HUMAN
10243	3.5497E-9	4.1356E-8	18	1123	108	37534	response to organonitrogen compound	PTN11_HUMAN|PK3CB_HUMAN|SHC1_HUMAN|MP2K1_HUMAN|ADCY2_HUMAN|IRS1_HUMAN|FOS_HUMAN|FGF2_HUMAN|CCND1_HUMAN|GRB2_HUMAN|RASK_HUMAN|YES_HUMAN|MTOR_HUMAN|DPYL2_HUMAN|CALM_HUMAN|PARP1_HUMAN|CREB1_HUMAN|KAT2B_HUMAN
51253	3.8006E-9	4.4102E-8	21	1572	108	37534	negative regulation of RNA metabolic process	COT2_HUMAN|TYY1_HUMAN|H33_HUMAN|THIO_HUMAN|CCND1_HUMAN|SMAD4_HUMAN|FBW1A_HUMAN|SMCA4_HUMAN|COT1_HUMAN|NR1D2_HUMAN|HSP7C_HUMAN|RXRA_HUMAN|SMAD7_HUMAN|SUMO1_HUMAN|CBP_HUMAN|PARP1_HUMAN|PLCB1_HUMAN|CREB1_HUMAN|SMAD2_HUMAN|ERR1_HUMAN|CTBP1_HUMAN
34645	3.8878E-9	4.4935E-8	39	5136	108	37534	cellular macromolecule biosynthetic process	SGT1_HUMAN|COT2_HUMAN|RPB9_HUMAN|THIO_HUMAN|ELOB_HUMAN|SMAD4_HUMAN|NR1D2_HUMAN|HSP7C_HUMAN|ERBB2_HUMAN|SMAD7_HUMAN|IRF4_HUMAN|SMAD5_HUMAN|KAT2B_HUMAN|SMAD2_HUMAN|EPAS1_HUMAN|CTBP1_HUMAN|CD4_HUMAN|TYY1_HUMAN|RORA_HUMAN|FOS_HUMAN|CCNH_HUMAN|CDK7_HUMAN|CCND1_HUMAN|ELOC_HUMAN|UCHL5_HUMAN|NCOA3_HUMAN|SMCA4_HUMAN|SYHM_HUMAN|CEBPD_HUMAN|COT1_HUMAN|HLF_HUMAN|RXRA_HUMAN|CBP_HUMAN|PARP1_HUMAN|EGF_HUMAN|CRE…
1901360	3.9043E-9	4.4946E-8	48	7364	108	37534	organic cyclic compound metabolic process	ALDOA_HUMAN|SGT1_HUMAN|COT2_HUMAN|MUM1_HUMAN|RPB9_HUMAN|THIO_HUMAN|ELOB_HUMAN|SMAD4_HUMAN|NR1D2_HUMAN|HSP7C_HUMAN|ERBB2_HUMAN|IRF4_HUMAN|SMAD7_HUMAN|SUMO1_HUMAN|UBL5_HUMAN|DPYL2_HUMAN|SMAD5_HUMAN|KAT2B_HUMAN|EPAS1_HUMAN|SMAD2_HUMAN|CTBP1_HUMAN|RBX1_HUMAN|CCNB1_HUMAN|TYY1_HUMAN|H33_HUMAN|ADCY2_HUMAN|RORA_HUMAN|FOS_HUMAN|CCNH_HUMAN|CDK7_HUMAN|CCND1_HUMAN|ELOC_HUMAN|UCHL5_HUMAN|NCOA3_HUMAN|SMCA4_HUM…
30522	4.2422E-9	4.8613E-8	10	258	108	37534	intracellular receptor signaling pathway	RXRA_HUMAN|COT2_HUMAN|RORA_HUMAN|THIO_HUMAN|CDK7_HUMAN|NCOA3_HUMAN|ERR1_HUMAN|TAB2_HUMAN|COT1_HUMAN|NR1D2_HUMAN
9888	4.2564E-9	4.8613E-8	26	2434	108	37534	tissue development	COT2_HUMAN|LIS1_HUMAN|FGF2_HUMAN|SMAD4_HUMAN|GRB2_HUMAN|RASK_HUMAN|ERBB2_HUMAN|SMAD7_HUMAN|SMAD5_HUMAN|SMAD2_HUMAN|CSF1R_HUMAN|CCNB1_HUMAN|MP2K1_HUMAN|FOS_HUMAN|FBW1A_HUMAN|CCND1_HUMAN|NCOA3_HUMAN|CXCR4_HUMAN|SMCA4_HUMAN|RHOA_HUMAN|HLF_HUMAN|RXRA_HUMAN|EGF_HUMAN|CREB1_HUMAN|ERR1_HUMAN|FINC_HUMAN
44249	4.3520E-9	4.9511E-8	45	6615	108	37534	cellular biosynthetic process	ALDOA_HUMAN|SGT1_HUMAN|COT2_HUMAN|FGF2_HUMAN|RPB9_HUMAN|THIO_HUMAN|ELOB_HUMAN|SMAD4_HUMAN|NR1D2_HUMAN|HSP7C_HUMAN|ERBB2_HUMAN|SMAD7_HUMAN|IRF4_HUMAN|SMAD5_HUMAN|KAT2B_HUMAN|SMAD2_HUMAN|EPAS1_HUMAN|CTBP1_HUMAN|PK3CB_HUMAN|CD4_HUMAN|TYY1_HUMAN|ADCY2_HUMAN|RORA_HUMAN|FOS_HUMAN|CCNH_HUMAN|CDK7_HUMAN|CCND1_HUMAN|ELOC_HUMAN|UCHL5_HUMAN|NCOA3_HUMAN|SMCA4_HUMAN|SYHM_HUMAN|CEBPD_HUMAN|COT1_HUMAN|HLF_HUMAN…
8286	5.0240E-9	5.6932E-8	9	192	108	37534	insulin receptor signaling pathway	RASK_HUMAN|PK3CB_HUMAN|PTN11_HUMAN|SHC1_HUMAN|MP2K1_HUMAN|MTOR_HUMAN|IRS1_HUMAN|FGF2_HUMAN|GRB2_HUMAN
48858	5.0612E-9	5.7130E-8	18	1149	108	37534	cell projection morphogenesis	PTN11_HUMAN|RHOG_HUMAN|MP2K1_HUMAN|LIS1_HUMAN|SMAD4_HUMAN|CXCR4_HUMAN|GRB2_HUMAN|RHOA_HUMAN|RASK_HUMAN|HSP7C_HUMAN|ERBB2_HUMAN|YES_HUMAN|GPC1_HUMAN|PLCG1_HUMAN|DPYL2_HUMAN|ACTB_HUMAN|SEPT2_HUMAN|CREB1_HUMAN
30030	5.1770E-9	5.8211E-8	21	1600	108	37534	cell projection organization	CSF1R_HUMAN|PTN11_HUMAN|RHOG_HUMAN|MP2K1_HUMAN|LIS1_HUMAN|SMAD4_HUMAN|CXCR4_HUMAN|GRB2_HUMAN|RHOA_HUMAN|RASK_HUMAN|HSP7C_HUMAN|ERBB2_HUMAN|YES_HUMAN|GPC1_HUMAN|PLCG1_HUMAN|MTOR_HUMAN|DPYL2_HUMAN|ACTB_HUMAN|SEPT2_HUMAN|CREB1_HUMAN|RAC3_HUMAN
1901652	5.2930E-9	5.9286E-8	14	644	108	37534	response to peptide	RASK_HUMAN|PK3CB_HUMAN|PTN11_HUMAN|YES_HUMAN|SHC1_HUMAN|MP2K1_HUMAN|MTOR_HUMAN|ADCY2_HUMAN|IRS1_HUMAN|FGF2_HUMAN|PARP1_HUMAN|CREB1_HUMAN|GRB2_HUMAN|KAT2B_HUMAN
50870	6.3202E-9	7.0519E-8	10	269	108	37534	positive regulation of T cell activation	2B1G_HUMAN|PTN11_HUMAN|YES_HUMAN|CD4_HUMAN|DRB4_HUMAN|MTOR_HUMAN|2B1F_HUMAN|GRB2_HUMAN|2B13_HUMAN|KSYK_HUMAN
902	6.4219E-9	7.1379E-8	20	1463	108	37534	cell morphogenesis	PTN11_HUMAN|RHOG_HUMAN|MP2K1_HUMAN|LIS1_HUMAN|SMAD4_HUMAN|CXCR4_HUMAN|GRB2_HUMAN|SMCA4_HUMAN|RHOA_HUMAN|RASK_HUMAN|HSP7C_HUMAN|ERBB2_HUMAN|YES_HUMAN|GPC1_HUMAN|PLCG1_HUMAN|DPYL2_HUMAN|ACTB_HUMAN|SEPT2_HUMAN|CREB1_HUMAN|FINC_HUMAN
9058	7.4299E-9	8.1800E-8	46	6983	108	37534	biosynthetic process	ALDOA_HUMAN|SGT1_HUMAN|COT2_HUMAN|FGF2_HUMAN|RPB9_HUMAN|THIO_HUMAN|ELOB_HUMAN|SMAD4_HUMAN|NR1D2_HUMAN|HSP7C_HUMAN|ERBB2_HUMAN|SMAD7_HUMAN|IRF4_HUMAN|SMAD5_HUMAN|KAT2B_HUMAN|SMAD2_HUMAN|EPAS1_HUMAN|CTBP1_HUMAN|PK3CB_HUMAN|CD4_HUMAN|TYY1_HUMAN|ADCY2_HUMAN|RORA_HUMAN|FOS_HUMAN|CCNH_HUMAN|CDK7_HUMAN|CCND1_HUMAN|ELOC_HUMAN|UCHL5_HUMAN|NCOA3_HUMAN|SMCA4_HUMAN|SYHM_HUMAN|CEBPD_HUMAN|COT1_HUMAN|HLF_HUMAN…
50852	7.4413E-9	8.1800E-8	8	139	108	37534	T cell receptor signaling pathway	2B1G_HUMAN|PK3CB_HUMAN|CD4_HUMAN|PLCG1_HUMAN|DRB4_HUMAN|2B1F_HUMAN|2B13_HUMAN|TAB2_HUMAN
48666	7.4441E-9	8.1800E-8	19	1324	108	37534	neuron development	PTN11_HUMAN|RHOG_HUMAN|MP2K1_HUMAN|LIS1_HUMAN|SMAD4_HUMAN|CXCR4_HUMAN|GRB2_HUMAN|RHOA_HUMAN|RASK_HUMAN|HSP7C_HUMAN|ERBB2_HUMAN|YES_HUMAN|GPC1_HUMAN|PLCG1_HUMAN|DPYL2_HUMAN|ACTB_HUMAN|SEPT2_HUMAN|CREB1_HUMAN|RAC3_HUMAN
32990	7.5329E-9	8.2464E-8	18	1179	108	37534	cell part morphogenesis	PTN11_HUMAN|RHOG_HUMAN|MP2K1_HUMAN|LIS1_HUMAN|SMAD4_HUMAN|CXCR4_HUMAN|GRB2_HUMAN|RHOA_HUMAN|RASK_HUMAN|HSP7C_HUMAN|ERBB2_HUMAN|YES_HUMAN|GPC1_HUMAN|PLCG1_HUMAN|DPYL2_HUMAN|ACTB_HUMAN|SEPT2_HUMAN|CREB1_HUMAN
31327	8.4819E-9	9.2503E-8	22	1810	108	37534	negative regulation of cellular biosynthetic process	COT2_HUMAN|TYY1_HUMAN|H33_HUMAN|THIO_HUMAN|CCND1_HUMAN|SMAD4_HUMAN|FBW1A_HUMAN|GNAI2_HUMAN|SMCA4_HUMAN|COT1_HUMAN|NR1D2_HUMAN|HSP7C_HUMAN|RXRA_HUMAN|SMAD7_HUMAN|SUMO1_HUMAN|CBP_HUMAN|PARP1_HUMAN|PLCB1_HUMAN|CREB1_HUMAN|SMAD2_HUMAN|ERR1_HUMAN|CTBP1_HUMAN
8152	8.6878E-9	9.4394E-8	88	20746	108	37534	metabolic process	ALDOA_HUMAN|PTN11_HUMAN|SGT1_HUMAN|LAT2_HUMAN|RPB9_HUMAN|THIO_HUMAN|ELOB_HUMAN|SMAD4_HUMAN|SKP1_HUMAN|NEDD8_HUMAN|HSP7C_HUMAN|ERBB2_HUMAN|IRF4_HUMAN|KPYM_HUMAN|PLCG1_HUMAN|UBL5_HUMAN|ACTB_HUMAN|SMAD5_HUMAN|RAC3_HUMAN|SMAD2_HUMAN|EPAS1_HUMAN|UB2D2_HUMAN|TYK2_HUMAN|PK3CB_HUMAN|RAB5A_HUMAN|SHC1_HUMAN|RBX1_HUMAN|TYY1_HUMAN|RHOG_HUMAN|MP2K1_HUMAN|RORA_HUMAN|APC5_HUMAN|IRS1_HUMAN|CCNH_HUMAN|PIN1_HUMAN|…
22008	8.9388E-9	9.6466E-8	25	2339	108	37534	neurogenesis	PTN11_HUMAN|COT2_HUMAN|RHOG_HUMAN|MP2K1_HUMAN|LIS1_HUMAN|RORA_HUMAN|SMAD4_HUMAN|CXCR4_HUMAN|GRB2_HUMAN|SMCA4_HUMAN|COT1_HUMAN|RHOA_HUMAN|RASK_HUMAN|FGF13_HUMAN|HSP7C_HUMAN|ERBB2_HUMAN|YES_HUMAN|GPC1_HUMAN|PLCG1_HUMAN|DPYL2_HUMAN|ACTB_HUMAN|SEPT2_HUMAN|CREB1_HUMAN|RAC3_HUMAN|FINC_HUMAN
43410	8.9450E-9	9.6466E-8	13	560	108	37534	positive regulation of MAPK cascade	CSF1R_HUMAN|PTN11_HUMAN|PK3CB_HUMAN|SHC1_HUMAN|MP2K1_HUMAN|FGF2_HUMAN|CXCR4_HUMAN|RASK_HUMAN|ERBB2_HUMAN|PLCB1_HUMAN|EGF_HUMAN|TAB2_HUMAN|KSYK_HUMAN
2000113	1.0348E-8	1.1119E-7	21	1665	108	37534	negative regulation of cellular macromolecule biosynthetic process	COT2_HUMAN|TYY1_HUMAN|H33_HUMAN|THIO_HUMAN|CCND1_HUMAN|SMAD4_HUMAN|FBW1A_HUMAN|SMCA4_HUMAN|COT1_HUMAN|NR1D2_HUMAN|HSP7C_HUMAN|RXRA_HUMAN|SMAD7_HUMAN|SUMO1_HUMAN|CBP_HUMAN|PARP1_HUMAN|PLCB1_HUMAN|CREB1_HUMAN|SMAD2_HUMAN|ERR1_HUMAN|CTBP1_HUMAN
10467	1.0564E-8	1.1308E-7	39	5320	108	37534	gene expression	SGT1_HUMAN|COT2_HUMAN|RPB9_HUMAN|THIO_HUMAN|ELOB_HUMAN|SMAD4_HUMAN|NR1D2_HUMAN|HSP7C_HUMAN|ERBB2_HUMAN|SMAD7_HUMAN|IRF4_HUMAN|UBL5_HUMAN|SMAD5_HUMAN|KAT2B_HUMAN|SMAD2_HUMAN|EPAS1_HUMAN|CTBP1_HUMAN|COLI_HUMAN|TYY1_HUMAN|H33_HUMAN|RORA_HUMAN|FOS_HUMAN|CCNH_HUMAN|CDK7_HUMAN|CCND1_HUMAN|ELOC_HUMAN|NCOA3_HUMAN|UCHL5_HUMAN|SMCA4_HUMAN|SYHM_HUMAN|CEBPD_HUMAN|COT1_HUMAN|HLF_HUMAN|RXRA_HUMAN|CBP_HUMAN|PAR…
9890	1.0854E-8	1.1576E-7	22	1835	108	37534	negative regulation of biosynthetic process	COT2_HUMAN|TYY1_HUMAN|H33_HUMAN|THIO_HUMAN|CCND1_HUMAN|SMAD4_HUMAN|FBW1A_HUMAN|GNAI2_HUMAN|SMCA4_HUMAN|COT1_HUMAN|NR1D2_HUMAN|HSP7C_HUMAN|RXRA_HUMAN|SMAD7_HUMAN|SUMO1_HUMAN|CBP_HUMAN|PARP1_HUMAN|PLCB1_HUMAN|CREB1_HUMAN|SMAD2_HUMAN|ERR1_HUMAN|CTBP1_HUMAN
6996	1.1222E-8	1.1925E-7	35	4409	108	37534	organelle organization	ALDOA_HUMAN|KIF2A_HUMAN|MUM1_HUMAN|LIS1_HUMAN|SKP1_HUMAN|RASK_HUMAN|FGF13_HUMAN|IRF4_HUMAN|APC11_HUMAN|SUMO1_HUMAN|DPYL2_HUMAN|ACTB_HUMAN|CALM_HUMAN|SEPT2_HUMAN|KAT2B_HUMAN|EPAS1_HUMAN|RAC3_HUMAN|CYTSA_HUMAN|CTBP1_HUMAN|HSP74_HUMAN|CCNB1_HUMAN|SHC1_HUMAN|RHOG_HUMAN|TYY1_HUMAN|H33_HUMAN|MP2K1_HUMAN|APC5_HUMAN|CCND1_HUMAN|NCOA3_HUMAN|SMCA4_HUMAN|RHOA_HUMAN|CBP_HUMAN|PARP1_HUMAN|CREB1_HUMAN|ERR1_HUM…
51094	1.1577E-8	1.2258E-7	19	1361	108	37534	positive regulation of developmental process	CCNB1_HUMAN|MP2K1_HUMAN|LIS1_HUMAN|FOS_HUMAN|FGF2_HUMAN|SMAD4_HUMAN|CXCR4_HUMAN|NCOA3_HUMAN|RHOA_HUMAN|GPC1_HUMAN|PLCG1_HUMAN|MTOR_HUMAN|PLCB1_HUMAN|SMAD5_HUMAN|CREB1_HUMAN|SMAD2_HUMAN|RAC3_HUMAN|KSYK_HUMAN|FINC_HUMAN
9628	1.2024E-8	1.2684E-7	20	1519	108	37534	response to abiotic stimulus	RBX1_HUMAN|CCNB1_HUMAN|TYY1_HUMAN|RORA_HUMAN|FOS_HUMAN|THIO_HUMAN|ELOB_HUMAN|CCND1_HUMAN|SMAD4_HUMAN|ELOC_HUMAN|CXCR4_HUMAN|GRB2_HUMAN|RASK_HUMAN|HSP7C_HUMAN|GPC1_HUMAN|MTOR_HUMAN|CBP_HUMAN|CALM_HUMAN|EPAS1_HUMAN|UB2D2_HUMAN
48699	1.2554E-8	1.3195E-7	24	2198	108	37534	generation of neurons	PTN11_HUMAN|COT2_HUMAN|RHOG_HUMAN|MP2K1_HUMAN|LIS1_HUMAN|RORA_HUMAN|SMAD4_HUMAN|CXCR4_HUMAN|GRB2_HUMAN|COT1_HUMAN|RHOA_HUMAN|RASK_HUMAN|FGF13_HUMAN|HSP7C_HUMAN|ERBB2_HUMAN|YES_HUMAN|GPC1_HUMAN|PLCG1_HUMAN|DPYL2_HUMAN|ACTB_HUMAN|SEPT2_HUMAN|CREB1_HUMAN|RAC3_HUMAN|FINC_HUMAN
1901699	1.3296E-8	1.3924E-7	14	693	108	37534	cellular response to nitrogen compound	PTN11_HUMAN|PK3CB_HUMAN|SHC1_HUMAN|MP2K1_HUMAN|ADCY2_HUMAN|IRS1_HUMAN|FGF2_HUMAN|GRB2_HUMAN|RASK_HUMAN|YES_HUMAN|MTOR_HUMAN|PARP1_HUMAN|KAT2B_HUMAN|SMAD2_HUMAN
19882	1.3482E-8	1.4069E-7	11	378	108	37534	antigen processing and presentation	2B1G_HUMAN|KIF2A_HUMAN|DRB4_HUMAN|1B08_HUMAN|1B07_HUMAN|1C07_HUMAN|2B1F_HUMAN|1A03_HUMAN|1A01_HUMAN|2B13_HUMAN|B2MG_HUMAN
50434	1.4244E-8	1.4811E-7	6	56	108	37534	positive regulation of viral transcription	CCNH_HUMAN|RPB9_HUMAN|CDK7_HUMAN|ELOB_HUMAN|ELOC_HUMAN|SMCA4_HUMAN
1901575	1.5588E-8	1.6150E-7	24	2223	108	37534	organic substance catabolic process	ALDOA_HUMAN|RBX1_HUMAN|CCNB1_HUMAN|LIS1_HUMAN|IRS1_HUMAN|APC5_HUMAN|FGF2_HUMAN|CCNH_HUMAN|CDK7_HUMAN|FBW1A_HUMAN|ELOC_HUMAN|UCHL5_HUMAN|SKP1_HUMAN|NEDD8_HUMAN|KPYM_HUMAN|GPC1_HUMAN|PLCG1_HUMAN|APC11_HUMAN|MTOR_HUMAN|DPYL2_HUMAN|CALM_HUMAN|PLCB1_HUMAN|DTD1_HUMAN|UB2D2_HUMAN
32868	1.6269E-8	1.6795E-7	11	385	108	37534	response to insulin stimulus	RASK_HUMAN|PK3CB_HUMAN|PTN11_HUMAN|SHC1_HUMAN|MP2K1_HUMAN|MTOR_HUMAN|IRS1_HUMAN|FGF2_HUMAN|PARP1_HUMAN|GRB2_HUMAN|KAT2B_HUMAN
51050	1.6524E-8	1.6952E-7	16	959	108	37534	positive regulation of transport	CSF1R_HUMAN|PTN11_HUMAN|RAB5A_HUMAN|IRS1_HUMAN|SMAD4_HUMAN|RHOA_HUMAN|2B1G_HUMAN|PLCG1_HUMAN|DPYL2_HUMAN|CALM_HUMAN|PLCB1_HUMAN|EGF_HUMAN|PARP1_HUMAN|CREB1_HUMAN|OAZ1_HUMAN|KSYK_HUMAN
2694	1.6537E-8	1.6952E-7	13	590	108	37534	regulation of leukocyte activation	PTN11_HUMAN|CD4_HUMAN|RORA_HUMAN|GRB2_HUMAN|2B1G_HUMAN|ERBB2_HUMAN|IRF4_HUMAN|YES_HUMAN|MTOR_HUMAN|DRB4_HUMAN|2B1F_HUMAN|2B13_HUMAN|KSYK_HUMAN
43405	1.7612E-8	1.7991E-7	11	388	108	37534	regulation of MAP kinase activity	RASK_HUMAN|PK3CB_HUMAN|ERBB2_HUMAN|PTN11_HUMAN|SHC1_HUMAN|MP2K1_HUMAN|FGF2_HUMAN|EGF_HUMAN|CXCR4_HUMAN|TAB2_HUMAN|KSYK_HUMAN
1666	1.9558E-8	1.9908E-7	11	392	108	37534	response to hypoxia	CCNB1_HUMAN|RBX1_HUMAN|MTOR_HUMAN|RORA_HUMAN|CBP_HUMAN|ELOB_HUMAN|SMAD4_HUMAN|ELOC_HUMAN|CXCR4_HUMAN|EPAS1_HUMAN|UB2D2_HUMAN
43618	1.9630E-8	1.9911E-7	6	59	108	37534	regulation of transcription from RNA polymerase II promoter in response to stress	RBX1_HUMAN|CBP_HUMAN|ELOB_HUMAN|ELOC_HUMAN|EPAS1_HUMAN|UB2D2_HUMAN
30182	2.0133E-8	2.0351E-7	20	1567	108	37534	neuron differentiation	PTN11_HUMAN|RHOG_HUMAN|MP2K1_HUMAN|LIS1_HUMAN|RORA_HUMAN|SMAD4_HUMAN|CXCR4_HUMAN|GRB2_HUMAN|RHOA_HUMAN|RASK_HUMAN|HSP7C_HUMAN|ERBB2_HUMAN|YES_HUMAN|GPC1_HUMAN|PLCG1_HUMAN|DPYL2_HUMAN|ACTB_HUMAN|SEPT2_HUMAN|CREB1_HUMAN|RAC3_HUMAN
32880	2.0490E-8	2.0639E-7	15	842	108	37534	regulation of protein localization	CSF1R_HUMAN|PTN11_HUMAN|CCNB1_HUMAN|RHOG_HUMAN|THIO_HUMAN|SMAD4_HUMAN|RHOA_HUMAN|2B1G_HUMAN|MTOR_HUMAN|SUMO1_HUMAN|SEPT2_HUMAN|EGF_HUMAN|PARP1_HUMAN|OAZ1_HUMAN|KSYK_HUMAN
10558	2.1884E-8	2.1967E-7	21	1739	108	37534	negative regulation of macromolecule biosynthetic process	COT2_HUMAN|TYY1_HUMAN|H33_HUMAN|THIO_HUMAN|CCND1_HUMAN|SMAD4_HUMAN|FBW1A_HUMAN|SMCA4_HUMAN|COT1_HUMAN|NR1D2_HUMAN|HSP7C_HUMAN|RXRA_HUMAN|SMAD7_HUMAN|SUMO1_HUMAN|CBP_HUMAN|PARP1_HUMAN|PLCB1_HUMAN|CREB1_HUMAN|SMAD2_HUMAN|ERR1_HUMAN|CTBP1_HUMAN
36293	2.2837E-8	2.2844E-7	11	398	108	37534	response to decreased oxygen levels	CCNB1_HUMAN|RBX1_HUMAN|MTOR_HUMAN|RORA_HUMAN|CBP_HUMAN|ELOB_HUMAN|SMAD4_HUMAN|ELOC_HUMAN|CXCR4_HUMAN|EPAS1_HUMAN|UB2D2_HUMAN
6461	2.4316E-8	2.4241E-7	18	1273	108	37534	protein complex assembly	ALDOA_HUMAN|KIF2A_HUMAN|CCNB1_HUMAN|MP2K1_HUMAN|ELOB_HUMAN|SMAD4_HUMAN|GRB2_HUMAN|RHOA_HUMAN|2B1G_HUMAN|FGF13_HUMAN|RXRA_HUMAN|CBP_HUMAN|2B1F_HUMAN|EGF_HUMAN|2B13_HUMAN|SMAD2_HUMAN|HSP74_HUMAN|FINC_HUMAN
70271	2.5199E-8	2.5035E-7	18	1276	108	37534	protein complex biogenesis	ALDOA_HUMAN|KIF2A_HUMAN|CCNB1_HUMAN|MP2K1_HUMAN|ELOB_HUMAN|SMAD4_HUMAN|GRB2_HUMAN|RHOA_HUMAN|2B1G_HUMAN|FGF13_HUMAN|RXRA_HUMAN|CBP_HUMAN|2B1F_HUMAN|EGF_HUMAN|2B13_HUMAN|SMAD2_HUMAN|HSP74_HUMAN|FINC_HUMAN
18193	2.7199E-8	2.6930E-7	17	1135	108	37534	peptidyl-amino acid modification	CSF1R_HUMAN|TYK2_HUMAN|CCNB1_HUMAN|SHC1_HUMAN|MP2K1_HUMAN|NCOA3_HUMAN|PIN1_HUMAN|SMCA4_HUMAN|ERBB2_HUMAN|YES_HUMAN|IRF4_HUMAN|MTOR_HUMAN|CBP_HUMAN|EGF_HUMAN|KAT2B_HUMAN|KSYK_HUMAN|JAK1_HUMAN
51049	2.8398E-8	2.7976E-7	23	2113	108	37534	regulation of transport	CSF1R_HUMAN|PTN11_HUMAN|RAB5A_HUMAN|PK3CB_HUMAN|COLI_HUMAN|MP2K1_HUMAN|IRS1_HUMAN|THIO_HUMAN|SMAD4_HUMAN|GNAI2_HUMAN|RHOA_HUMAN|2B1G_HUMAN|PLCG1_HUMAN|MTOR_HUMAN|DPYL2_HUMAN|CALM_HUMAN|PARP1_HUMAN|PLCB1_HUMAN|SEPT2_HUMAN|EGF_HUMAN|CREB1_HUMAN|OAZ1_HUMAN|KSYK_HUMAN
71417	2.8448E-8	2.7976E-7	13	618	108	37534	cellular response to organonitrogen compound	RASK_HUMAN|PK3CB_HUMAN|PTN11_HUMAN|YES_HUMAN|SHC1_HUMAN|MP2K1_HUMAN|MTOR_HUMAN|ADCY2_HUMAN|IRS1_HUMAN|FGF2_HUMAN|PARP1_HUMAN|GRB2_HUMAN|KAT2B_HUMAN
32989	2.8671E-8	2.8099E-7	20	1601	108	37534	cellular component morphogenesis	PTN11_HUMAN|RHOG_HUMAN|MP2K1_HUMAN|LIS1_HUMAN|SMAD4_HUMAN|CXCR4_HUMAN|GRB2_HUMAN|SMCA4_HUMAN|RHOA_HUMAN|RASK_HUMAN|HSP7C_HUMAN|ERBB2_HUMAN|YES_HUMAN|GPC1_HUMAN|PLCG1_HUMAN|DPYL2_HUMAN|ACTB_HUMAN|SEPT2_HUMAN|CREB1_HUMAN|FINC_HUMAN
71560	3.1154E-8	3.0430E-7	9	237	108	37534	cellular response to transforming growth factor beta stimulus	RHOA_HUMAN|NEDD8_HUMAN|SMAD7_HUMAN|FOS_HUMAN|PARP1_HUMAN|SMAD5_HUMAN|SMAD4_HUMAN|UCHL5_HUMAN|SMAD2_HUMAN
43620	3.2285E-8	3.1429E-7	6	64	108	37534	regulation of DNA-dependent transcription in response to stress	RBX1_HUMAN|CBP_HUMAN|ELOB_HUMAN|ELOC_HUMAN|EPAS1_HUMAN|UB2D2_HUMAN
51438	3.3449E-8	3.2453E-7	7	110	108	37534	regulation of ubiquitin-protein ligase activity	CCNB1_HUMAN|SMAD7_HUMAN|APC11_HUMAN|APC5_HUMAN|FBW1A_HUMAN|PIN1_HUMAN|SKP1_HUMAN
50865	3.4939E-8	3.3786E-7	13	629	108	37534	regulation of cell activation	PTN11_HUMAN|CD4_HUMAN|RORA_HUMAN|GRB2_HUMAN|2B1G_HUMAN|ERBB2_HUMAN|IRF4_HUMAN|YES_HUMAN|MTOR_HUMAN|DRB4_HUMAN|2B1F_HUMAN|2B13_HUMAN|KSYK_HUMAN
51249	3.8439E-8	3.7047E-7	12	522	108	37534	regulation of lymphocyte activation	2B1G_HUMAN|ERBB2_HUMAN|PTN11_HUMAN|YES_HUMAN|IRF4_HUMAN|CD4_HUMAN|DRB4_HUMAN|MTOR_HUMAN|2B1F_HUMAN|GRB2_HUMAN|2B13_HUMAN|KSYK_HUMAN
71559	4.4408E-8	4.2658E-7	9	247	108	37534	response to transforming growth factor beta stimulus	RHOA_HUMAN|NEDD8_HUMAN|SMAD7_HUMAN|FOS_HUMAN|PARP1_HUMAN|SMAD5_HUMAN|SMAD4_HUMAN|UCHL5_HUMAN|SMAD2_HUMAN
51340	4.5515E-8	4.3577E-7	7	115	108	37534	regulation of ligase activity	CCNB1_HUMAN|SMAD7_HUMAN|APC11_HUMAN|APC5_HUMAN|FBW1A_HUMAN|PIN1_HUMAN|SKP1_HUMAN
9056	4.6550E-8	4.4421E-7	25	2544	108	37534	catabolic process	ALDOA_HUMAN|PK3CB_HUMAN|RBX1_HUMAN|CCNB1_HUMAN|LIS1_HUMAN|IRS1_HUMAN|APC5_HUMAN|FGF2_HUMAN|CCNH_HUMAN|CDK7_HUMAN|FBW1A_HUMAN|ELOC_HUMAN|UCHL5_HUMAN|SKP1_HUMAN|NEDD8_HUMAN|KPYM_HUMAN|GPC1_HUMAN|PLCG1_HUMAN|APC11_HUMAN|MTOR_HUMAN|DPYL2_HUMAN|CALM_HUMAN|PLCB1_HUMAN|DTD1_HUMAN|UB2D2_HUMAN
31398	4.7051E-8	4.4752E-7	8	176	108	37534	positive regulation of protein ubiquitination	CCNB1_HUMAN|SMAD7_HUMAN|APC11_HUMAN|APC5_HUMAN|EGF_HUMAN|FBW1A_HUMAN|PIN1_HUMAN|SKP1_HUMAN
70482	5.1256E-8	4.8593E-7	11	431	108	37534	response to oxygen levels	CCNB1_HUMAN|RBX1_HUMAN|MTOR_HUMAN|RORA_HUMAN|CBP_HUMAN|ELOB_HUMAN|SMAD4_HUMAN|ELOC_HUMAN|CXCR4_HUMAN|EPAS1_HUMAN|UB2D2_HUMAN
278	5.5692E-8	5.2626E-7	15	909	108	37534	mitotic cell cycle	KIF2A_HUMAN|PTN11_HUMAN|CCNB1_HUMAN|MP2K1_HUMAN|LIS1_HUMAN|APC5_HUMAN|CCNH_HUMAN|CDK7_HUMAN|CCND1_HUMAN|FBW1A_HUMAN|SKP1_HUMAN|RHOA_HUMAN|APC11_HUMAN|PLCB1_HUMAN|SEPT2_HUMAN
187	5.8441E-8	5.5044E-7	8	181	108	37534	activation of MAPK activity	PK3CB_HUMAN|PTN11_HUMAN|SHC1_HUMAN|MP2K1_HUMAN|FGF2_HUMAN|CXCR4_HUMAN|TAB2_HUMAN|KSYK_HUMAN
14070	6.9869E-8	6.5595E-7	17	1212	108	37534	response to organic cyclic compound	CCNB1_HUMAN|COT2_HUMAN|MP2K1_HUMAN|RORA_HUMAN|FOS_HUMAN|CCND1_HUMAN|FBW1A_HUMAN|COT1_HUMAN|NR1D2_HUMAN|NEDD8_HUMAN|RASK_HUMAN|RXRA_HUMAN|DPYL2_HUMAN|CALM_HUMAN|SMAD5_HUMAN|SMAD2_HUMAN|ERR1_HUMAN
51251	7.7424E-8	7.2454E-7	10	351	108	37534	positive regulation of lymphocyte activation	2B1G_HUMAN|PTN11_HUMAN|YES_HUMAN|CD4_HUMAN|DRB4_HUMAN|MTOR_HUMAN|2B1F_HUMAN|GRB2_HUMAN|2B13_HUMAN|KSYK_HUMAN
2480	8.4516E-8	7.8836E-7	6	75	108	37534	antigen processing and presentation of exogenous peptide antigen via MHC class I, TAP-independent	1B08_HUMAN|1B07_HUMAN|1C07_HUMAN|1A03_HUMAN|1A01_HUMAN|B2MG_HUMAN
60429	9.7076E-8	9.0262E-7	18	1396	108	37534	epithelium development	CSF1R_HUMAN|COT2_HUMAN|MP2K1_HUMAN|LIS1_HUMAN|FGF2_HUMAN|CCND1_HUMAN|SMAD4_HUMAN|FBW1A_HUMAN|NCOA3_HUMAN|GRB2_HUMAN|CXCR4_HUMAN|SMCA4_HUMAN|RASK_HUMAN|RHOA_HUMAN|RXRA_HUMAN|EGF_HUMAN|CREB1_HUMAN|SMAD2_HUMAN
48729	1.0139E-7	9.3973E-7	14	817	108	37534	tissue morphogenesis	CSF1R_HUMAN|FGF2_HUMAN|SMAD4_HUMAN|FBW1A_HUMAN|NCOA3_HUMAN|GRB2_HUMAN|CXCR4_HUMAN|SMCA4_HUMAN|RASK_HUMAN|RHOA_HUMAN|RXRA_HUMAN|SMAD7_HUMAN|EGF_HUMAN|SMAD2_HUMAN
32386	1.0741E-7	9.9235E-7	12	574	108	37534	regulation of intracellular transport	RHOA_HUMAN|PTN11_HUMAN|PLCG1_HUMAN|MP2K1_HUMAN|MTOR_HUMAN|CALM_HUMAN|THIO_HUMAN|PARP1_HUMAN|EGF_HUMAN|SMAD4_HUMAN|OAZ1_HUMAN|KSYK_HUMAN
2696	1.3599E-7	1.2524E-6	10	373	108	37534	positive regulation of leukocyte activation	2B1G_HUMAN|PTN11_HUMAN|YES_HUMAN|CD4_HUMAN|DRB4_HUMAN|MTOR_HUMAN|2B1F_HUMAN|GRB2_HUMAN|2B13_HUMAN|KSYK_HUMAN
40008	1.4623E-7	1.3424E-6	14	842	108	37534	regulation of growth	ERBB2_HUMAN|FGF13_HUMAN|PTN11_HUMAN|SHC1_HUMAN|CCNB1_HUMAN|H33_HUMAN|LIS1_HUMAN|FGF2_HUMAN|PARP1_HUMAN|PLCB1_HUMAN|SMAD4_HUMAN|CREB1_HUMAN|SMCA4_HUMAN|FINC_HUMAN
1901701	1.6130E-7	1.4762E-6	16	1133	108	37534	cellular response to oxygen-containing compound	PTN11_HUMAN|PK3CB_HUMAN|CCNB1_HUMAN|SHC1_HUMAN|MP2K1_HUMAN|ADCY2_HUMAN|IRS1_HUMAN|RORA_HUMAN|FOS_HUMAN|FGF2_HUMAN|GRB2_HUMAN|RASK_HUMAN|YES_HUMAN|MTOR_HUMAN|PARP1_HUMAN|KAT2B_HUMAN
8283	1.6286E-7	1.4857E-6	15	988	108	37534	cell proliferation	CSF1R_HUMAN|SGT1_HUMAN|MP2K1_HUMAN|LIS1_HUMAN|RORA_HUMAN|THIO_HUMAN|CDK7_HUMAN|CCND1_HUMAN|SMAD4_HUMAN|FBW1A_HUMAN|CXCR4_HUMAN|GNAI2_HUMAN|FGF13_HUMAN|ERBB2_HUMAN|KSYK_HUMAN
6796	1.6634E-7	1.5127E-6	31	3986	108	37534	phosphate-containing compound metabolic process	ALDOA_HUMAN|PTN11_HUMAN|LIS1_HUMAN|FGF2_HUMAN|ERBB2_HUMAN|YES_HUMAN|SMAD7_HUMAN|KPYM_HUMAN|PLCG1_HUMAN|CALM_HUMAN|PLCB1_HUMAN|SMAD5_HUMAN|SMAD2_HUMAN|CTBP1_HUMAN|CSF1R_HUMAN|PK3CB_HUMAN|TYK2_HUMAN|CCNB1_HUMAN|SHC1_HUMAN|MP2K1_HUMAN|ADCY2_HUMAN|RORA_HUMAN|CCNH_HUMAN|CDK7_HUMAN|CCND1_HUMAN|FBW1A_HUMAN|MTOR_HUMAN|EGF_HUMAN|CREB1_HUMAN|JAK1_HUMAN|KSYK_HUMAN
50867	1.8209E-7	1.6507E-6	10	385	108	37534	positive regulation of cell activation	2B1G_HUMAN|PTN11_HUMAN|YES_HUMAN|CD4_HUMAN|DRB4_HUMAN|MTOR_HUMAN|2B1F_HUMAN|GRB2_HUMAN|2B13_HUMAN|KSYK_HUMAN
46782	1.9235E-7	1.7383E-6	6	86	108	37534	regulation of viral transcription	CCNH_HUMAN|RPB9_HUMAN|CDK7_HUMAN|ELOB_HUMAN|ELOC_HUMAN|SMCA4_HUMAN
7049	2.0321E-7	1.8308E-6	20	1807	108	37534	cell cycle	SEPT6_HUMAN|KIF2A_HUMAN|PTN11_HUMAN|CCNB1_HUMAN|MP2K1_HUMAN|LIS1_HUMAN|APC5_HUMAN|CCNH_HUMAN|CDK7_HUMAN|CCND1_HUMAN|FBW1A_HUMAN|PIN1_HUMAN|GNAI2_HUMAN|SKP1_HUMAN|RHOA_HUMAN|APC11_HUMAN|PLCB1_HUMAN|SEPT2_HUMAN|KAT2B_HUMAN|CYTSA_HUMAN
2576	2.0611E-7	1.8491E-6	6	87	108	37534	platelet degranulation	ALDOA_HUMAN|A2MG_HUMAN|CALM_HUMAN|EGF_HUMAN|KSYK_HUMAN|FINC_HUMAN
165	2.0651E-7	1.8491E-6	9	296	108	37534	MAPK cascade	RASK_HUMAN|FGF13_HUMAN|SHC1_HUMAN|MP2K1_HUMAN|FOS_HUMAN|EGF_HUMAN|CREB1_HUMAN|TAB2_HUMAN|KSYK_HUMAN
6793	2.3088E-7	2.0609E-6	31	4045	108	37534	phosphorus metabolic process	ALDOA_HUMAN|PTN11_HUMAN|LIS1_HUMAN|FGF2_HUMAN|ERBB2_HUMAN|YES_HUMAN|SMAD7_HUMAN|KPYM_HUMAN|PLCG1_HUMAN|CALM_HUMAN|PLCB1_HUMAN|SMAD5_HUMAN|SMAD2_HUMAN|CTBP1_HUMAN|CSF1R_HUMAN|PK3CB_HUMAN|TYK2_HUMAN|CCNB1_HUMAN|SHC1_HUMAN|MP2K1_HUMAN|ADCY2_HUMAN|RORA_HUMAN|CCNH_HUMAN|CDK7_HUMAN|CCND1_HUMAN|FBW1A_HUMAN|MTOR_HUMAN|EGF_HUMAN|CREB1_HUMAN|JAK1_HUMAN|KSYK_HUMAN
51443	2.3609E-7	2.1009E-6	6	89	108	37534	positive regulation of ubiquitin-protein ligase activity	CCNB1_HUMAN|APC11_HUMAN|APC5_HUMAN|FBW1A_HUMAN|PIN1_HUMAN|SKP1_HUMAN
43388	2.5027E-7	2.2203E-6	5	47	108	37534	positive regulation of DNA binding	IRF4_HUMAN|THIO_HUMAN|PARP1_HUMAN|EGF_HUMAN|SMCA4_HUMAN
86	2.8137E-7	2.4886E-6	7	150	108	37534	G2/M transition of mitotic cell cycle	CCNB1_HUMAN|LIS1_HUMAN|CCNH_HUMAN|CDK7_HUMAN|PLCB1_HUMAN|FBW1A_HUMAN|SKP1_HUMAN
30900	3.1570E-7	2.7837E-6	12	635	108	37534	forebrain development	RHOA_HUMAN|FGF13_HUMAN|COT2_HUMAN|LIS1_HUMAN|DPYL2_HUMAN|ACTB_HUMAN|CALM_HUMAN|PLCB1_HUMAN|CREB1_HUMAN|UCHL5_HUMAN|SMCA4_HUMAN|COT1_HUMAN
51351	3.2696E-7	2.8743E-6	6	94	108	37534	positive regulation of ligase activity	CCNB1_HUMAN|APC11_HUMAN|APC5_HUMAN|FBW1A_HUMAN|PIN1_HUMAN|SKP1_HUMAN
7420	3.6135E-7	3.1670E-6	15	1052	108	37534	brain development	RHOA_HUMAN|FGF13_HUMAN|PTN11_HUMAN|COT2_HUMAN|LIS1_HUMAN|DPYL2_HUMAN|RORA_HUMAN|ACTB_HUMAN|CALM_HUMAN|PLCB1_HUMAN|CREB1_HUMAN|CXCR4_HUMAN|UCHL5_HUMAN|SMCA4_HUMAN|COT1_HUMAN
48524	3.7054E-7	3.2378E-6	6	96	108	37534	positive regulation of viral process	CCNH_HUMAN|RPB9_HUMAN|CDK7_HUMAN|ELOB_HUMAN|ELOC_HUMAN|SMCA4_HUMAN
65003	3.7655E-7	3.2804E-6	19	1702	108	37534	macromolecular complex assembly	ALDOA_HUMAN|KIF2A_HUMAN|CCNB1_HUMAN|MP2K1_HUMAN|H33_HUMAN|ELOB_HUMAN|SMAD4_HUMAN|GRB2_HUMAN|RHOA_HUMAN|2B1G_HUMAN|FGF13_HUMAN|RXRA_HUMAN|CBP_HUMAN|2B1F_HUMAN|EGF_HUMAN|2B13_HUMAN|SMAD2_HUMAN|HSP74_HUMAN|FINC_HUMAN
18108	4.0762E-7	3.5299E-6	9	321	108	37534	peptidyl-tyrosine phosphorylation	CSF1R_HUMAN|TYK2_HUMAN|ERBB2_HUMAN|YES_HUMAN|SHC1_HUMAN|MP2K1_HUMAN|EGF_HUMAN|KSYK_HUMAN|JAK1_HUMAN
7178	4.0762E-7	3.5299E-6	9	321	108	37534	transmembrane receptor protein serine/threonine kinase signaling pathway	RHOA_HUMAN|NEDD8_HUMAN|SMAD7_HUMAN|FOS_HUMAN|PARP1_HUMAN|SMAD5_HUMAN|SMAD4_HUMAN|UCHL5_HUMAN|SMAD2_HUMAN
7346	4.7603E-7	4.1100E-6	11	539	108	37534	regulation of mitotic cell cycle	PTN11_HUMAN|CCNB1_HUMAN|SGT1_HUMAN|APC11_HUMAN|LIS1_HUMAN|APC5_HUMAN|EGF_HUMAN|PLCB1_HUMAN|CCND1_HUMAN|PIN1_HUMAN|SMCA4_HUMAN
22607	5.0182E-7	4.3198E-6	24	2680	108	37534	cellular component assembly	ALDOA_HUMAN|KIF2A_HUMAN|CCNB1_HUMAN|MP2K1_HUMAN|H33_HUMAN|LIS1_HUMAN|ELOB_HUMAN|SMAD4_HUMAN|GRB2_HUMAN|RHOA_HUMAN|2B1G_HUMAN|RXRA_HUMAN|FGF13_HUMAN|SMAD7_HUMAN|ACTB_HUMAN|CBP_HUMAN|2B1F_HUMAN|EGF_HUMAN|SEPT2_HUMAN|2B13_HUMAN|RAC3_HUMAN|SMAD2_HUMAN|HSP74_HUMAN|FINC_HUMAN
18212	5.2644E-7	4.5183E-6	9	331	108	37534	peptidyl-tyrosine modification	CSF1R_HUMAN|TYK2_HUMAN|ERBB2_HUMAN|YES_HUMAN|SHC1_HUMAN|MP2K1_HUMAN|EGF_HUMAN|KSYK_HUMAN|JAK1_HUMAN
42592	5.8828E-7	5.0342E-6	20	1933	108	37534	homeostatic process	ALDOA_HUMAN|PTN11_HUMAN|PK3CB_HUMAN|COLI_HUMAN|ADCY2_HUMAN|LAT2_HUMAN|IRS1_HUMAN|RORA_HUMAN|FGF2_HUMAN|THIO_HUMAN|CXCR4_HUMAN|SMCA4_HUMAN|NR1D2_HUMAN|B2MG_HUMAN|POTEF_HUMAN|CBP_HUMAN|ACTB_HUMAN|PARP1_HUMAN|SMAD5_HUMAN|EPAS1_HUMAN
9755	6.3018E-7	5.3769E-6	7	169	108	37534	hormone-mediated signaling pathway	RXRA_HUMAN|PTN11_HUMAN|COT2_HUMAN|RORA_HUMAN|ERR1_HUMAN|COT1_HUMAN|NR1D2_HUMAN
48585	6.5101E-7	5.5383E-6	19	1765	108	37534	negative regulation of response to stimulus	RBX1_HUMAN|A2MG_HUMAN|LIS1_HUMAN|RORA_HUMAN|IRS1_HUMAN|FGF2_HUMAN|CCND1_HUMAN|FBW1A_HUMAN|PIN1_HUMAN|UCHL5_HUMAN|GRB2_HUMAN|SMCA4_HUMAN|IRF4_HUMAN|SMAD7_HUMAN|GPC1_HUMAN|MTOR_HUMAN|1B07_HUMAN|EGF_HUMAN|SMAD2_HUMAN
1916	6.6618E-7	5.6508E-6	6	106	108	37534	positive regulation of T cell mediated cytotoxicity	1B08_HUMAN|1B07_HUMAN|1C07_HUMAN|1A03_HUMAN|1A01_HUMAN|B2MG_HUMAN
35295	6.7094E-7	5.6746E-6	13	815	108	37534	tube development	CSF1R_HUMAN|FGF2_HUMAN|SMAD4_HUMAN|FBW1A_HUMAN|NCOA3_HUMAN|CXCR4_HUMAN|RASK_HUMAN|SMAD7_HUMAN|EGF_HUMAN|SMAD5_HUMAN|CREB1_HUMAN|SMAD2_HUMAN|EPAS1_HUMAN
43902	7.0411E-7	5.9379E-6	6	107	108	37534	positive regulation of multi-organism process	CCNH_HUMAN|RPB9_HUMAN|CDK7_HUMAN|ELOB_HUMAN|ELOC_HUMAN|SMCA4_HUMAN
70201	7.2314E-7	6.0806E-6	12	687	108	37534	regulation of establishment of protein localization	CSF1R_HUMAN|RHOA_HUMAN|2B1G_HUMAN|PTN11_HUMAN|RHOG_HUMAN|MTOR_HUMAN|THIO_HUMAN|PARP1_HUMAN|EGF_HUMAN|SMAD4_HUMAN|OAZ1_HUMAN|KSYK_HUMAN
1568	7.5686E-7	6.3458E-6	12	690	108	37534	blood vessel development	SHC1_HUMAN|SMAD7_HUMAN|COT2_HUMAN|MP2K1_HUMAN|RORA_HUMAN|FGF2_HUMAN|EGF_HUMAN|CXCR4_HUMAN|EPAS1_HUMAN|SMCA4_HUMAN|KSYK_HUMAN|FINC_HUMAN
48514	8.2257E-7	6.8768E-6	11	570	108	37534	blood vessel morphogenesis	SHC1_HUMAN|SMAD7_HUMAN|COT2_HUMAN|RORA_HUMAN|FGF2_HUMAN|EGF_HUMAN|CXCR4_HUMAN|EPAS1_HUMAN|SMCA4_HUMAN|KSYK_HUMAN|FINC_HUMAN
51101	8.2867E-7	6.9080E-6	6	110	108	37534	regulation of DNA binding	IRF4_HUMAN|SUMO1_HUMAN|THIO_HUMAN|PARP1_HUMAN|EGF_HUMAN|SMCA4_HUMAN
6468	9.6373E-7	8.0050E-6	19	1812	108	37534	protein phosphorylation	CSF1R_HUMAN|TYK2_HUMAN|CCNB1_HUMAN|SHC1_HUMAN|MP2K1_HUMAN|CCNH_HUMAN|CDK7_HUMAN|CCND1_HUMAN|ERBB2_HUMAN|YES_HUMAN|SMAD7_HUMAN|MTOR_HUMAN|EGF_HUMAN|SMAD5_HUMAN|CREB1_HUMAN|SMAD2_HUMAN|CTBP1_HUMAN|KSYK_HUMAN|JAK1_HUMAN
8284	9.6579E-7	8.0050E-6	15	1138	108	37534	positive regulation of cell proliferation	CSF1R_HUMAN|RAB5A_HUMAN|CCNB1_HUMAN|SHC1_HUMAN|RHOG_HUMAN|IRS1_HUMAN|FGF2_HUMAN|CCND1_HUMAN|SMAD4_HUMAN|GNAI2_HUMAN|RASK_HUMAN|ERBB2_HUMAN|MTOR_HUMAN|EGF_HUMAN|KSYK_HUMAN
1914	9.7072E-7	8.0229E-6	6	113	108	37534	regulation of T cell mediated cytotoxicity	1B08_HUMAN|1B07_HUMAN|1C07_HUMAN|1A03_HUMAN|1A01_HUMAN|B2MG_HUMAN
31396	1.1249E-6	9.2705E-6	8	267	108	37534	regulation of protein ubiquitination	CCNB1_HUMAN|SMAD7_HUMAN|APC11_HUMAN|APC5_HUMAN|EGF_HUMAN|FBW1A_HUMAN|PIN1_HUMAN|SKP1_HUMAN
2252	1.1623E-6	9.5516E-6	12	719	108	37534	immune effector process	2B1G_HUMAN|PK3CB_HUMAN|NTAL_HUMAN|YES_HUMAN|IRF4_HUMAN|PLCG1_HUMAN|RORA_HUMAN|ACTB_HUMAN|GRB2_HUMAN|2B13_HUMAN|IRF9_HUMAN|KSYK_HUMAN
1944	1.1963E-6	9.8033E-6	12	721	108	37534	vasculature development	SHC1_HUMAN|SMAD7_HUMAN|COT2_HUMAN|MP2K1_HUMAN|RORA_HUMAN|FGF2_HUMAN|EGF_HUMAN|CXCR4_HUMAN|EPAS1_HUMAN|SMCA4_HUMAN|KSYK_HUMAN|FINC_HUMAN
1817	1.3995E-6	1.1437E-5	12	732	108	37534	regulation of cytokine production	CSF1R_HUMAN|2B1G_HUMAN|IRF4_HUMAN|COLI_HUMAN|CD4_HUMAN|RORA_HUMAN|CBP_HUMAN|1B07_HUMAN|PLCB1_HUMAN|SMAD4_HUMAN|PIN1_HUMAN|KSYK_HUMAN
2697	1.4803E-6	1.2063E-5	10	485	108	37534	regulation of immune effector process	IRF4_HUMAN|CD4_HUMAN|A2MG_HUMAN|1B08_HUMAN|1B07_HUMAN|1C07_HUMAN|1A03_HUMAN|1A01_HUMAN|KSYK_HUMAN|B2MG_HUMAN
7243	1.5078E-6	1.2253E-5	10	486	108	37534	intracellular protein kinase cascade	RASK_HUMAN|FGF13_HUMAN|SHC1_HUMAN|MP2K1_HUMAN|IRS1_HUMAN|FOS_HUMAN|EGF_HUMAN|CREB1_HUMAN|TAB2_HUMAN|KSYK_HUMAN
1959	1.5208E-6	1.2324E-5	6	122	108	37534	regulation of cytokine-mediated signaling pathway	TYK2_HUMAN|PTN11_HUMAN|SUMO1_HUMAN|LIS1_HUMAN|KSYK_HUMAN|JAK1_HUMAN
9057	1.5340E-6	1.2396E-5	16	1344	108	37534	macromolecule catabolic process	RBX1_HUMAN|CCNB1_HUMAN|APC5_HUMAN|FGF2_HUMAN|CCNH_HUMAN|CDK7_HUMAN|FBW1A_HUMAN|UCHL5_HUMAN|ELOC_HUMAN|SKP1_HUMAN|NEDD8_HUMAN|GPC1_HUMAN|APC11_HUMAN|MTOR_HUMAN|CALM_HUMAN|UB2D2_HUMAN
7417	1.5637E-6	1.2601E-5	16	1346	108	37534	central nervous system development	PTN11_HUMAN|COT2_HUMAN|LIS1_HUMAN|RORA_HUMAN|UCHL5_HUMAN|CXCR4_HUMAN|SMCA4_HUMAN|COT1_HUMAN|RHOA_HUMAN|FGF13_HUMAN|ERBB2_HUMAN|DPYL2_HUMAN|ACTB_HUMAN|CALM_HUMAN|PLCB1_HUMAN|CREB1_HUMAN
51223	1.6379E-6	1.3157E-5	11	612	108	37534	regulation of protein transport	CSF1R_HUMAN|RHOA_HUMAN|2B1G_HUMAN|PTN11_HUMAN|MTOR_HUMAN|THIO_HUMAN|PARP1_HUMAN|EGF_HUMAN|SMAD4_HUMAN|OAZ1_HUMAN|KSYK_HUMAN
19827	1.6418E-6	1.3157E-5	7	195	108	37534	stem cell maintenance	CBP_HUMAN|FGF2_HUMAN|RPB9_HUMAN|SMAD4_HUMAN|EPAS1_HUMAN|SMAD2_HUMAN|SMCA4_HUMAN
10863	1.7437E-6	1.3935E-5	5	69	108	37534	positive regulation of phospholipase C activity	PLCG1_HUMAN|ADCY2_HUMAN|CALM_HUMAN|FGF2_HUMAN|CREB1_HUMAN
45596	1.7777E-6	1.4168E-5	13	890	108	37534	negative regulation of cell differentiation	RHOA_HUMAN|RASK_HUMAN|FGF13_HUMAN|SMAD7_HUMAN|RORA_HUMAN|CBP_HUMAN|FGF2_HUMAN|RPB9_HUMAN|CCND1_HUMAN|SMAD4_HUMAN|EPAS1_HUMAN|SMAD2_HUMAN|SMCA4_HUMAN
1912	1.8359E-6	1.4592E-5	6	126	108	37534	positive regulation of leukocyte mediated cytotoxicity	1B08_HUMAN|1B07_HUMAN|1C07_HUMAN|1A03_HUMAN|1A01_HUMAN|B2MG_HUMAN
122	1.8577E-6	1.4724E-5	14	1043	108	37534	negative regulation of transcription from RNA polymerase II promoter	COT2_HUMAN|TYY1_HUMAN|THIO_HUMAN|SMAD4_HUMAN|CCND1_HUMAN|SMCA4_HUMAN|COT1_HUMAN|RXRA_HUMAN|SMAD7_HUMAN|CBP_HUMAN|PARP1_HUMAN|SMAD2_HUMAN|ERR1_HUMAN|CTBP1_HUMAN
10564	1.8741E-6	1.4797E-5	12	753	108	37534	regulation of cell cycle process	RHOA_HUMAN|PTN11_HUMAN|CCNB1_HUMAN|SGT1_HUMAN|APC11_HUMAN|APC5_HUMAN|CALM_HUMAN|EGF_HUMAN|PLCB1_HUMAN|CCND1_HUMAN|PIN1_HUMAN|SMCA4_HUMAN
7265	1.8771E-6	1.4797E-5	8	286	108	37534	Ras protein signal transduction	RHOA_HUMAN|RASK_HUMAN|RAB5A_HUMAN|SHC1_HUMAN|RHOG_HUMAN|MP2K1_HUMAN|FGF2_HUMAN|GRB2_HUMAN
6109	1.9426E-6	1.5272E-5	7	200	108	37534	regulation of carbohydrate metabolic process	SGT1_HUMAN|COLI_HUMAN|MTOR_HUMAN|RORA_HUMAN|IRS1_HUMAN|EGF_HUMAN|KAT2B_HUMAN
44085	2.0083E-6	1.5724E-5	24	2898	108	37534	cellular component biogenesis	ALDOA_HUMAN|KIF2A_HUMAN|CCNB1_HUMAN|MP2K1_HUMAN|H33_HUMAN|LIS1_HUMAN|ELOB_HUMAN|SMAD4_HUMAN|GRB2_HUMAN|RHOA_HUMAN|2B1G_HUMAN|RXRA_HUMAN|FGF13_HUMAN|SMAD7_HUMAN|ACTB_HUMAN|CBP_HUMAN|2B1F_HUMAN|EGF_HUMAN|SEPT2_HUMAN|2B13_HUMAN|RAC3_HUMAN|SMAD2_HUMAN|HSP74_HUMAN|FINC_HUMAN
1900274	2.0109E-6	1.5724E-5	5	71	108	37534	regulation of phospholipase C activity	PLCG1_HUMAN|ADCY2_HUMAN|CALM_HUMAN|FGF2_HUMAN|CREB1_HUMAN
43401	2.1056E-6	1.6376E-5	6	129	108	37534	steroid hormone mediated signaling pathway	RXRA_HUMAN|COT2_HUMAN|RORA_HUMAN|ERR1_HUMAN|COT1_HUMAN|NR1D2_HUMAN
60759	2.1056E-6	1.6376E-5	6	129	108	37534	regulation of response to cytokine stimulus	TYK2_HUMAN|PTN11_HUMAN|SUMO1_HUMAN|LIS1_HUMAN|KSYK_HUMAN|JAK1_HUMAN
51437	2.1561E-6	1.6699E-5	5	72	108	37534	positive regulation of ubiquitin-protein ligase activity involved in mitotic cell cycle	CCNB1_HUMAN|APC11_HUMAN|APC5_HUMAN|FBW1A_HUMAN|SKP1_HUMAN
10648	2.1587E-6	1.6699E-5	17	1552	108	37534	negative regulation of cell communication	RBX1_HUMAN|LIS1_HUMAN|IRS1_HUMAN|RORA_HUMAN|CCND1_HUMAN|FBW1A_HUMAN|PIN1_HUMAN|GRB2_HUMAN|UCHL5_HUMAN|GNAI2_HUMAN|SMCA4_HUMAN|IRF4_HUMAN|SMAD7_HUMAN|GPC1_HUMAN|MTOR_HUMAN|EGF_HUMAN|SMAD2_HUMAN
71822	2.2793E-6	1.7586E-5	19	1921	108	37534	protein complex subunit organization	ALDOA_HUMAN|KIF2A_HUMAN|CCNB1_HUMAN|MP2K1_HUMAN|ELOB_HUMAN|SMAD4_HUMAN|GRB2_HUMAN|RHOA_HUMAN|2B1G_HUMAN|FGF13_HUMAN|HSP7C_HUMAN|RXRA_HUMAN|CBP_HUMAN|2B1F_HUMAN|EGF_HUMAN|2B13_HUMAN|SMAD2_HUMAN|HSP74_HUMAN|FINC_HUMAN
48545	2.2995E-6	1.7695E-5	11	634	108	37534	response to steroid hormone stimulus	RASK_HUMAN|RXRA_HUMAN|COT2_HUMAN|MP2K1_HUMAN|RORA_HUMAN|FOS_HUMAN|CALM_HUMAN|CCND1_HUMAN|ERR1_HUMAN|COT1_HUMAN|NR1D2_HUMAN
79	2.4068E-6	1.8471E-5	6	132	108	37534	regulation of cyclin-dependent protein serine/threonine kinase activity	CCNB1_HUMAN|COT2_HUMAN|CCNH_HUMAN|CDK7_HUMAN|CCND1_HUMAN|KAT2B_HUMAN
22402	2.4312E-6	1.8609E-5	16	1393	108	37534	cell cycle process	SEPT6_HUMAN|KIF2A_HUMAN|CCNB1_HUMAN|MP2K1_HUMAN|LIS1_HUMAN|APC5_HUMAN|CCNH_HUMAN|CDK7_HUMAN|CCND1_HUMAN|FBW1A_HUMAN|SKP1_HUMAN|RHOA_HUMAN|APC11_HUMAN|PLCB1_HUMAN|SEPT2_HUMAN|KAT2B_HUMAN
31343	2.7422E-6	2.0934E-5	6	135	108	37534	positive regulation of cell killing	1B08_HUMAN|1B07_HUMAN|1C07_HUMAN|1A03_HUMAN|1A01_HUMAN|B2MG_HUMAN
6368	2.8211E-6	2.1480E-5	5	76	108	37534	transcription elongation from RNA polymerase II promoter	CCNH_HUMAN|RPB9_HUMAN|CDK7_HUMAN|ELOB_HUMAN|ELOC_HUMAN
2711	2.8621E-6	2.1735E-5	6	136	108	37534	positive regulation of T cell mediated immunity	1B08_HUMAN|1B07_HUMAN|1C07_HUMAN|1A03_HUMAN|1A01_HUMAN|B2MG_HUMAN
35666	3.0101E-6	2.2800E-5	5	77	108	37534	TRIF-dependent toll-like receptor signaling pathway	MP2K1_HUMAN|FOS_HUMAN|CREB1_HUMAN|UB2D2_HUMAN|TAB2_HUMAN
71407	3.0451E-6	2.3005E-5	10	526	108	37534	cellular response to organic cyclic compound	RXRA_HUMAN|CCNB1_HUMAN|COT2_HUMAN|RORA_HUMAN|SMAD5_HUMAN|FBW1A_HUMAN|SMAD2_HUMAN|ERR1_HUMAN|COT1_HUMAN|NR1D2_HUMAN
51439	3.2089E-6	2.4179E-5	5	78	108	37534	regulation of ubiquitin-protein ligase activity involved in mitotic cell cycle	CCNB1_HUMAN|APC11_HUMAN|APC5_HUMAN|FBW1A_HUMAN|SKP1_HUMAN
1910	3.3852E-6	2.5442E-5	6	140	108	37534	regulation of leukocyte mediated cytotoxicity	1B08_HUMAN|1B07_HUMAN|1C07_HUMAN|1A03_HUMAN|1A01_HUMAN|B2MG_HUMAN
2479	3.5274E-6	2.6442E-5	6	141	108	37534	antigen processing and presentation of exogenous peptide antigen via MHC class I, TAP-dependent	1B08_HUMAN|1B07_HUMAN|1C07_HUMAN|1A03_HUMAN|1A01_HUMAN|B2MG_HUMAN
30879	3.6471E-6	2.7258E-5	7	220	108	37534	mammary gland development	CSF1R_HUMAN|IRS1_HUMAN|EGF_HUMAN|CCND1_HUMAN|FBW1A_HUMAN|CREB1_HUMAN|NCOA3_HUMAN
61138	3.6551E-6	2.7258E-5	8	313	108	37534	morphogenesis of a branching epithelium	RASK_HUMAN|FGF2_HUMAN|EGF_HUMAN|FBW1A_HUMAN|SMAD4_HUMAN|CXCR4_HUMAN|GRB2_HUMAN|NCOA3_HUMAN
48646	3.8098E-6	2.8339E-5	16	1443	108	37534	anatomical structure formation involved in morphogenesis	PTN11_HUMAN|SHC1_HUMAN|LIS1_HUMAN|RORA_HUMAN|FGF2_HUMAN|SMAD4_HUMAN|GRB2_HUMAN|CXCR4_HUMAN|SMCA4_HUMAN|GPC1_HUMAN|SEPT2_HUMAN|EGF_HUMAN|SMAD2_HUMAN|EPAS1_HUMAN|KSYK_HUMAN|FINC_HUMAN
186	3.8680E-6	2.8698E-5	5	81	108	37534	activation of MAPKK activity	RASK_HUMAN|PLCG1_HUMAN|MP2K1_HUMAN|EGF_HUMAN|GNAI2_HUMAN
30099	4.1062E-6	3.0337E-5	8	318	108	37534	myeloid cell differentiation	CSF1R_HUMAN|PTN11_HUMAN|IRF4_HUMAN|LIS1_HUMAN|PARP1_HUMAN|SMAD5_HUMAN|EPAS1_HUMAN|SMCA4_HUMAN
2756	4.1097E-6	3.0337E-5	5	82	108	37534	MyD88-independent toll-like receptor signaling pathway	MP2K1_HUMAN|FOS_HUMAN|CREB1_HUMAN|UB2D2_HUMAN|TAB2_HUMAN
32844	4.2989E-6	3.1652E-5	10	547	108	37534	regulation of homeostatic process	CSF1R_HUMAN|2B1G_HUMAN|SMAD7_HUMAN|PLCG1_HUMAN|MTOR_HUMAN|RORA_HUMAN|CALM_HUMAN|FGF2_HUMAN|NR1D2_HUMAN|KSYK_HUMAN
42590	4.3136E-6	3.1680E-5	6	146	108	37534	antigen processing and presentation of exogenous peptide antigen via MHC class I	1B08_HUMAN|1B07_HUMAN|1C07_HUMAN|1A03_HUMAN|1A01_HUMAN|B2MG_HUMAN
34138	4.3632E-6	3.1964E-5	5	83	108	37534	toll-like receptor 3 signaling pathway	MP2K1_HUMAN|FOS_HUMAN|CREB1_HUMAN|UB2D2_HUMAN|TAB2_HUMAN
43933	4.4352E-6	3.2409E-5	21	2406	108	37534	macromolecular complex subunit organization	ALDOA_HUMAN|KIF2A_HUMAN|CCNB1_HUMAN|MP2K1_HUMAN|H33_HUMAN|ELOB_HUMAN|SMAD4_HUMAN|GRB2_HUMAN|SMCA4_HUMAN|RHOA_HUMAN|2B1G_HUMAN|FGF13_HUMAN|HSP7C_HUMAN|RXRA_HUMAN|CBP_HUMAN|2B1F_HUMAN|EGF_HUMAN|2B13_HUMAN|SMAD2_HUMAN|HSP74_HUMAN|FINC_HUMAN
31145	4.6288E-6	3.3739E-5	5	84	108	37534	anaphase-promoting complex-dependent proteasomal ubiquitin-dependent protein catabolic process	CCNB1_HUMAN|APC11_HUMAN|APC5_HUMAN|FBW1A_HUMAN|SKP1_HUMAN
1701	4.6702E-6	3.3956E-5	11	683	108	37534	in utero embryonic development	RXRA_HUMAN|CCNB1_HUMAN|COT2_HUMAN|PLCG1_HUMAN|MP2K1_HUMAN|SMAD4_HUMAN|GRB2_HUMAN|NCOA3_HUMAN|EPAS1_HUMAN|SMAD2_HUMAN|SMCA4_HUMAN
31341	4.8499E-6	3.5174E-5	6	149	108	37534	regulation of cell killing	1B08_HUMAN|1B07_HUMAN|1C07_HUMAN|1A03_HUMAN|1A01_HUMAN|B2MG_HUMAN
30163	5.1220E-6	3.7054E-5	12	831	108	37534	protein catabolic process	NEDD8_HUMAN|CCNB1_HUMAN|RBX1_HUMAN|GPC1_HUMAN|APC11_HUMAN|MTOR_HUMAN|APC5_HUMAN|FBW1A_HUMAN|ELOC_HUMAN|UCHL5_HUMAN|UB2D2_HUMAN|SKP1_HUMAN
1763	5.2674E-6	3.8011E-5	8	329	108	37534	morphogenesis of a branching structure	RASK_HUMAN|FGF2_HUMAN|EGF_HUMAN|FBW1A_HUMAN|SMAD4_HUMAN|CXCR4_HUMAN|GRB2_HUMAN|NCOA3_HUMAN
44772	5.3855E-6	3.8767E-5	8	330	108	37534	mitotic cell cycle phase transition	CCNB1_HUMAN|LIS1_HUMAN|CCNH_HUMAN|CDK7_HUMAN|PLCB1_HUMAN|CCND1_HUMAN|FBW1A_HUMAN|SKP1_HUMAN
35019	5.8204E-6	4.1795E-5	5	88	108	37534	somatic stem cell maintenance	FGF2_HUMAN|RPB9_HUMAN|SMAD4_HUMAN|EPAS1_HUMAN|SMAD2_HUMAN
44770	5.8806E-6	4.2019E-5	8	334	108	37534	cell cycle phase transition	CCNB1_HUMAN|LIS1_HUMAN|CCNH_HUMAN|CDK7_HUMAN|PLCB1_HUMAN|CCND1_HUMAN|FBW1A_HUMAN|SKP1_HUMAN
1902105	5.8806E-6	4.2019E-5	8	334	108	37534	regulation of leukocyte differentiation	ERBB2_HUMAN|IRF4_HUMAN|MTOR_HUMAN|FOS_HUMAN|1B07_HUMAN|CREB1_HUMAN|ERR1_HUMAN|KSYK_HUMAN
90287	5.9417E-6	4.2248E-5	7	237	108	37534	regulation of cellular response to growth factor stimulus	SMAD7_HUMAN|GPC1_HUMAN|FGF2_HUMAN|SMAD4_HUMAN|PIN1_HUMAN|UCHL5_HUMAN|SMAD2_HUMAN
16310	5.9419E-6	4.2248E-5	21	2452	108	37534	phosphorylation	CSF1R_HUMAN|PK3CB_HUMAN|TYK2_HUMAN|CCNB1_HUMAN|SHC1_HUMAN|MP2K1_HUMAN|CCNH_HUMAN|CDK7_HUMAN|CCND1_HUMAN|ERBB2_HUMAN|YES_HUMAN|SMAD7_HUMAN|KPYM_HUMAN|MTOR_HUMAN|EGF_HUMAN|SMAD5_HUMAN|CREB1_HUMAN|SMAD2_HUMAN|CTBP1_HUMAN|KSYK_HUMAN|JAK1_HUMAN
33993	6.0489E-6	4.2904E-5	14	1156	108	37534	response to lipid	CCNB1_HUMAN|COT2_HUMAN|TYY1_HUMAN|MP2K1_HUMAN|RORA_HUMAN|FOS_HUMAN|CCND1_HUMAN|COT1_HUMAN|NR1D2_HUMAN|RASK_HUMAN|RXRA_HUMAN|CALM_HUMAN|SMAD2_HUMAN|ERR1_HUMAN
10906	6.3141E-6	4.4676E-5	6	156	108	37534	regulation of glucose metabolic process	SGT1_HUMAN|COLI_HUMAN|MTOR_HUMAN|RORA_HUMAN|IRS1_HUMAN|KAT2B_HUMAN
2709	6.5498E-6	4.6143E-5	6	157	108	37534	regulation of T cell mediated immunity	1B08_HUMAN|1B07_HUMAN|1C07_HUMAN|1A03_HUMAN|1A01_HUMAN|B2MG_HUMAN
51098	6.5533E-6	4.6143E-5	8	339	108	37534	regulation of binding	IRF4_HUMAN|SUMO1_HUMAN|THIO_HUMAN|PARP1_HUMAN|EGF_HUMAN|SMAD4_HUMAN|SMAD2_HUMAN|SMCA4_HUMAN
30097	6.6644E-6	4.6812E-5	12	853	108	37534	hemopoiesis	CSF1R_HUMAN|PTN11_HUMAN|IRF4_HUMAN|CD4_HUMAN|LIS1_HUMAN|RORA_HUMAN|PARP1_HUMAN|SMAD5_HUMAN|EPAS1_HUMAN|SMCA4_HUMAN|KSYK_HUMAN|B2MG_HUMAN
2824	7.0425E-6	4.9349E-5	6	159	108	37534	positive regulation of adaptive immune response based on somatic recombination of immune receptors built from immunoglobulin superfamily domains	1B08_HUMAN|1B07_HUMAN|1C07_HUMAN|1A03_HUMAN|1A01_HUMAN|B2MG_HUMAN
33157	7.1372E-6	4.9892E-5	8	343	108	37534	regulation of intracellular protein transport	RHOA_HUMAN|PTN11_HUMAN|MTOR_HUMAN|THIO_HUMAN|PARP1_HUMAN|EGF_HUMAN|SMAD4_HUMAN|OAZ1_HUMAN
2821	7.8377E-6	5.4656E-5	6	162	108	37534	positive regulation of adaptive immune response	1B08_HUMAN|1B07_HUMAN|1C07_HUMAN|1A03_HUMAN|1A01_HUMAN|B2MG_HUMAN
46903	8.2164E-6	5.7160E-5	12	871	108	37534	secretion	ALDOA_HUMAN|NTAL_HUMAN|HSP7C_HUMAN|A2MG_HUMAN|LIS1_HUMAN|CALM_HUMAN|EGF_HUMAN|CCND1_HUMAN|CREB1_HUMAN|SMAD2_HUMAN|KSYK_HUMAN|FINC_HUMAN
2000145	8.4070E-6	5.8207E-5	12	873	108	37534	regulation of cell motility	CSF1R_HUMAN|RHOA_HUMAN|RAB5A_HUMAN|SMAD7_HUMAN|COT2_HUMAN|PLCG1_HUMAN|MP2K1_HUMAN|IRS1_HUMAN|FGF2_HUMAN|PLCB1_HUMAN|PIN1_HUMAN|CXCR4_HUMAN
2708	8.4071E-6	5.8207E-5	6	164	108	37534	positive regulation of lymphocyte mediated immunity	1B08_HUMAN|1B07_HUMAN|1C07_HUMAN|1A03_HUMAN|1A01_HUMAN|B2MG_HUMAN
10518	8.4720E-6	5.8517E-5	5	95	108	37534	positive regulation of phospholipase activity	PLCG1_HUMAN|ADCY2_HUMAN|CALM_HUMAN|FGF2_HUMAN|CREB1_HUMAN
23057	9.0512E-6	6.2370E-5	16	1546	108	37534	negative regulation of signaling	RBX1_HUMAN|LIS1_HUMAN|IRS1_HUMAN|RORA_HUMAN|CCND1_HUMAN|FBW1A_HUMAN|GRB2_HUMAN|UCHL5_HUMAN|PIN1_HUMAN|GNAI2_HUMAN|SMCA4_HUMAN|IRF4_HUMAN|SMAD7_HUMAN|GPC1_HUMAN|EGF_HUMAN|SMAD2_HUMAN
61061	9.1848E-6	6.3140E-5	11	734	108	37534	muscle structure development	RASK_HUMAN|HLF_HUMAN|ERBB2_HUMAN|RXRA_HUMAN|CCNB1_HUMAN|SMAD7_HUMAN|COT2_HUMAN|RORA_HUMAN|FOS_HUMAN|EPAS1_HUMAN|SMCA4_HUMAN
2705	9.3236E-6	6.3943E-5	6	167	108	37534	positive regulation of leukocyte mediated immunity	1B08_HUMAN|1B07_HUMAN|1C07_HUMAN|1A03_HUMAN|1A01_HUMAN|B2MG_HUMAN
48732	9.4894E-6	6.4926E-5	9	472	108	37534	gland development	CSF1R_HUMAN|RXRA_HUMAN|IRS1_HUMAN|EGF_HUMAN|CCND1_HUMAN|FBW1A_HUMAN|SMAD4_HUMAN|CREB1_HUMAN|NCOA3_HUMAN
51385	9.6367E-6	6.5625E-5	4	46	108	37534	response to mineralocorticoid stimulus	RASK_HUMAN|FOS_HUMAN|CALM_HUMAN|CCND1_HUMAN
38083	9.6367E-6	6.5625E-5	4	46	108	37534	peptidyl-tyrosine autophosphorylation	TYK2_HUMAN|YES_HUMAN|KSYK_HUMAN|JAK1_HUMAN
22603	1.0307E-5	7.0025E-5	14	1212	108	37534	regulation of anatomical structure morphogenesis	CSF1R_HUMAN|ALDOA_HUMAN|LIS1_HUMAN|FGF2_HUMAN|SMAD4_HUMAN|RHOA_HUMAN|FGF13_HUMAN|RXRA_HUMAN|ERBB2_HUMAN|SMAD7_HUMAN|PLCG1_HUMAN|SMAD2_HUMAN|RAC3_HUMAN|FINC_HUMAN
34142	1.0884E-5	7.3770E-5	5	100	108	37534	toll-like receptor 4 signaling pathway	MP2K1_HUMAN|FOS_HUMAN|CREB1_HUMAN|UB2D2_HUMAN|TAB2_HUMAN
48754	1.1978E-5	8.0995E-5	7	264	108	37534	branching morphogenesis of an epithelial tube	RASK_HUMAN|FGF2_HUMAN|EGF_HUMAN|FBW1A_HUMAN|SMAD4_HUMAN|CXCR4_HUMAN|NCOA3_HUMAN
9790	1.2320E-5	8.3114E-5	16	1585	108	37534	embryo development	PK3CB_HUMAN|RXRA_HUMAN|CCNB1_HUMAN|COT2_HUMAN|PLCG1_HUMAN|MP2K1_HUMAN|CBP_HUMAN|FGF2_HUMAN|SMAD5_HUMAN|SMAD4_HUMAN|GRB2_HUMAN|NCOA3_HUMAN|EPAS1_HUMAN|SMAD2_HUMAN|SMCA4_HUMAN|FINC_HUMAN
7219	1.2981E-5	8.7370E-5	6	177	108	37534	Notch signaling pathway	RBX1_HUMAN|CBP_HUMAN|CCND1_HUMAN|CREB1_HUMAN|KAT2B_HUMAN|SKP1_HUMAN
6354	1.3174E-5	8.8464E-5	5	104	108	37534	DNA-dependent transcription, elongation	CCNH_HUMAN|RPB9_HUMAN|CDK7_HUMAN|ELOB_HUMAN|ELOC_HUMAN
48534	1.3561E-5	9.0857E-5	12	916	108	37534	hematopoietic or lymphoid organ development	CSF1R_HUMAN|PTN11_HUMAN|IRF4_HUMAN|CD4_HUMAN|LIS1_HUMAN|RORA_HUMAN|PARP1_HUMAN|SMAD5_HUMAN|EPAS1_HUMAN|SMCA4_HUMAN|KSYK_HUMAN|B2MG_HUMAN
43900	1.5245E-5	1.0191E-4	8	381	108	37534	regulation of multi-organism process	CD4_HUMAN|CCNH_HUMAN|RPB9_HUMAN|CDK7_HUMAN|ELOB_HUMAN|ELOC_HUMAN|SMCA4_HUMAN|B2MG_HUMAN
2703	1.5583E-5	1.0392E-4	7	275	108	37534	regulation of leukocyte mediated immunity	1B08_HUMAN|1B07_HUMAN|1C07_HUMAN|1A03_HUMAN|1A01_HUMAN|KSYK_HUMAN|B2MG_HUMAN
32881	1.5777E-5	1.0497E-4	4	52	108	37534	regulation of polysaccharide metabolic process	COLI_HUMAN|MTOR_HUMAN|IRS1_HUMAN|EGF_HUMAN
10517	1.5823E-5	1.0504E-4	5	108	108	37534	regulation of phospholipase activity	PLCG1_HUMAN|ADCY2_HUMAN|CALM_HUMAN|FGF2_HUMAN|CREB1_HUMAN
46822	1.5951E-5	1.0565E-4	7	276	108	37534	regulation of nucleocytoplasmic transport	RHOA_HUMAN|PTN11_HUMAN|MTOR_HUMAN|THIO_HUMAN|PARP1_HUMAN|EGF_HUMAN|SMAD4_HUMAN
51179	1.6391E-5	1.0832E-4	45	8731	108	37534	localization	ALDOA_HUMAN|PTN11_HUMAN|NTAL_HUMAN|COT2_HUMAN|A2MG_HUMAN|LIS1_HUMAN|LAT2_HUMAN|FGF2_HUMAN|GRB2_HUMAN|NEDD8_HUMAN|RASK_HUMAN|HSP7C_HUMAN|FGF13_HUMAN|YES_HUMAN|SMAD7_HUMAN|PLCG1_HUMAN|SUMO1_HUMAN|DPYL2_HUMAN|ACTB_HUMAN|CALM_HUMAN|SMAD2_HUMAN|CYTSA_HUMAN|HSP74_HUMAN|TYK2_HUMAN|PK3CB_HUMAN|RAB5A_HUMAN|SHC1_HUMAN|CCNB1_HUMAN|CD4_HUMAN|TYY1_HUMAN|RHOG_HUMAN|MP2K1_HUMAN|ADCY2_HUMAN|IRS1_HUMAN|CCND1_HUMA…
19886	1.6546E-5	1.0909E-4	5	109	108	37534	antigen processing and presentation of exogenous peptide antigen via MHC class II	2B1G_HUMAN|KIF2A_HUMAN|DRB4_HUMAN|2B1F_HUMAN|2B13_HUMAN
32388	1.7099E-5	1.1248E-4	7	279	108	37534	positive regulation of intracellular transport	RHOA_HUMAN|PLCG1_HUMAN|PARP1_HUMAN|EGF_HUMAN|SMAD4_HUMAN|OAZ1_HUMAN|KSYK_HUMAN
45165	1.7370E-5	1.1400E-4	8	388	108	37534	cell fate commitment	FGF13_HUMAN|IRF4_HUMAN|COT2_HUMAN|SMAD5_HUMAN|SMAD4_HUMAN|EPAS1_HUMAN|SMAD2_HUMAN|SMCA4_HUMAN
40012	1.7871E-5	1.1681E-4	12	942	108	37534	regulation of locomotion	CSF1R_HUMAN|RHOA_HUMAN|RAB5A_HUMAN|SMAD7_HUMAN|COT2_HUMAN|PLCG1_HUMAN|MP2K1_HUMAN|IRS1_HUMAN|FGF2_HUMAN|PLCB1_HUMAN|PIN1_HUMAN|CXCR4_HUMAN
2009	1.7918E-5	1.1681E-4	10	645	108	37534	morphogenesis of an epithelium	CSF1R_HUMAN|RHOA_HUMAN|RASK_HUMAN|FGF2_HUMAN|EGF_HUMAN|FBW1A_HUMAN|SMAD4_HUMAN|CXCR4_HUMAN|GRB2_HUMAN|NCOA3_HUMAN
22604	1.7918E-5	1.1681E-4	10	645	108	37534	regulation of cell morphogenesis	CSF1R_HUMAN|RHOA_HUMAN|ALDOA_HUMAN|FGF13_HUMAN|SMAD7_HUMAN|LIS1_HUMAN|SMAD4_HUMAN|RAC3_HUMAN|SMAD2_HUMAN|FINC_HUMAN
60193	1.8069E-5	1.1753E-4	5	111	108	37534	positive regulation of lipase activity	PLCG1_HUMAN|ADCY2_HUMAN|CALM_HUMAN|FGF2_HUMAN|CREB1_HUMAN
2699	1.8314E-5	1.1885E-4	7	282	108	37534	positive regulation of immune effector process	1B08_HUMAN|1B07_HUMAN|1C07_HUMAN|1A03_HUMAN|1A01_HUMAN|KSYK_HUMAN|B2MG_HUMAN
46777	1.8734E-5	1.2131E-4	7	283	108	37534	protein autophosphorylation	CSF1R_HUMAN|TYK2_HUMAN|ERBB2_HUMAN|YES_HUMAN|MTOR_HUMAN|KSYK_HUMAN|JAK1_HUMAN
2495	1.8870E-5	1.2192E-4	5	112	108	37534	antigen processing and presentation of peptide antigen via MHC class II	2B1G_HUMAN|KIF2A_HUMAN|DRB4_HUMAN|2B1F_HUMAN|2B13_HUMAN
51093	1.9298E-5	1.2441E-4	13	1112	108	37534	negative regulation of developmental process	RHOA_HUMAN|RASK_HUMAN|FGF13_HUMAN|SMAD7_HUMAN|RORA_HUMAN|CBP_HUMAN|FGF2_HUMAN|RPB9_HUMAN|CCND1_HUMAN|SMAD4_HUMAN|EPAS1_HUMAN|SMAD2_HUMAN|SMCA4_HUMAN
51270	1.9619E-5	1.2620E-4	12	951	108	37534	regulation of cellular component movement	CSF1R_HUMAN|RHOA_HUMAN|RAB5A_HUMAN|SMAD7_HUMAN|COT2_HUMAN|PLCG1_HUMAN|MP2K1_HUMAN|IRS1_HUMAN|FGF2_HUMAN|PLCB1_HUMAN|PIN1_HUMAN|CXCR4_HUMAN
10675	2.0563E-5	1.3197E-4	6	192	108	37534	regulation of cellular carbohydrate metabolic process	SGT1_HUMAN|COLI_HUMAN|MTOR_HUMAN|RORA_HUMAN|IRS1_HUMAN|KAT2B_HUMAN
6259	2.1219E-5	1.3588E-4	16	1657	108	37534	DNA metabolic process	RBX1_HUMAN|CCNB1_HUMAN|TYY1_HUMAN|H33_HUMAN|MUM1_HUMAN|FOS_HUMAN|RPB9_HUMAN|CCNH_HUMAN|CDK7_HUMAN|UCHL5_HUMAN|SMCA4_HUMAN|MTOR_HUMAN|SUMO1_HUMAN|EGF_HUMAN|PARP1_HUMAN|DTD1_HUMAN
2520	2.1735E-5	1.3888E-4	12	961	108	37534	immune system development	CSF1R_HUMAN|PTN11_HUMAN|IRF4_HUMAN|CD4_HUMAN|LIS1_HUMAN|RORA_HUMAN|PARP1_HUMAN|SMAD5_HUMAN|EPAS1_HUMAN|SMCA4_HUMAN|KSYK_HUMAN|B2MG_HUMAN
10769	2.1977E-5	1.4012E-4	8	401	108	37534	regulation of cell morphogenesis involved in differentiation	RHOA_HUMAN|FGF13_HUMAN|SMAD7_HUMAN|LIS1_HUMAN|SMAD4_HUMAN|RAC3_HUMAN|SMAD2_HUMAN|FINC_HUMAN
30334	2.3598E-5	1.5013E-4	11	813	108	37534	regulation of cell migration	CSF1R_HUMAN|RHOA_HUMAN|RAB5A_HUMAN|SMAD7_HUMAN|COT2_HUMAN|PLCG1_HUMAN|MP2K1_HUMAN|IRS1_HUMAN|FGF2_HUMAN|PLCB1_HUMAN|CXCR4_HUMAN
2474	2.4449E-5	1.5520E-4	6	198	108	37534	antigen processing and presentation of peptide antigen via MHC class I	1B08_HUMAN|1B07_HUMAN|1C07_HUMAN|1A03_HUMAN|1A01_HUMAN|B2MG_HUMAN
18076	2.4562E-5	1.5558E-4	2	3	108	37534	N-terminal peptidyl-lysine acetylation	CBP_HUMAN|KAT2B_HUMAN
9968	2.4812E-5	1.5682E-4	15	1492	108	37534	negative regulation of signal transduction	RBX1_HUMAN|LIS1_HUMAN|IRS1_HUMAN|RORA_HUMAN|CCND1_HUMAN|FBW1A_HUMAN|GRB2_HUMAN|UCHL5_HUMAN|PIN1_HUMAN|SMCA4_HUMAN|IRF4_HUMAN|SMAD7_HUMAN|GPC1_HUMAN|EGF_HUMAN|SMAD2_HUMAN
6511	2.6039E-5	1.6422E-4	10	674	108	37534	ubiquitin-dependent protein catabolic process	NEDD8_HUMAN|CCNB1_HUMAN|RBX1_HUMAN|APC11_HUMAN|APC5_HUMAN|FBW1A_HUMAN|ELOC_HUMAN|UCHL5_HUMAN|UB2D2_HUMAN|SKP1_HUMAN
51047	2.6184E-5	1.6477E-4	8	411	108	37534	positive regulation of secretion	CSF1R_HUMAN|2B1G_HUMAN|RAB5A_HUMAN|PTN11_HUMAN|DPYL2_HUMAN|PLCB1_HUMAN|CREB1_HUMAN|KSYK_HUMAN
42692	2.6986E-5	1.6945E-4	9	539	108	37534	muscle cell differentiation	RASK_HUMAN|HLF_HUMAN|ERBB2_HUMAN|RXRA_HUMAN|CCNB1_HUMAN|RORA_HUMAN|FOS_HUMAN|EPAS1_HUMAN|SMCA4_HUMAN
2433	2.7354E-5	1.7065E-4	6	202	108	37534	immune response-regulating cell surface receptor signaling pathway involved in phagocytosis	PK3CB_HUMAN|YES_HUMAN|PLCG1_HUMAN|ACTB_HUMAN|GRB2_HUMAN|KSYK_HUMAN
50792	2.7354E-5	1.7065E-4	6	202	108	37534	regulation of viral process	CCNH_HUMAN|RPB9_HUMAN|CDK7_HUMAN|ELOB_HUMAN|ELOC_HUMAN|SMCA4_HUMAN
38096	2.7354E-5	1.7065E-4	6	202	108	37534	Fc-gamma receptor signaling pathway involved in phagocytosis	PK3CB_HUMAN|YES_HUMAN|PLCG1_HUMAN|ACTB_HUMAN|GRB2_HUMAN|KSYK_HUMAN
38094	2.8121E-5	1.7506E-4	6	203	108	37534	Fc-gamma receptor signaling pathway	PK3CB_HUMAN|YES_HUMAN|PLCG1_HUMAN|ACTB_HUMAN|GRB2_HUMAN|KSYK_HUMAN
48863	2.8528E-5	1.7722E-4	8	416	108	37534	stem cell differentiation	A2MG_HUMAN|CBP_HUMAN|FGF2_HUMAN|RPB9_HUMAN|SMAD4_HUMAN|EPAS1_HUMAN|SMAD2_HUMAN|SMCA4_HUMAN
2431	2.8906E-5	1.7918E-4	6	204	108	37534	Fc receptor mediated stimulatory signaling pathway	PK3CB_HUMAN|YES_HUMAN|PLCG1_HUMAN|ACTB_HUMAN|GRB2_HUMAN|KSYK_HUMAN
280	2.9514E-5	1.8217E-4	8	418	108	37534	nuclear division	RHOA_HUMAN|KIF2A_HUMAN|CCNB1_HUMAN|APC11_HUMAN|MP2K1_HUMAN|LIS1_HUMAN|APC5_HUMAN|SEPT2_HUMAN
7067	2.9514E-5	1.8217E-4	8	418	108	37534	mitosis	RHOA_HUMAN|KIF2A_HUMAN|CCNB1_HUMAN|APC11_HUMAN|MP2K1_HUMAN|LIS1_HUMAN|APC5_HUMAN|SEPT2_HUMAN
43647	2.9812E-5	1.8311E-4	4	61	108	37534	inositol phosphate metabolic process	PLCG1_HUMAN|CALM_HUMAN|FGF2_HUMAN|PLCB1_HUMAN
7202	2.9812E-5	1.8311E-4	4	61	108	37534	activation of phospholipase C activity	PLCG1_HUMAN|ADCY2_HUMAN|CALM_HUMAN|CREB1_HUMAN
19941	2.9856E-5	1.8311E-4	10	685	108	37534	modification-dependent protein catabolic process	NEDD8_HUMAN|CCNB1_HUMAN|RBX1_HUMAN|APC11_HUMAN|APC5_HUMAN|FBW1A_HUMAN|ELOC_HUMAN|UCHL5_HUMAN|UB2D2_HUMAN|SKP1_HUMAN
6974	3.0712E-5	1.8797E-4	13	1163	108	37534	response to DNA damage stimulus	PTN11_HUMAN|RBX1_HUMAN|TYY1_HUMAN|MTOR_HUMAN|SUMO1_HUMAN|MUM1_HUMAN|CCNH_HUMAN|RPB9_HUMAN|CDK7_HUMAN|PARP1_HUMAN|CCND1_HUMAN|UCHL5_HUMAN|GRB2_HUMAN
51130	3.0985E-5	1.8924E-4	13	1164	108	37534	positive regulation of cellular component organization	RHOA_HUMAN|CCNB1_HUMAN|RHOG_HUMAN|MTOR_HUMAN|SUMO1_HUMAN|LIS1_HUMAN|EGF_HUMAN|SMAD4_HUMAN|GRB2_HUMAN|RAC3_HUMAN|SMAD2_HUMAN|CTBP1_HUMAN|FINC_HUMAN
43632	3.2134E-5	1.9584E-4	10	691	108	37534	modification-dependent macromolecule catabolic process	NEDD8_HUMAN|CCNB1_HUMAN|RBX1_HUMAN|APC11_HUMAN|APC5_HUMAN|FBW1A_HUMAN|ELOC_HUMAN|UCHL5_HUMAN|UB2D2_HUMAN|SKP1_HUMAN
48638	3.3100E-5	2.0131E-4	6	209	108	37534	regulation of developmental growth	FGF13_HUMAN|CCNB1_HUMAN|LIS1_HUMAN|FGF2_HUMAN|PLCB1_HUMAN|FINC_HUMAN
44265	3.3247E-5	2.0178E-4	13	1172	108	37534	cellular macromolecule catabolic process	NEDD8_HUMAN|CCNB1_HUMAN|RBX1_HUMAN|GPC1_HUMAN|APC11_HUMAN|APC5_HUMAN|CCNH_HUMAN|CDK7_HUMAN|FBW1A_HUMAN|ELOC_HUMAN|UCHL5_HUMAN|UB2D2_HUMAN|SKP1_HUMAN
7507	3.3327E-5	2.0184E-4	10	694	108	37534	heart development	ERBB2_HUMAN|RXRA_HUMAN|PTN11_HUMAN|SHC1_HUMAN|CCNB1_HUMAN|SMAD7_HUMAN|SMAD4_HUMAN|SMAD2_HUMAN|SMCA4_HUMAN|TAB2_HUMAN
32940	3.4144E-5	2.0636E-4	10	696	108	37534	secretion by cell	ALDOA_HUMAN|NTAL_HUMAN|HSP7C_HUMAN|A2MG_HUMAN|LIS1_HUMAN|CALM_HUMAN|EGF_HUMAN|SMAD2_HUMAN|KSYK_HUMAN|FINC_HUMAN
51090	3.4311E-5	2.0693E-4	8	427	108	37534	regulation of sequence-specific DNA binding transcription factor activity	RASK_HUMAN|SMAD7_HUMAN|SUMO1_HUMAN|FOS_HUMAN|FBW1A_HUMAN|SMCA4_HUMAN|TAB2_HUMAN|KSYK_HUMAN
48511	3.4882E-5	2.0994E-4	8	428	108	37534	rhythmic process	HLF_HUMAN|RORA_HUMAN|CBP_HUMAN|FBW1A_HUMAN|CREB1_HUMAN|KAT2B_HUMAN|NR1D2_HUMAN|SKP1_HUMAN
1525	3.5461E-5	2.1298E-4	8	429	108	37534	angiogenesis	SHC1_HUMAN|RORA_HUMAN|FGF2_HUMAN|EGF_HUMAN|CXCR4_HUMAN|EPAS1_HUMAN|KSYK_HUMAN|FINC_HUMAN
34146	3.8337E-5	2.2978E-4	4	65	108	37534	toll-like receptor 5 signaling pathway	MP2K1_HUMAN|FOS_HUMAN|CREB1_HUMAN|TAB2_HUMAN
17015	3.8646E-5	2.3116E-4	5	130	108	37534	regulation of transforming growth factor beta receptor signaling pathway	SMAD7_HUMAN|SMAD4_HUMAN|PIN1_HUMAN|UCHL5_HUMAN|SMAD2_HUMAN
2504	4.0088E-5	2.3929E-4	5	131	108	37534	antigen processing and presentation of peptide or polysaccharide antigen via MHC class II	2B1G_HUMAN|KIF2A_HUMAN|DRB4_HUMAN|2B1F_HUMAN|2B13_HUMAN
34166	4.0720E-5	2.4257E-4	4	66	108	37534	toll-like receptor 10 signaling pathway	MP2K1_HUMAN|FOS_HUMAN|CREB1_HUMAN|TAB2_HUMAN
51046	4.0975E-5	2.4358E-4	11	864	108	37534	regulation of secretion	CSF1R_HUMAN|2B1G_HUMAN|RAB5A_HUMAN|PTN11_HUMAN|COLI_HUMAN|DPYL2_HUMAN|IRS1_HUMAN|EGF_HUMAN|PLCB1_HUMAN|CREB1_HUMAN|KSYK_HUMAN
2521	4.1706E-5	2.4742E-4	8	439	108	37534	leukocyte differentiation	CSF1R_HUMAN|IRF4_HUMAN|CD4_HUMAN|LIS1_HUMAN|RORA_HUMAN|PARP1_HUMAN|KSYK_HUMAN|B2MG_HUMAN
32535	4.2378E-5	2.5089E-4	8	440	108	37534	regulation of cellular component size	RAB5A_HUMAN|FGF13_HUMAN|MTOR_HUMAN|LIS1_HUMAN|CREB1_HUMAN|GRB2_HUMAN|CYTSA_HUMAN|FINC_HUMAN
43543	4.2953E-5	2.5327E-4	6	219	108	37534	protein acylation	IRF4_HUMAN|CD4_HUMAN|CBP_HUMAN|NCOA3_HUMAN|KAT2B_HUMAN|SMCA4_HUMAN
42306	4.2953E-5	2.5327E-4	6	219	108	37534	regulation of protein import into nucleus	RHOA_HUMAN|MTOR_HUMAN|THIO_HUMAN|PARP1_HUMAN|EGF_HUMAN|SMAD4_HUMAN
45931	4.3210E-5	2.5426E-4	4	67	108	37534	positive regulation of mitotic cell cycle	PTN11_HUMAN|CCNB1_HUMAN|LIS1_HUMAN|CCND1_HUMAN
48864	4.7850E-5	2.8093E-4	7	328	108	37534	stem cell development	CBP_HUMAN|FGF2_HUMAN|RPB9_HUMAN|SMAD4_HUMAN|EPAS1_HUMAN|SMAD2_HUMAN|SMCA4_HUMAN
90288	4.7935E-5	2.8093E-4	5	136	108	37534	negative regulation of cellular response to growth factor stimulus	SMAD7_HUMAN|GPC1_HUMAN|PIN1_HUMAN|UCHL5_HUMAN|SMAD2_HUMAN
33043	4.9687E-5	2.9061E-4	13	1219	108	37534	regulation of organelle organization	CSF1R_HUMAN|CCNB1_HUMAN|MP2K1_HUMAN|APC5_HUMAN|GRB2_HUMAN|PIN1_HUMAN|RHOA_HUMAN|FGF13_HUMAN|APC11_HUMAN|MTOR_HUMAN|EGF_HUMAN|CYTSA_HUMAN|CTBP1_HUMAN
60334	5.0881E-5	2.9645E-4	3	25	108	37534	regulation of interferon-gamma-mediated signaling pathway	PTN11_HUMAN|SUMO1_HUMAN|JAK1_HUMAN
51129	5.0890E-5	2.9645E-4	10	730	108	37534	negative regulation of cellular component organization	RHOA_HUMAN|FGF13_HUMAN|CCNB1_HUMAN|SMAD7_HUMAN|APC11_HUMAN|LIS1_HUMAN|APC5_HUMAN|CYTSA_HUMAN|CTBP1_HUMAN|COT1_HUMAN
71383	5.3712E-5	3.1226E-4	6	228	108	37534	cellular response to steroid hormone stimulus	RXRA_HUMAN|COT2_HUMAN|RORA_HUMAN|ERR1_HUMAN|COT1_HUMAN|NR1D2_HUMAN
38124	5.4294E-5	3.1438E-4	4	71	108	37534	toll-like receptor TLR6:TLR2 signaling pathway	MP2K1_HUMAN|FOS_HUMAN|CREB1_HUMAN|TAB2_HUMAN
38123	5.4294E-5	3.1438E-4	4	71	108	37534	toll-like receptor TLR1:TLR2 signaling pathway	MP2K1_HUMAN|FOS_HUMAN|CREB1_HUMAN|TAB2_HUMAN
2224	5.5028E-5	3.1800E-4	5	140	108	37534	toll-like receptor signaling pathway	MP2K1_HUMAN|FOS_HUMAN|CREB1_HUMAN|UB2D2_HUMAN|TAB2_HUMAN
51603	5.6348E-5	3.2498E-4	10	739	108	37534	proteolysis involved in cellular protein catabolic process	NEDD8_HUMAN|CCNB1_HUMAN|RBX1_HUMAN|APC11_HUMAN|APC5_HUMAN|FBW1A_HUMAN|ELOC_HUMAN|UCHL5_HUMAN|UB2D2_HUMAN|SKP1_HUMAN
48285	5.6975E-5	3.2795E-4	8	459	108	37534	organelle fission	RHOA_HUMAN|KIF2A_HUMAN|CCNB1_HUMAN|APC11_HUMAN|MP2K1_HUMAN|LIS1_HUMAN|APC5_HUMAN|SEPT2_HUMAN
60330	5.7398E-5	3.2972E-4	3	26	108	37534	regulation of response to interferon-gamma	PTN11_HUMAN|SUMO1_HUMAN|JAK1_HUMAN
60284	5.9078E-5	3.3871E-4	13	1240	108	37534	regulation of cell development	LIS1_HUMAN|SMAD4_HUMAN|CXCR4_HUMAN|COT1_HUMAN|RHOA_HUMAN|FGF13_HUMAN|SMAD7_HUMAN|MTOR_HUMAN|DPYL2_HUMAN|PLCB1_HUMAN|SMAD2_HUMAN|RAC3_HUMAN|FINC_HUMAN
34134	6.0552E-5	3.4647E-4	4	73	108	37534	toll-like receptor 2 signaling pathway	MP2K1_HUMAN|FOS_HUMAN|CREB1_HUMAN|TAB2_HUMAN
2706	6.2011E-5	3.5412E-4	6	234	108	37534	regulation of lymphocyte mediated immunity	1B08_HUMAN|1B07_HUMAN|1C07_HUMAN|1A03_HUMAN|1A01_HUMAN|B2MG_HUMAN
16573	6.2904E-5	3.5852E-4	5	144	108	37534	histone acetylation	IRF4_HUMAN|CBP_HUMAN|NCOA3_HUMAN|KAT2B_HUMAN|SMCA4_HUMAN
34162	6.3871E-5	3.6331E-4	4	74	108	37534	toll-like receptor 9 signaling pathway	MP2K1_HUMAN|FOS_HUMAN|CREB1_HUMAN|TAB2_HUMAN
14065	6.4437E-5	3.6582E-4	3	27	108	37534	phosphatidylinositol 3-kinase cascade	PK3CB_HUMAN|ERBB2_HUMAN|IRS1_HUMAN
44248	6.8474E-5	3.8797E-4	17	2030	108	37534	cellular catabolic process	PK3CB_HUMAN|RBX1_HUMAN|CCNB1_HUMAN|APC5_HUMAN|CCNH_HUMAN|CDK7_HUMAN|FBW1A_HUMAN|ELOC_HUMAN|UCHL5_HUMAN|SKP1_HUMAN|NEDD8_HUMAN|GPC1_HUMAN|PLCG1_HUMAN|APC11_HUMAN|DPYL2_HUMAN|UB2D2_HUMAN|DTD1_HUMAN
44257	6.9528E-5	3.9318E-4	10	758	108	37534	cellular protein catabolic process	NEDD8_HUMAN|CCNB1_HUMAN|RBX1_HUMAN|APC11_HUMAN|APC5_HUMAN|FBW1A_HUMAN|ELOC_HUMAN|UCHL5_HUMAN|UB2D2_HUMAN|SKP1_HUMAN
10720	7.0609E-5	3.9851E-4	7	349	108	37534	positive regulation of cell development	RHOA_HUMAN|LIS1_HUMAN|SMAD4_HUMAN|CXCR4_HUMAN|RAC3_HUMAN|SMAD2_HUMAN|FINC_HUMAN
1892	7.1623E-5	4.0346E-4	5	148	108	37534	embryonic placenta development	COT2_HUMAN|MP2K1_HUMAN|GRB2_HUMAN|NCOA3_HUMAN|EPAS1_HUMAN
31146	7.2019E-5	4.0490E-4	3	28	108	37534	SCF-dependent proteasomal ubiquitin-dependent protein catabolic process	RBX1_HUMAN|FBW1A_HUMAN|SKP1_HUMAN
43903	7.2954E-5	4.0936E-4	6	241	108	37534	regulation of symbiosis, encompassing mutualism through parasitism	CCNH_HUMAN|RPB9_HUMAN|CDK7_HUMAN|ELOB_HUMAN|ELOC_HUMAN|SMCA4_HUMAN
51403	7.3942E-5	4.1331E-4	5	149	108	37534	stress-activated MAPK cascade	MP2K1_HUMAN|FOS_HUMAN|CREB1_HUMAN|TAB2_HUMAN|KSYK_HUMAN
51099	7.3942E-5	4.1331E-4	5	149	108	37534	positive regulation of binding	IRF4_HUMAN|THIO_HUMAN|PARP1_HUMAN|EGF_HUMAN|SMCA4_HUMAN
1657	7.6318E-5	4.2512E-4	5	150	108	37534	ureteric bud development	SMAD7_HUMAN|FGF2_HUMAN|SMAD5_HUMAN|SMAD4_HUMAN|SMAD2_HUMAN
2822	7.6348E-5	4.2512E-4	6	243	108	37534	regulation of adaptive immune response based on somatic recombination of immune receptors built from immunoglobulin superfamily domains	1B08_HUMAN|1B07_HUMAN|1C07_HUMAN|1A03_HUMAN|1A01_HUMAN|B2MG_HUMAN
18393	7.8752E-5	4.3683E-4	5	151	108	37534	internal peptidyl-lysine acetylation	IRF4_HUMAN|CBP_HUMAN|NCOA3_HUMAN|KAT2B_HUMAN|SMCA4_HUMAN
31098	7.8752E-5	4.3683E-4	5	151	108	37534	stress-activated protein kinase signaling cascade	MP2K1_HUMAN|FOS_HUMAN|CREB1_HUMAN|TAB2_HUMAN|KSYK_HUMAN
3006	8.1709E-5	4.5236E-4	10	773	108	37534	developmental process involved in reproduction	RXRA_HUMAN|PTN11_HUMAN|CCNB1_HUMAN|COT2_HUMAN|MTOR_HUMAN|LIS1_HUMAN|SMAD5_HUMAN|CCND1_HUMAN|CXCR4_HUMAN|NCOA3_HUMAN
18394	8.3800E-5	4.6305E-4	5	153	108	37534	peptidyl-lysine acetylation	IRF4_HUMAN|CBP_HUMAN|NCOA3_HUMAN|KAT2B_HUMAN|SMCA4_HUMAN
70372	8.5387E-5	4.7093E-4	6	248	108	37534	regulation of ERK1 and ERK2 cascade	CSF1R_HUMAN|ERBB2_HUMAN|PTN11_HUMAN|FGF2_HUMAN|PIN1_HUMAN|KSYK_HUMAN
16202	8.7293E-5	4.8052E-4	6	249	108	37534	regulation of striated muscle tissue development	CCNB1_HUMAN|GPC1_HUMAN|MTOR_HUMAN|FGF2_HUMAN|PLCB1_HUMAN|NR1D2_HUMAN
1890	8.9232E-5	4.8934E-4	6	250	108	37534	placenta development	RXRA_HUMAN|COT2_HUMAN|MP2K1_HUMAN|GRB2_HUMAN|NCOA3_HUMAN|EPAS1_HUMAN
1901861	8.9232E-5	4.8934E-4	6	250	108	37534	regulation of muscle tissue development	CCNB1_HUMAN|GPC1_HUMAN|MTOR_HUMAN|FGF2_HUMAN|PLCB1_HUMAN|NR1D2_HUMAN
6475	9.4639E-5	5.1802E-4	5	157	108	37534	internal protein amino acid acetylation	IRF4_HUMAN|CBP_HUMAN|NCOA3_HUMAN|KAT2B_HUMAN|SMCA4_HUMAN
48634	9.5258E-5	5.2042E-4	6	253	108	37534	regulation of muscle organ development	CCNB1_HUMAN|GPC1_HUMAN|MTOR_HUMAN|FGF2_HUMAN|PLCB1_HUMAN|NR1D2_HUMAN
45927	9.7337E-5	5.2978E-4	6	254	108	37534	positive regulation of growth	ERBB2_HUMAN|H33_HUMAN|LIS1_HUMAN|PLCB1_HUMAN|CREB1_HUMAN|FINC_HUMAN
2819	9.7337E-5	5.2978E-4	6	254	108	37534	regulation of adaptive immune response	1B08_HUMAN|1B07_HUMAN|1C07_HUMAN|1A03_HUMAN|1A01_HUMAN|B2MG_HUMAN
60191	1.0045E-4	5.4569E-4	5	159	108	37534	regulation of lipase activity	PLCG1_HUMAN|ADCY2_HUMAN|CALM_HUMAN|FGF2_HUMAN|CREB1_HUMAN
1900180	1.0379E-4	5.6280E-4	6	257	108	37534	regulation of protein localization to nucleus	RHOA_HUMAN|MTOR_HUMAN|THIO_HUMAN|PARP1_HUMAN|EGF_HUMAN|SMAD4_HUMAN
51222	1.0674E-4	5.7770E-4	7	373	108	37534	positive regulation of protein transport	CSF1R_HUMAN|RHOA_HUMAN|PARP1_HUMAN|EGF_HUMAN|SMAD4_HUMAN|OAZ1_HUMAN|KSYK_HUMAN
51276	1.0965E-4	5.9237E-4	13	1319	108	37534	chromosome organization	CCNB1_HUMAN|IRF4_HUMAN|TYY1_HUMAN|H33_HUMAN|MUM1_HUMAN|ACTB_HUMAN|CBP_HUMAN|PARP1_HUMAN|CCND1_HUMAN|NCOA3_HUMAN|KAT2B_HUMAN|SMCA4_HUMAN|SKP1_HUMAN
31344	1.1057E-4	5.9620E-4	9	648	108	37534	regulation of cell projection organization	RHOA_HUMAN|RAB5A_HUMAN|FGF13_HUMAN|RHOG_HUMAN|MTOR_HUMAN|LIS1_HUMAN|DPYL2_HUMAN|COT1_HUMAN|FINC_HUMAN
9894	1.1257E-4	6.0585E-4	14	1511	108	37534	regulation of catabolic process	PK3CB_HUMAN|SGT1_HUMAN|IRS1_HUMAN|SMAD4_HUMAN|FBW1A_HUMAN|PIN1_HUMAN|UCHL5_HUMAN|ERBB2_HUMAN|SMAD7_HUMAN|MTOR_HUMAN|SUMO1_HUMAN|PLCB1_HUMAN|EGF_HUMAN|OAZ1_HUMAN
60562	1.1493E-4	6.1743E-4	8	508	108	37534	epithelial tube morphogenesis	CSF1R_HUMAN|RASK_HUMAN|FGF2_HUMAN|EGF_HUMAN|FBW1A_HUMAN|SMAD4_HUMAN|CXCR4_HUMAN|NCOA3_HUMAN
6361	1.1869E-4	6.3647E-4	3	33	108	37534	transcription initiation from RNA polymerase I promoter	CCNH_HUMAN|CDK7_HUMAN|KAT2B_HUMAN
2399	1.2212E-4	6.5364E-4	2	6	108	37534	MHC class II protein complex assembly	2B1F_HUMAN|2B13_HUMAN
30512	1.2550E-4	6.6928E-4	4	88	108	37534	negative regulation of transforming growth factor beta receptor signaling pathway	SMAD7_HUMAN|PIN1_HUMAN|UCHL5_HUMAN|SMAD2_HUMAN
45670	1.2550E-4	6.6928E-4	4	88	108	37534	regulation of osteoclast differentiation	MTOR_HUMAN|FOS_HUMAN|CREB1_HUMAN|ERR1_HUMAN
6281	1.2589E-4	6.7008E-4	10	815	108	37534	DNA repair	RBX1_HUMAN|TYY1_HUMAN|MTOR_HUMAN|SUMO1_HUMAN|MUM1_HUMAN|CCNH_HUMAN|RPB9_HUMAN|CDK7_HUMAN|PARP1_HUMAN|UCHL5_HUMAN
45787	1.2646E-4	6.7193E-4	5	167	108	37534	positive regulation of cell cycle	PTN11_HUMAN|CCNB1_HUMAN|LIS1_HUMAN|EGF_HUMAN|CCND1_HUMAN
7267	1.2725E-4	6.7470E-4	13	1339	108	37534	cell-cell signaling	COLI_HUMAN|ADCY2_HUMAN|LIS1_HUMAN|THIO_HUMAN|GRB2_HUMAN|GNAI2_HUMAN|FGF13_HUMAN|HSP7C_HUMAN|DPYL2_HUMAN|CALM_HUMAN|PLCB1_HUMAN|CREB1_HUMAN|SMAD2_HUMAN
6325	1.2745E-4	6.7470E-4	11	982	108	37534	chromatin organization	CCNB1_HUMAN|IRF4_HUMAN|H33_HUMAN|MUM1_HUMAN|ACTB_HUMAN|CBP_HUMAN|CCND1_HUMAN|NCOA3_HUMAN|KAT2B_HUMAN|SMCA4_HUMAN|SKP1_HUMAN
8361	1.3005E-4	6.8595E-4	5	168	108	37534	regulation of cell size	FGF13_HUMAN|MTOR_HUMAN|LIS1_HUMAN|CREB1_HUMAN|FINC_HUMAN
2221	1.3005E-4	6.8595E-4	5	168	108	37534	pattern recognition receptor signaling pathway	MP2K1_HUMAN|FOS_HUMAN|CREB1_HUMAN|UB2D2_HUMAN|TAB2_HUMAN
43467	1.3692E-4	7.1956E-4	4	90	108	37534	regulation of generation of precursor metabolites and energy	SGT1_HUMAN|COLI_HUMAN|MTOR_HUMAN|IRS1_HUMAN
2755	1.3692E-4	7.1956E-4	4	90	108	37534	MyD88-dependent toll-like receptor signaling pathway	MP2K1_HUMAN|FOS_HUMAN|CREB1_HUMAN|TAB2_HUMAN
6473	1.3745E-4	7.1974E-4	5	170	108	37534	protein acetylation	IRF4_HUMAN|CBP_HUMAN|NCOA3_HUMAN|KAT2B_HUMAN|SMCA4_HUMAN
2758	1.3745E-4	7.1974E-4	5	170	108	37534	innate immune response-activating signal transduction	MP2K1_HUMAN|FOS_HUMAN|CREB1_HUMAN|UB2D2_HUMAN|TAB2_HUMAN
1900034	1.4179E-4	7.4114E-4	3	35	108	37534	regulation of cellular response to heat	HSP7C_HUMAN|MTOR_HUMAN|CBP_HUMAN
90092	1.4420E-4	7.5237E-4	6	273	108	37534	regulation of transmembrane receptor protein serine/threonine kinase signaling pathway	SMAD7_HUMAN|PARP1_HUMAN|SMAD4_HUMAN|PIN1_HUMAN|UCHL5_HUMAN|SMAD2_HUMAN
45814	1.4906E-4	7.7636E-4	4	92	108	37534	negative regulation of gene expression, epigenetic	H33_HUMAN|CCNH_HUMAN|CDK7_HUMAN|SMCA4_HUMAN
6370	1.5436E-4	8.0249E-4	3	36	108	37534	7-methylguanosine mRNA capping	CCNH_HUMAN|RPB9_HUMAN|CDK7_HUMAN
90066	1.5551E-4	8.0703E-4	8	531	108	37534	regulation of anatomical structure size	RAB5A_HUMAN|FGF13_HUMAN|MTOR_HUMAN|LIS1_HUMAN|CREB1_HUMAN|GRB2_HUMAN|CYTSA_HUMAN|FINC_HUMAN
40029	1.5910E-4	8.2418E-4	6	278	108	37534	regulation of gene expression, epigenetic	H33_HUMAN|FOS_HUMAN|CCNH_HUMAN|CDK7_HUMAN|SMAD2_HUMAN|SMCA4_HUMAN
72539	1.7065E-4	8.7930E-4	2	7	108	37534	T-helper 17 cell differentiation	IRF4_HUMAN|RORA_HUMAN
72538	1.7065E-4	8.7930E-4	2	7	108	37534	T-helper 17 type immune response	IRF4_HUMAN|RORA_HUMAN
2396	1.7065E-4	8.7930E-4	2	7	108	37534	MHC protein complex assembly	2B1F_HUMAN|2B13_HUMAN
22414	1.7227E-4	8.8525E-4	15	1774	108	37534	reproductive process	RASK_HUMAN|RXRA_HUMAN|PTN11_HUMAN|CCNB1_HUMAN|COT2_HUMAN|TYY1_HUMAN|MTOR_HUMAN|LIS1_HUMAN|FOS_HUMAN|SMAD5_HUMAN|PLCB1_HUMAN|CCND1_HUMAN|CREB1_HUMAN|CXCR4_HUMAN|NCOA3_HUMAN
48878	1.7241E-4	8.8525E-4	12	1195	108	37534	chemical homeostasis	PK3CB_HUMAN|PTN11_HUMAN|COLI_HUMAN|ADCY2_HUMAN|RORA_HUMAN|IRS1_HUMAN|LAT2_HUMAN|FGF2_HUMAN|CXCR4_HUMAN|EPAS1_HUMAN|NR1D2_HUMAN|B2MG_HUMAN
35239	1.8097E-4	9.2715E-4	8	543	108	37534	tube morphogenesis	CSF1R_HUMAN|RASK_HUMAN|FGF2_HUMAN|EGF_HUMAN|FBW1A_HUMAN|SMAD4_HUMAN|CXCR4_HUMAN|NCOA3_HUMAN
10799	1.8161E-4	9.2715E-4	3	38	108	37534	regulation of peptidyl-threonine phosphorylation	SMAD7_HUMAN|CALM_HUMAN|EGF_HUMAN
6360	1.8161E-4	9.2715E-4	3	38	108	37534	transcription from RNA polymerase I promoter	CCNH_HUMAN|CDK7_HUMAN|KAT2B_HUMAN
7264	1.8185E-4	9.2715E-4	10	853	108	37534	small GTPase mediated signal transduction	RHOA_HUMAN|RASK_HUMAN|RAB5A_HUMAN|SHC1_HUMAN|A2MG_HUMAN|RHOG_HUMAN|MP2K1_HUMAN|FGF2_HUMAN|GRB2_HUMAN|RAC3_HUMAN
2218	1.8885E-4	9.6116E-4	5	182	108	37534	activation of innate immune response	MP2K1_HUMAN|FOS_HUMAN|CREB1_HUMAN|UB2D2_HUMAN|TAB2_HUMAN
42176	1.9074E-4	9.6908E-4	7	410	108	37534	regulation of protein catabolic process	SMAD7_HUMAN|SUMO1_HUMAN|EGF_HUMAN|FBW1A_HUMAN|SMAD4_HUMAN|UCHL5_HUMAN|OAZ1_HUMAN
51412	1.9634E-4	9.9576E-4	3	39	108	37534	response to corticosterone stimulus	FOS_HUMAN|CALM_HUMAN|CCND1_HUMAN
36260	2.2806E-4	1.1526E-3	3	41	108	37534	RNA capping	CCNH_HUMAN|RPB9_HUMAN|CDK7_HUMAN
9452	2.2806E-4	1.1526E-3	3	41	108	37534	7-methylguanosine RNA capping	CCNH_HUMAN|RPB9_HUMAN|CDK7_HUMAN
51248	2.3968E-4	1.2092E-3	10	883	108	37534	negative regulation of protein metabolic process	CCNB1_HUMAN|SMAD7_HUMAN|COT2_HUMAN|A2MG_HUMAN|APC11_HUMAN|APC5_HUMAN|CALM_HUMAN|SMAD4_HUMAN|KAT2B_HUMAN|CTBP1_HUMAN
7026	2.4509E-4	1.2344E-3	3	42	108	37534	negative regulation of microtubule depolymerization	FGF13_HUMAN|CCNB1_HUMAN|CYTSA_HUMAN
51056	2.4843E-4	1.2491E-3	6	302	108	37534	regulation of small GTPase mediated signal transduction	RHOA_HUMAN|RASK_HUMAN|A2MG_HUMAN|RHOG_HUMAN|MP2K1_HUMAN|RAC3_HUMAN
82	2.5377E-4	1.2693E-3	5	194	108	37534	G1/S transition of mitotic cell cycle	CCNB1_HUMAN|CCNH_HUMAN|CDK7_HUMAN|CCND1_HUMAN|SKP1_HUMAN
51325	2.5377E-4	1.2693E-3	5	194	108	37534	interphase	CCNB1_HUMAN|CCNH_HUMAN|CDK7_HUMAN|CCND1_HUMAN|SKP1_HUMAN
51329	2.5377E-4	1.2693E-3	5	194	108	37534	interphase of mitotic cell cycle	CCNB1_HUMAN|CCNH_HUMAN|CDK7_HUMAN|CCND1_HUMAN|SKP1_HUMAN
22403	2.6606E-4	1.3285E-3	5	196	108	37534	cell cycle phase	CCNB1_HUMAN|CCNH_HUMAN|CDK7_HUMAN|CCND1_HUMAN|SKP1_HUMAN
43009	2.7330E-4	1.3623E-3	11	1073	108	37534	chordate embryonic development	RXRA_HUMAN|CCNB1_HUMAN|COT2_HUMAN|PLCG1_HUMAN|MP2K1_HUMAN|SMAD4_HUMAN|GRB2_HUMAN|NCOA3_HUMAN|EPAS1_HUMAN|SMAD2_HUMAN|SMCA4_HUMAN
32885	2.8157E-4	1.4011E-3	3	44	108	37534	regulation of polysaccharide biosynthetic process	MTOR_HUMAN|IRS1_HUMAN|EGF_HUMAN
30217	2.8533E-4	1.4174E-3	5	199	108	37534	T cell differentiation	IRF4_HUMAN|CD4_HUMAN|RORA_HUMAN|KSYK_HUMAN|B2MG_HUMAN
43623	2.9253E-4	1.4507E-3	7	440	108	37534	cellular protein complex assembly	FGF13_HUMAN|2B1F_HUMAN|EGF_HUMAN|SMAD4_HUMAN|2B13_HUMAN|SMAD2_HUMAN|HSP74_HUMAN
42307	2.9601E-4	1.4654E-3	4	110	108	37534	positive regulation of protein import into nucleus	RHOA_HUMAN|PARP1_HUMAN|EGF_HUMAN|SMAD4_HUMAN
51384	2.9875E-4	1.4739E-3	5	201	108	37534	response to glucocorticoid stimulus	RASK_HUMAN|MP2K1_HUMAN|FOS_HUMAN|CALM_HUMAN|CCND1_HUMAN
50731	2.9875E-4	1.4739E-3	5	201	108	37534	positive regulation of peptidyl-tyrosine phosphorylation	CSF1R_HUMAN|CD4_HUMAN|MTOR_HUMAN|EGF_HUMAN|KSYK_HUMAN
9792	3.0033E-4	1.4777E-3	11	1085	108	37534	embryo development ending in birth or egg hatching	RXRA_HUMAN|CCNB1_HUMAN|COT2_HUMAN|PLCG1_HUMAN|MP2K1_HUMAN|SMAD4_HUMAN|GRB2_HUMAN|NCOA3_HUMAN|EPAS1_HUMAN|SMAD2_HUMAN|SMCA4_HUMAN
21762	3.0105E-4	1.4777E-3	3	45	108	37534	substantia nigra development	RHOA_HUMAN|ACTB_HUMAN|CALM_HUMAN
31114	3.0105E-4	1.4777E-3	3	45	108	37534	regulation of microtubule depolymerization	FGF13_HUMAN|CCNB1_HUMAN|CYTSA_HUMAN
1901987	3.1735E-4	1.5551E-3	7	446	108	37534	regulation of cell cycle phase transition	PTN11_HUMAN|SGT1_HUMAN|APC11_HUMAN|APC5_HUMAN|PLCB1_HUMAN|CCND1_HUMAN|SMCA4_HUMAN
70873	3.2138E-4	1.5722E-3	3	46	108	37534	regulation of glycogen metabolic process	COLI_HUMAN|MTOR_HUMAN|IRS1_HUMAN
1764	3.2703E-4	1.5971E-3	5	205	108	37534	neuron migration	FGF13_HUMAN|COT2_HUMAN|LIS1_HUMAN|CXCR4_HUMAN|COT1_HUMAN
43255	3.3914E-4	1.6535E-3	4	114	108	37534	regulation of carbohydrate biosynthetic process	MTOR_HUMAN|IRS1_HUMAN|EGF_HUMAN|KAT2B_HUMAN
21539	3.4258E-4	1.6675E-3	3	47	108	37534	subthalamus development	RHOA_HUMAN|ACTB_HUMAN|CALM_HUMAN
31400	3.4560E-4	1.6794E-3	8	598	108	37534	negative regulation of protein modification process	CCNB1_HUMAN|SMAD7_HUMAN|COT2_HUMAN|APC11_HUMAN|APC5_HUMAN|CALM_HUMAN|KAT2B_HUMAN|CTBP1_HUMAN
9314	3.4945E-4	1.6928E-3	8	599	108	37534	response to radiation	RASK_HUMAN|GPC1_HUMAN|TYY1_HUMAN|FOS_HUMAN|CALM_HUMAN|THIO_HUMAN|CCND1_HUMAN|GRB2_HUMAN
90316	3.4953E-4	1.6928E-3	5	208	108	37534	positive regulation of intracellular protein transport	RHOA_HUMAN|PARP1_HUMAN|EGF_HUMAN|SMAD4_HUMAN|OAZ1_HUMAN
71350	3.6361E-4	1.7551E-3	2	10	108	37534	cellular response to interleukin-15	PLCB1_HUMAN|JAK1_HUMAN
10944	3.6361E-4	1.7551E-3	2	10	108	37534	negative regulation of transcription by competitive promoter binding	SMAD7_HUMAN|CREB1_HUMAN
6887	3.6722E-4	1.7696E-3	7	457	108	37534	exocytosis	ALDOA_HUMAN|NTAL_HUMAN|A2MG_HUMAN|CALM_HUMAN|EGF_HUMAN|KSYK_HUMAN|FINC_HUMAN
1558	3.7693E-4	1.8134E-3	7	459	108	37534	regulation of cell growth	ERBB2_HUMAN|FGF13_HUMAN|H33_HUMAN|LIS1_HUMAN|SMAD4_HUMAN|SMCA4_HUMAN|FINC_HUMAN
43161	3.7934E-4	1.8220E-3	6	327	108	37534	proteasomal ubiquitin-dependent protein catabolic process	CCNB1_HUMAN|RBX1_HUMAN|APC11_HUMAN|APC5_HUMAN|FBW1A_HUMAN|SKP1_HUMAN
32368	3.8659E-4	1.8525E-3	4	118	108	37534	regulation of lipid transport	PTN11_HUMAN|COLI_HUMAN|EGF_HUMAN|KSYK_HUMAN
60338	3.8762E-4	1.8525E-3	3	49	108	37534	regulation of type I interferon-mediated signaling pathway	TYK2_HUMAN|PTN11_HUMAN|JAK1_HUMAN
6283	3.8762E-4	1.8525E-3	3	49	108	37534	transcription-coupled nucleotide-excision repair	CCNH_HUMAN|RPB9_HUMAN|CDK7_HUMAN
44092	3.9397E-4	1.8798E-3	12	1309	108	37534	negative regulation of molecular function	SMAD7_HUMAN|COT2_HUMAN|A2MG_HUMAN|APC11_HUMAN|SUMO1_HUMAN|APC5_HUMAN|CALM_HUMAN|FBW1A_HUMAN|UCHL5_HUMAN|KAT2B_HUMAN|GNAI2_HUMAN|OAZ1_HUMAN
31960	3.9804E-4	1.8961E-3	5	214	108	37534	response to corticosteroid stimulus	RASK_HUMAN|MP2K1_HUMAN|FOS_HUMAN|CALM_HUMAN|CCND1_HUMAN
19722	3.9916E-4	1.8983E-3	4	119	108	37534	calcium-mediated signaling	NTAL_HUMAN|PLCG1_HUMAN|CALM_HUMAN|CXCR4_HUMAN
19226	4.0131E-4	1.9054E-3	11	1123	108	37534	transmission of nerve impulse	ERBB2_HUMAN|HSP7C_HUMAN|GPC1_HUMAN|ADCY2_HUMAN|LIS1_HUMAN|DPYL2_HUMAN|CALM_HUMAN|PLCB1_HUMAN|CREB1_HUMAN|CXCR4_HUMAN|GNAI2_HUMAN
44057	4.0235E-4	1.9072E-3	10	943	108	37534	regulation of system process	RASK_HUMAN|RAB5A_HUMAN|PTN11_HUMAN|SMAD7_HUMAN|COLI_HUMAN|MP2K1_HUMAN|MTOR_HUMAN|CALM_HUMAN|GNAI2_HUMAN|EPAS1_HUMAN
3008	4.2350E-4	2.0042E-3	20	3059	108	37534	system process	ALDOA_HUMAN|COLI_HUMAN|ADCY2_HUMAN|LIS1_HUMAN|FOS_HUMAN|CXCR4_HUMAN|GNAI2_HUMAN|RASK_HUMAN|FGF13_HUMAN|HSP7C_HUMAN|ERBB2_HUMAN|YES_HUMAN|GPC1_HUMAN|DPYL2_HUMAN|CALM_HUMAN|PLCB1_HUMAN|SMAD5_HUMAN|CREB1_HUMAN|EPAS1_HUMAN|RAC3_HUMAN
10498	4.3099E-4	2.0363E-3	6	335	108	37534	proteasomal protein catabolic process	CCNB1_HUMAN|RBX1_HUMAN|APC11_HUMAN|APC5_HUMAN|FBW1A_HUMAN|SKP1_HUMAN
48013	4.3861E-4	2.0690E-3	4	122	108	37534	ephrin receptor signaling pathway	RHOA_HUMAN|PTN11_HUMAN|YES_HUMAN|ACTB_HUMAN
10608	4.4352E-4	2.0789E-3	8	621	108	37534	posttranscriptional regulation of gene expression	ERBB2_HUMAN|RXRA_HUMAN|SMAD7_HUMAN|MTOR_HUMAN|FBW1A_HUMAN|CREB1_HUMAN|SMAD2_HUMAN|DTD1_HUMAN
2000849	4.4358E-4	2.0789E-3	2	11	108	37534	regulation of glucocorticoid secretion	PTN11_HUMAN|COLI_HUMAN
45945	4.4358E-4	2.0789E-3	2	11	108	37534	positive regulation of transcription from RNA polymerase III promoter	ERBB2_HUMAN|MTOR_HUMAN
45116	4.4358E-4	2.0789E-3	2	11	108	37534	protein neddylation	NEDD8_HUMAN|RBX1_HUMAN
45058	4.6206E-4	2.1620E-3	3	52	108	37534	T cell selection	IRF4_HUMAN|CD4_HUMAN|KSYK_HUMAN
61180	4.6641E-4	2.1788E-3	4	124	108	37534	mammary gland epithelium development	CSF1R_HUMAN|CCND1_HUMAN|FBW1A_HUMAN|NCOA3_HUMAN
45786	4.7321E-4	2.2070E-3	6	341	108	37534	negative regulation of cell cycle	COT2_HUMAN|APC11_HUMAN|MP2K1_HUMAN|APC5_HUMAN|CDK7_HUMAN|KAT2B_HUMAN
45089	4.8012E-4	2.2357E-3	5	223	108	37534	positive regulation of innate immune response	MP2K1_HUMAN|FOS_HUMAN|CREB1_HUMAN|UB2D2_HUMAN|TAB2_HUMAN
31329	4.8512E-4	2.2553E-3	12	1340	108	37534	regulation of cellular catabolic process	PK3CB_HUMAN|ERBB2_HUMAN|SMAD7_HUMAN|SGT1_HUMAN|MTOR_HUMAN|SUMO1_HUMAN|IRS1_HUMAN|EGF_HUMAN|PLCB1_HUMAN|FBW1A_HUMAN|PIN1_HUMAN|UCHL5_HUMAN
6909	4.9549E-4	2.2999E-3	6	344	108	37534	phagocytosis	PK3CB_HUMAN|YES_HUMAN|PLCG1_HUMAN|ACTB_HUMAN|GRB2_HUMAN|KSYK_HUMAN
3	5.0696E-4	2.3494E-3	15	1964	108	37534	reproduction	RASK_HUMAN|RXRA_HUMAN|PTN11_HUMAN|CCNB1_HUMAN|COT2_HUMAN|TYY1_HUMAN|MTOR_HUMAN|LIS1_HUMAN|FOS_HUMAN|SMAD5_HUMAN|PLCB1_HUMAN|CCND1_HUMAN|CREB1_HUMAN|CXCR4_HUMAN|NCOA3_HUMAN
46824	5.2574E-4	2.4320E-3	4	128	108	37534	positive regulation of nucleocytoplasmic transport	RHOA_HUMAN|PARP1_HUMAN|EGF_HUMAN|SMAD4_HUMAN
7611	5.2647E-4	2.4320E-3	6	348	108	37534	learning or memory	RASK_HUMAN|FGF13_HUMAN|LIS1_HUMAN|FOS_HUMAN|PLCB1_HUMAN|CREB1_HUMAN
18205	5.3090E-4	2.4485E-3	5	228	108	37534	peptidyl-lysine modification	IRF4_HUMAN|CBP_HUMAN|NCOA3_HUMAN|KAT2B_HUMAN|SMCA4_HUMAN
48609	5.3326E-4	2.4555E-3	11	1162	108	37534	multicellular organismal reproductive process	RXRA_HUMAN|PTN11_HUMAN|CCNB1_HUMAN|COT2_HUMAN|TYY1_HUMAN|MTOR_HUMAN|LIS1_HUMAN|SMAD5_HUMAN|CCND1_HUMAN|CREB1_HUMAN|CXCR4_HUMAN
35637	5.4091E-4	2.4868E-3	11	1164	108	37534	multicellular organismal signaling	ERBB2_HUMAN|HSP7C_HUMAN|GPC1_HUMAN|ADCY2_HUMAN|LIS1_HUMAN|DPYL2_HUMAN|CALM_HUMAN|PLCB1_HUMAN|CREB1_HUMAN|CXCR4_HUMAN|GNAI2_HUMAN
43966	5.4509E-4	2.5020E-3	3	55	108	37534	histone H3 acetylation	IRF4_HUMAN|KAT2B_HUMAN|SMCA4_HUMAN
70647	5.4670E-4	2.5055E-3	10	981	108	37534	protein modification by small protein conjugation or removal	NEDD8_HUMAN|RBX1_HUMAN|APC11_HUMAN|SUMO1_HUMAN|APC5_HUMAN|ELOB_HUMAN|FBW1A_HUMAN|UCHL5_HUMAN|UB2D2_HUMAN|SKP1_HUMAN
1901990	5.5067E-4	2.5197E-3	6	351	108	37534	regulation of mitotic cell cycle phase transition	SGT1_HUMAN|APC11_HUMAN|APC5_HUMAN|PLCB1_HUMAN|CCND1_HUMAN|SMCA4_HUMAN
2000846	6.2672E-4	2.8542E-3	2	13	108	37534	regulation of corticosteroid hormone secretion	PTN11_HUMAN|COLI_HUMAN
6474	6.2672E-4	2.8542E-3	2	13	108	37534	N-terminal protein amino acid acetylation	CBP_HUMAN|KAT2B_HUMAN
7183	6.2672E-4	2.8542E-3	2	13	108	37534	SMAD protein complex assembly	SMAD4_HUMAN|SMAD2_HUMAN
14706	6.3313E-4	2.8789E-3	7	501	108	37534	striated muscle tissue development	HLF_HUMAN|ERBB2_HUMAN|RXRA_HUMAN|CCNB1_HUMAN|SMAD7_HUMAN|COT2_HUMAN|FOS_HUMAN
45921	6.3709E-4	2.8878E-3	3	58	108	37534	positive regulation of exocytosis	RAB5A_HUMAN|PLCB1_HUMAN|KSYK_HUMAN
31111	6.3709E-4	2.8878E-3	3	58	108	37534	negative regulation of microtubule polymerization or depolymerization	FGF13_HUMAN|CCNB1_HUMAN|CYTSA_HUMAN
90101	6.4218E-4	2.9064E-3	4	135	108	37534	negative regulation of transmembrane receptor protein serine/threonine kinase signaling pathway	SMAD7_HUMAN|PIN1_HUMAN|UCHL5_HUMAN|SMAD2_HUMAN
2683	6.6573E-4	3.0036E-3	6	364	108	37534	negative regulation of immune system process	2B1G_HUMAN|ERBB2_HUMAN|IRF4_HUMAN|A2MG_HUMAN|1B07_HUMAN|PLCB1_HUMAN
10639	6.6573E-4	3.0036E-3	6	364	108	37534	negative regulation of organelle organization	FGF13_HUMAN|CCNB1_HUMAN|APC11_HUMAN|APC5_HUMAN|CYTSA_HUMAN|CTBP1_HUMAN
33628	6.6983E-4	3.0173E-3	3	59	108	37534	regulation of cell adhesion mediated by integrin	PTN11_HUMAN|RAC3_HUMAN|KSYK_HUMAN
60249	6.8497E-4	3.0808E-3	6	366	108	37534	anatomical structure homeostasis	ALDOA_HUMAN|POTEF_HUMAN|ACTB_HUMAN|PARP1_HUMAN|EPAS1_HUMAN|B2MG_HUMAN
30155	6.8679E-4	3.0842E-3	7	508	108	37534	regulation of cell adhesion	PK3CB_HUMAN|ERBB2_HUMAN|PTN11_HUMAN|SMAD7_HUMAN|MP2K1_HUMAN|RAC3_HUMAN|KSYK_HUMAN
32504	6.9504E-4	3.1164E-3	11	1200	108	37534	multicellular organism reproduction	RXRA_HUMAN|PTN11_HUMAN|CCNB1_HUMAN|COT2_HUMAN|TYY1_HUMAN|MTOR_HUMAN|LIS1_HUMAN|SMAD5_HUMAN|CCND1_HUMAN|CREB1_HUMAN|CXCR4_HUMAN
61351	6.9727E-4	3.1216E-3	4	138	108	37534	neural precursor cell proliferation	FGF13_HUMAN|LIS1_HUMAN|RORA_HUMAN|CXCR4_HUMAN
32446	7.1005E-4	3.1739E-3	9	836	108	37534	protein modification by small protein conjugation	NEDD8_HUMAN|RBX1_HUMAN|APC11_HUMAN|SUMO1_HUMAN|APC5_HUMAN|ELOB_HUMAN|FBW1A_HUMAN|UB2D2_HUMAN|SKP1_HUMAN
32776	7.2979E-4	3.2571E-3	2	14	108	37534	DNA methylation on cytosine	H33_HUMAN|SMCA4_HUMAN
42110	7.4529E-4	3.3212E-3	6	372	108	37534	T cell activation	IRF4_HUMAN|CD4_HUMAN|RORA_HUMAN|CXCR4_HUMAN|KSYK_HUMAN|B2MG_HUMAN
19751	7.5563E-4	3.3569E-3	4	141	108	37534	polyol metabolic process	PLCG1_HUMAN|CALM_HUMAN|FGF2_HUMAN|PLCB1_HUMAN
2573	7.5563E-4	3.3569E-3	4	141	108	37534	myeloid leukocyte differentiation	CSF1R_HUMAN|IRF4_HUMAN|LIS1_HUMAN|PARP1_HUMAN
16192	7.6027E-4	3.3724E-3	15	2043	108	37534	vesicle-mediated transport	ALDOA_HUMAN|RAB5A_HUMAN|NTAL_HUMAN|PK3CB_HUMAN|A2MG_HUMAN|GRB2_HUMAN|HSP7C_HUMAN|YES_HUMAN|PLCG1_HUMAN|DPYL2_HUMAN|ACTB_HUMAN|CALM_HUMAN|EGF_HUMAN|FINC_HUMAN|KSYK_HUMAN
51641	7.7517E-4	3.4306E-3	21	3454	108	37534	cellular localization	ALDOA_HUMAN|RAB5A_HUMAN|NTAL_HUMAN|CCNB1_HUMAN|A2MG_HUMAN|CD4_HUMAN|MP2K1_HUMAN|LIS1_HUMAN|IRS1_HUMAN|FGF2_HUMAN|FGF13_HUMAN|HSP7C_HUMAN|SMAD7_HUMAN|SUMO1_HUMAN|DPYL2_HUMAN|CALM_HUMAN|EGF_HUMAN|SMAD2_HUMAN|KSYK_HUMAN|HSP74_HUMAN|FINC_HUMAN
2274	7.7583E-4	3.4306E-3	4	142	108	37534	myeloid leukocyte activation	NTAL_HUMAN|IRF4_HUMAN|CXCR4_HUMAN|KSYK_HUMAN
21537	7.7695E-4	3.4306E-3	6	375	108	37534	telencephalon development	FGF13_HUMAN|LIS1_HUMAN|DPYL2_HUMAN|PLCB1_HUMAN|UCHL5_HUMAN|COT1_HUMAN
16570	7.7836E-4	3.4317E-3	7	519	108	37534	histone modification	CCNB1_HUMAN|IRF4_HUMAN|CBP_HUMAN|NCOA3_HUMAN|KAT2B_HUMAN|SMCA4_HUMAN|SKP1_HUMAN
51051	7.8714E-4	3.4651E-3	7	520	108	37534	negative regulation of transport	PTN11_HUMAN|MTOR_HUMAN|IRS1_HUMAN|CALM_HUMAN|THIO_HUMAN|EGF_HUMAN|OAZ1_HUMAN
16569	8.1396E-4	3.5777E-3	7	523	108	37534	covalent chromatin modification	CCNB1_HUMAN|IRF4_HUMAN|CBP_HUMAN|NCOA3_HUMAN|KAT2B_HUMAN|SMCA4_HUMAN|SKP1_HUMAN
22411	8.3223E-4	3.6525E-3	7	525	108	37534	cellular component disassembly	KIF2A_HUMAN|HSP7C_HUMAN|CCNB1_HUMAN|A2MG_HUMAN|LIS1_HUMAN|SMCA4_HUMAN|FINC_HUMAN
60537	8.6025E-4	3.7698E-3	7	528	108	37534	muscle tissue development	HLF_HUMAN|ERBB2_HUMAN|RXRA_HUMAN|CCNB1_HUMAN|SMAD7_HUMAN|COT2_HUMAN|FOS_HUMAN
50890	8.9004E-4	3.8944E-3	6	385	108	37534	cognition	RASK_HUMAN|FGF13_HUMAN|LIS1_HUMAN|FOS_HUMAN|PLCB1_HUMAN|CREB1_HUMAN
51783	9.0509E-4	3.9424E-3	4	148	108	37534	regulation of nuclear division	APC11_HUMAN|APC5_HUMAN|EGF_HUMAN|PIN1_HUMAN
7088	9.0509E-4	3.9424E-3	4	148	108	37534	regulation of mitosis	APC11_HUMAN|APC5_HUMAN|EGF_HUMAN|PIN1_HUMAN
2761	9.0509E-4	3.9424E-3	4	148	108	37534	regulation of myeloid leukocyte differentiation	MTOR_HUMAN|FOS_HUMAN|CREB1_HUMAN|ERR1_HUMAN
45834	9.5135E-4	4.1377E-3	4	150	108	37534	positive regulation of lipid metabolic process	MTOR_HUMAN|IRS1_HUMAN|FGF2_HUMAN|CREB1_HUMAN
60391	9.5876E-4	4.1575E-3	2	16	108	37534	positive regulation of SMAD protein import into nucleus	PARP1_HUMAN|SMAD4_HUMAN
7213	9.5876E-4	4.1575E-3	2	16	108	37534	G-protein coupled acetylcholine receptor signaling pathway	PLCB1_HUMAN|GNAI2_HUMAN
60393	9.7072E-4	4.2031E-3	3	67	108	37534	regulation of pathway-restricted SMAD protein phosphorylation	SMAD7_HUMAN|SMAD4_HUMAN|PIN1_HUMAN
30307	9.7510E-4	4.2157E-3	4	151	108	37534	positive regulation of cell growth	ERBB2_HUMAN|H33_HUMAN|LIS1_HUMAN|FINC_HUMAN
50730	1.0076E-3	4.3496E-3	5	263	108	37534	regulation of peptidyl-tyrosine phosphorylation	CSF1R_HUMAN|CD4_HUMAN|MTOR_HUMAN|EGF_HUMAN|KSYK_HUMAN
60395	1.0134E-3	4.3683E-3	3	68	108	37534	SMAD protein signal transduction	FOS_HUMAN|SMAD4_HUMAN|SMAD2_HUMAN
19216	1.0287E-3	4.4276E-3	6	396	108	37534	regulation of lipid metabolic process	MTOR_HUMAN|RORA_HUMAN|IRS1_HUMAN|FGF2_HUMAN|CREB1_HUMAN|NR1D2_HUMAN
51302	1.0488E-3	4.5076E-3	4	154	108	37534	regulation of cell division	RHOA_HUMAN|CALM_HUMAN|FGF2_HUMAN|PIN1_HUMAN
46649	1.0779E-3	4.6257E-3	7	549	108	37534	lymphocyte activation	NTAL_HUMAN|IRF4_HUMAN|CD4_HUMAN|RORA_HUMAN|CXCR4_HUMAN|KSYK_HUMAN|B2MG_HUMAN
45086	1.0846E-3	4.6474E-3	2	17	108	37534	positive regulation of interleukin-2 biosynthetic process	IRF4_HUMAN|CD4_HUMAN
2001014	1.1023E-3	4.7165E-3	3	70	108	37534	regulation of skeletal muscle cell differentiation	GPC1_HUMAN|MTOR_HUMAN|NR1D2_HUMAN
9405	1.1136E-3	4.7579E-3	5	269	108	37534	pathogenesis	ALDOA_HUMAN|KPYM_HUMAN|GPC1_HUMAN|MP2K1_HUMAN|CALM_HUMAN
44281	1.1205E-3	4.7803E-3	20	3306	108	37534	small molecule metabolic process	ALDOA_HUMAN|PK3CB_HUMAN|ADCY2_HUMAN|LIS1_HUMAN|RORA_HUMAN|LAT2_HUMAN|FGF2_HUMAN|THIO_HUMAN|SYHM_HUMAN|RXRA_HUMAN|KPYM_HUMAN|GPC1_HUMAN|PLCG1_HUMAN|DPYL2_HUMAN|CBP_HUMAN|CALM_HUMAN|PLCB1_HUMAN|DTD1_HUMAN|OAZ1_HUMAN|KSYK_HUMAN
9887	1.1356E-3	4.8376E-3	11	1275	108	37534	organ morphogenesis	RASK_HUMAN|RXRA_HUMAN|SMAD7_HUMAN|TYY1_HUMAN|LIS1_HUMAN|FGF2_HUMAN|SMAD4_HUMAN|UCHL5_HUMAN|SMAD2_HUMAN|SMCA4_HUMAN|KSYK_HUMAN
60711	1.1485E-3	4.8712E-3	3	71	108	37534	labyrinthine layer development	MP2K1_HUMAN|GRB2_HUMAN|NCOA3_HUMAN
45913	1.1485E-3	4.8712E-3	3	71	108	37534	positive regulation of carbohydrate metabolic process	IRS1_HUMAN|EGF_HUMAN|KAT2B_HUMAN
10717	1.1485E-3	4.8712E-3	3	71	108	37534	regulation of epithelial to mesenchymal transition	SMAD7_HUMAN|SMAD4_HUMAN|SMAD2_HUMAN
21536	1.1803E-3	4.9985E-3	4	159	108	37534	diencephalon development	RHOA_HUMAN|ACTB_HUMAN|CALM_HUMAN|CREB1_HUMAN
71396	1.1957E-3	5.0503E-3	7	559	108	37534	cellular response to lipid	RXRA_HUMAN|CCNB1_HUMAN|COT2_HUMAN|RORA_HUMAN|ERR1_HUMAN|COT1_HUMAN|NR1D2_HUMAN
32465	1.1960E-3	5.0503E-3	3	72	108	37534	regulation of cytokinesis	RHOA_HUMAN|CALM_HUMAN|PIN1_HUMAN
70672	1.2178E-3	5.1202E-3	2	18	108	37534	response to interleukin-15	PLCB1_HUMAN|JAK1_HUMAN
10800	1.2178E-3	5.1202E-3	2	18	108	37534	positive regulation of peptidyl-threonine phosphorylation	CALM_HUMAN|EGF_HUMAN
2001275	1.2178E-3	5.1202E-3	2	18	108	37534	positive regulation of glucose import in response to insulin stimulus	PTN11_HUMAN|IRS1_HUMAN
32890	1.2446E-3	5.2254E-3	3	73	108	37534	regulation of organic acid transport	DPYL2_HUMAN|SEPT2_HUMAN|KSYK_HUMAN
1895	1.2945E-3	5.4270E-3	3	74	108	37534	retina homeostasis	POTEF_HUMAN|ACTB_HUMAN|B2MG_HUMAN
48641	1.3229E-3	5.5377E-3	4	164	108	37534	regulation of skeletal muscle tissue development	GPC1_HUMAN|MTOR_HUMAN|PLCB1_HUMAN|NR1D2_HUMAN
2000831	1.3585E-3	5.6626E-3	2	19	108	37534	regulation of steroid hormone secretion	PTN11_HUMAN|COLI_HUMAN
60390	1.3585E-3	5.6626E-3	2	19	108	37534	regulation of SMAD protein import into nucleus	PARP1_HUMAN|SMAD4_HUMAN
1901522	1.3585E-3	5.6626E-3	2	19	108	37534	positive regulation of transcription from RNA polymerase II promoter involved in cellular response to chemical stimulus	RXRA_HUMAN|SMAD5_HUMAN
61097	1.3981E-3	5.8023E-3	3	76	108	37534	regulation of protein tyrosine kinase activity	CSF1R_HUMAN|SHC1_HUMAN|EGF_HUMAN
6306	1.3981E-3	5.8023E-3	3	76	108	37534	DNA methylation	H33_HUMAN|FOS_HUMAN|SMCA4_HUMAN
6305	1.3981E-3	5.8023E-3	3	76	108	37534	DNA alkylation	H33_HUMAN|FOS_HUMAN|SMCA4_HUMAN
10770	1.4517E-3	6.0077E-3	3	77	108	37534	positive regulation of cell morphogenesis involved in differentiation	SMAD4_HUMAN|RAC3_HUMAN|SMAD2_HUMAN
46632	1.4517E-3	6.0077E-3	3	77	108	37534	alpha-beta T cell differentiation	IRF4_HUMAN|RORA_HUMAN|KSYK_HUMAN
2000146	1.4591E-3	6.0297E-3	5	286	108	37534	negative regulation of cell motility	SMAD7_HUMAN|COT2_HUMAN|FGF2_HUMAN|PLCB1_HUMAN|PIN1_HUMAN
1901615	1.4759E-3	6.0906E-3	7	580	108	37534	organic hydroxy compound metabolic process	RXRA_HUMAN|PLCG1_HUMAN|LIS1_HUMAN|CALM_HUMAN|FGF2_HUMAN|PLCB1_HUMAN|EPAS1_HUMAN
9896	1.4816E-3	6.1054E-3	5	287	108	37534	positive regulation of catabolic process	PK3CB_HUMAN|SMAD7_HUMAN|SUMO1_HUMAN|IRS1_HUMAN|OAZ1_HUMAN
2000021	1.5044E-3	6.1822E-3	5	288	108	37534	regulation of ion homeostasis	SMAD7_HUMAN|PLCG1_HUMAN|MTOR_HUMAN|CALM_HUMAN|FGF2_HUMAN
36302	1.5067E-3	6.1822E-3	2	20	108	37534	atrioventricular canal development	PTN11_HUMAN|SMAD4_HUMAN
31998	1.5067E-3	6.1822E-3	2	20	108	37534	regulation of fatty acid beta-oxidation	MTOR_HUMAN|IRS1_HUMAN
6986	1.5094E-3	6.1845E-3	4	170	108	37534	response to unfolded protein	HSP7C_HUMAN|SHC1_HUMAN|CCND1_HUMAN|HSP74_HUMAN
7281	1.5274E-3	6.2498E-3	5	289	108	37534	germ cell development	CCNB1_HUMAN|MTOR_HUMAN|LIS1_HUMAN|SMAD5_HUMAN|CXCR4_HUMAN
51146	1.5457E-3	6.3156E-3	6	429	108	37534	striated muscle cell differentiation	RASK_HUMAN|HLF_HUMAN|ERBB2_HUMAN|RXRA_HUMAN|CCNB1_HUMAN|FOS_HUMAN
60603	1.5629E-3	6.3588E-3	3	79	108	37534	mammary gland duct morphogenesis	CSF1R_HUMAN|FBW1A_HUMAN|NCOA3_HUMAN
51352	1.5629E-3	6.3588E-3	3	79	108	37534	negative regulation of ligase activity	SMAD7_HUMAN|APC11_HUMAN|APC5_HUMAN
51444	1.5629E-3	6.3588E-3	3	79	108	37534	negative regulation of ubiquitin-protein ligase activity	SMAD7_HUMAN|APC11_HUMAN|APC5_HUMAN
51271	1.5743E-3	6.3963E-3	5	291	108	37534	negative regulation of cellular component movement	SMAD7_HUMAN|COT2_HUMAN|FGF2_HUMAN|PLCB1_HUMAN|PIN1_HUMAN
10038	1.5824E-3	6.4203E-3	6	431	108	37534	response to metal ion	CCNB1_HUMAN|FOS_HUMAN|CALM_HUMAN|CCND1_HUMAN|CREB1_HUMAN|B2MG_HUMAN
32101	1.5961E-3	6.4670E-3	8	758	108	37534	regulation of response to external stimulus	A2MG_HUMAN|MTOR_HUMAN|RORA_HUMAN|CALM_HUMAN|FGF2_HUMAN|CXCR4_HUMAN|NR1D2_HUMAN|KSYK_HUMAN
6066	1.6387E-3	6.6302E-3	6	434	108	37534	alcohol metabolic process	RXRA_HUMAN|PLCG1_HUMAN|LIS1_HUMAN|CALM_HUMAN|FGF2_HUMAN|PLCB1_HUMAN
51153	1.6434E-3	6.6400E-3	4	174	108	37534	regulation of striated muscle cell differentiation	GPC1_HUMAN|MTOR_HUMAN|PLCB1_HUMAN|NR1D2_HUMAN
32269	1.6495E-3	6.6554E-3	8	762	108	37534	negative regulation of cellular protein metabolic process	CCNB1_HUMAN|SMAD7_HUMAN|COT2_HUMAN|APC11_HUMAN|APC5_HUMAN|CALM_HUMAN|KAT2B_HUMAN|CTBP1_HUMAN
718	1.6621E-3	6.6785E-3	2	21	108	37534	nucleotide-excision repair, DNA damage removal	CCNH_HUMAN|CDK7_HUMAN
44349	1.6621E-3	6.6785E-3	2	21	108	37534	DNA excision	CCNH_HUMAN|CDK7_HUMAN
10801	1.6621E-3	6.6785E-3	2	21	108	37534	negative regulation of peptidyl-threonine phosphorylation	SMAD7_HUMAN|CALM_HUMAN
34605	1.6792E-3	6.7377E-3	3	81	108	37534	cellular response to heat	HSP7C_HUMAN|MTOR_HUMAN|CBP_HUMAN
2000045	1.7492E-3	7.0089E-3	4	177	108	37534	regulation of G1/S transition of mitotic cell cycle	SGT1_HUMAN|PLCB1_HUMAN|CCND1_HUMAN|SMCA4_HUMAN
50877	1.7632E-3	7.0553E-3	16	2456	108	37534	neurological system process	ADCY2_HUMAN|LIS1_HUMAN|FOS_HUMAN|CXCR4_HUMAN|GNAI2_HUMAN|RASK_HUMAN|FGF13_HUMAN|HSP7C_HUMAN|ERBB2_HUMAN|GPC1_HUMAN|DPYL2_HUMAN|CALM_HUMAN|PLCB1_HUMAN|CREB1_HUMAN|EPAS1_HUMAN|RAC3_HUMAN
30335	1.7760E-3	7.0965E-3	6	441	108	37534	positive regulation of cell migration	CSF1R_HUMAN|RAB5A_HUMAN|PLCG1_HUMAN|MP2K1_HUMAN|IRS1_HUMAN|FGF2_HUMAN
31345	1.7855E-3	7.1153E-3	4	178	108	37534	negative regulation of cell projection organization	RHOA_HUMAN|FGF13_HUMAN|LIS1_HUMAN|COT1_HUMAN
44255	1.7856E-3	7.1153E-3	11	1350	108	37534	cellular lipid metabolic process	CSF1R_HUMAN|PK3CB_HUMAN|RXRA_HUMAN|PTN11_HUMAN|GPC1_HUMAN|PLCG1_HUMAN|LIS1_HUMAN|CBP_HUMAN|FGF2_HUMAN|PLCB1_HUMAN|KSYK_HUMAN
51817	1.8008E-3	7.1662E-3	3	83	108	37534	modification of morphology or physiology of other organism involved in symbiotic interaction	RXRA_HUMAN|CD4_HUMAN|SMCA4_HUMAN
9416	1.8168E-3	7.2197E-3	6	443	108	37534	response to light stimulus	RASK_HUMAN|GPC1_HUMAN|TYY1_HUMAN|FOS_HUMAN|CALM_HUMAN|CCND1_HUMAN
43536	1.8249E-3	7.2225E-3	2	22	108	37534	positive regulation of blood vessel endothelial cell migration	PLCG1_HUMAN|FGF2_HUMAN
32968	1.8249E-3	7.2225E-3	2	22	108	37534	positive regulation of transcription elongation from RNA polymerase II promoter	MP2K1_HUMAN|ELOC_HUMAN
42753	1.8249E-3	7.2225E-3	2	22	108	37534	positive regulation of circadian rhythm	RORA_HUMAN|FBW1A_HUMAN
42108	1.8636E-3	7.3657E-3	3	84	108	37534	positive regulation of cytokine biosynthetic process	IRF4_HUMAN|CD4_HUMAN|KSYK_HUMAN
51707	1.8882E-3	7.4528E-3	9	963	108	37534	response to other organism	2B1G_HUMAN|IRF4_HUMAN|CD4_HUMAN|FOS_HUMAN|1A01_HUMAN|CXCR4_HUMAN|IRF9_HUMAN|KSYK_HUMAN|B2MG_HUMAN
30162	1.9323E-3	7.6165E-3	5	305	108	37534	regulation of proteolysis	SMAD7_HUMAN|SUMO1_HUMAN|EGF_HUMAN|FBW1A_HUMAN|UCHL5_HUMAN
3205	1.9359E-3	7.6203E-3	4	182	108	37534	cardiac chamber development	RXRA_HUMAN|SMAD7_HUMAN|SMAD4_HUMAN|SMCA4_HUMAN
97305	1.9434E-3	7.6392E-3	6	449	108	37534	response to alcohol	COT2_HUMAN|RORA_HUMAN|FOS_HUMAN|CALM_HUMAN|CCND1_HUMAN|SMAD2_HUMAN
2000147	1.9651E-3	7.7142E-3	6	450	108	37534	positive regulation of cell motility	CSF1R_HUMAN|RAB5A_HUMAN|PLCG1_HUMAN|MP2K1_HUMAN|IRS1_HUMAN|FGF2_HUMAN
19932	1.9749E-3	7.7420E-3	4	183	108	37534	second-messenger-mediated signaling	NTAL_HUMAN|PLCG1_HUMAN|CALM_HUMAN|CXCR4_HUMAN
46631	1.9933E-3	7.7580E-3	3	86	108	37534	alpha-beta T cell activation	IRF4_HUMAN|RORA_HUMAN|KSYK_HUMAN
48009	1.9950E-3	7.7580E-3	2	23	108	37534	insulin-like growth factor receptor signaling pathway	IRS1_HUMAN|PLCB1_HUMAN
30225	1.9950E-3	7.7580E-3	2	23	108	37534	macrophage differentiation	CSF1R_HUMAN|PARP1_HUMAN
90307	1.9950E-3	7.7580E-3	2	23	108	37534	spindle assembly involved in mitosis	RHOA_HUMAN|KIF2A_HUMAN
51000	1.9950E-3	7.7580E-3	2	23	108	37534	positive regulation of nitric-oxide synthase activity	RASK_HUMAN|CALM_HUMAN
42026	1.9950E-3	7.7580E-3	2	23	108	37534	protein refolding	HSP7C_HUMAN|B2MG_HUMAN
34330	2.0162E-3	7.8301E-3	5	308	108	37534	cell junction organization	CSF1R_HUMAN|RHOA_HUMAN|SMAD7_HUMAN|ACTB_HUMAN|FINC_HUMAN
6629	2.0526E-3	7.9551E-3	13	1804	108	37534	lipid metabolic process	CSF1R_HUMAN|PK3CB_HUMAN|RXRA_HUMAN|PTN11_HUMAN|COT2_HUMAN|GPC1_HUMAN|PLCG1_HUMAN|LIS1_HUMAN|CBP_HUMAN|IRS1_HUMAN|FGF2_HUMAN|PLCB1_HUMAN|KSYK_HUMAN
7517	2.0539E-3	7.9551E-3	6	454	108	37534	muscle organ development	HLF_HUMAN|ERBB2_HUMAN|RXRA_HUMAN|SMAD7_HUMAN|COT2_HUMAN|FOS_HUMAN
48639	2.0602E-3	7.9690E-3	3	87	108	37534	positive regulation of developmental growth	LIS1_HUMAN|PLCB1_HUMAN|FINC_HUMAN
80135	2.1111E-3	8.1550E-3	7	618	108	37534	regulation of cellular response to stress	HSP7C_HUMAN|MP2K1_HUMAN|MTOR_HUMAN|LIS1_HUMAN|CBP_HUMAN|PLCB1_HUMAN|KSYK_HUMAN
35966	2.1360E-3	8.2401E-3	4	187	108	37534	response to topologically incorrect protein	HSP7C_HUMAN|SHC1_HUMAN|CCND1_HUMAN|HSP74_HUMAN
30098	2.1619E-3	8.3289E-3	5	313	108	37534	lymphocyte differentiation	IRF4_HUMAN|CD4_HUMAN|RORA_HUMAN|KSYK_HUMAN|B2MG_HUMAN
2001273	2.1723E-3	8.3577E-3	2	24	108	37534	regulation of glucose import in response to insulin stimulus	PTN11_HUMAN|IRS1_HUMAN
51272	2.2406E-3	8.6092E-3	6	462	108	37534	positive regulation of cellular component movement	CSF1R_HUMAN|RAB5A_HUMAN|PLCG1_HUMAN|MP2K1_HUMAN|IRS1_HUMAN|FGF2_HUMAN
31110	2.2693E-3	8.7079E-3	3	90	108	37534	regulation of microtubule polymerization or depolymerization	FGF13_HUMAN|CCNB1_HUMAN|CYTSA_HUMAN
48610	2.3355E-3	8.9501E-3	8	806	108	37534	cellular process involved in reproduction	RXRA_HUMAN|CCNB1_HUMAN|MTOR_HUMAN|LIS1_HUMAN|SMAD5_HUMAN|PLCB1_HUMAN|CCND1_HUMAN|CXCR4_HUMAN
45727	2.3418E-3	8.9605E-3	3	91	108	37534	positive regulation of translation	ERBB2_HUMAN|RXRA_HUMAN|MTOR_HUMAN
31349	2.3467E-3	8.9605E-3	5	319	108	37534	positive regulation of defense response	MP2K1_HUMAN|FOS_HUMAN|CREB1_HUMAN|UB2D2_HUMAN|TAB2_HUMAN
2001016	2.3567E-3	8.9605E-3	2	25	108	37534	positive regulation of skeletal muscle cell differentiation	GPC1_HUMAN|MTOR_HUMAN
16045	2.3567E-3	8.9605E-3	2	25	108	37534	detection of bacterium	2B1G_HUMAN|1A01_HUMAN
31109	2.3567E-3	8.9605E-3	2	25	108	37534	microtubule polymerization or depolymerization	KIF2A_HUMAN|FGF13_HUMAN
42119	2.3567E-3	8.9605E-3	2	25	108	37534	neutrophil activation	CXCR4_HUMAN|KSYK_HUMAN
51149	2.4157E-3	9.1726E-3	3	92	108	37534	positive regulation of muscle cell differentiation	GPC1_HUMAN|MTOR_HUMAN|PLCB1_HUMAN
7389	2.4345E-3	9.2322E-3	7	634	108	37534	pattern specification process	COT2_HUMAN|TYY1_HUMAN|SMAD5_HUMAN|SMAD4_HUMAN|CXCR4_HUMAN|SMAD2_HUMAN|COT1_HUMAN
16568	2.5000E-3	9.4682E-3	8	815	108	37534	chromatin modification	CCNB1_HUMAN|IRF4_HUMAN|ACTB_HUMAN|CBP_HUMAN|NCOA3_HUMAN|KAT2B_HUMAN|SMCA4_HUMAN|SKP1_HUMAN
40013	2.5092E-3	9.4906E-3	5	324	108	37534	negative regulation of locomotion	SMAD7_HUMAN|COT2_HUMAN|FGF2_HUMAN|PLCB1_HUMAN|PIN1_HUMAN
50679	2.5314E-3	9.5390E-3	4	196	108	37534	positive regulation of epithelial cell proliferation	ERBB2_HUMAN|MTOR_HUMAN|FGF2_HUMAN|CCND1_HUMAN
40017	2.5443E-3	9.5390E-3	6	474	108	37534	positive regulation of locomotion	CSF1R_HUMAN|RAB5A_HUMAN|PLCG1_HUMAN|MP2K1_HUMAN|IRS1_HUMAN|FGF2_HUMAN
9607	2.5482E-3	9.5390E-3	9	1007	108	37534	response to biotic stimulus	2B1G_HUMAN|IRF4_HUMAN|CD4_HUMAN|FOS_HUMAN|1A01_HUMAN|CXCR4_HUMAN|IRF9_HUMAN|KSYK_HUMAN|B2MG_HUMAN
1945	2.5483E-3	9.5390E-3	2	26	108	37534	lymph vessel development	COT2_HUMAN|KSYK_HUMAN
6359	2.5483E-3	9.5390E-3	2	26	108	37534	regulation of transcription from RNA polymerase III promoter	ERBB2_HUMAN|MTOR_HUMAN
32925	2.5483E-3	9.5390E-3	2	26	108	37534	regulation of activin receptor signaling pathway	SMAD7_HUMAN|SMAD2_HUMAN
33598	2.5483E-3	9.5390E-3	2	26	108	37534	mammary gland epithelial cell proliferation	CCND1_HUMAN|FBW1A_HUMAN
33630	2.5483E-3	9.5390E-3	2	26	108	37534	positive regulation of cell adhesion mediated by integrin	RAC3_HUMAN|KSYK_HUMAN
51345	2.5632E-3	9.5822E-3	10	1207	108	37534	positive regulation of hydrolase activity	ERBB2_HUMAN|SHC1_HUMAN|PLCG1_HUMAN|ADCY2_HUMAN|CALM_HUMAN|FGF2_HUMAN|PLCB1_HUMAN|CREB1_HUMAN|PIN1_HUMAN|FINC_HUMAN
42058	2.5678E-3	9.5871E-3	3	94	108	37534	regulation of epidermal growth factor receptor signaling pathway	SHC1_HUMAN|EGF_HUMAN|GRB2_HUMAN
61136	2.5782E-3	9.6136E-3	4	197	108	37534	regulation of proteasomal protein catabolic process	SMAD7_HUMAN|SUMO1_HUMAN|FBW1A_HUMAN|UCHL5_HUMAN
44728	2.6460E-3	9.8412E-3	3	95	108	37534	DNA methylation or demethylation	H33_HUMAN|FOS_HUMAN|SMCA4_HUMAN
44070	2.6460E-3	9.8412E-3	3	95	108	37534	regulation of anion transport	DPYL2_HUMAN|SEPT2_HUMAN|KSYK_HUMAN
31331	2.6736E-3	9.9311E-3	4	199	108	37534	positive regulation of cellular catabolic process	PK3CB_HUMAN|SMAD7_HUMAN|SUMO1_HUMAN|IRS1_HUMAN
10035	2.6782E-3	9.9353E-3	7	645	108	37534	response to inorganic substance	CCNB1_HUMAN|FOS_HUMAN|CALM_HUMAN|PARP1_HUMAN|CCND1_HUMAN|CREB1_HUMAN|B2MG_HUMAN
30509	2.7257E-3	1.0086E-2	3	96	108	37534	BMP signaling pathway	SMAD7_HUMAN|SMAD5_HUMAN|SMAD4_HUMAN
35821	2.7257E-3	1.0086E-2	3	96	108	37534	modification of morphology or physiology of other organism	RXRA_HUMAN|CD4_HUMAN|SMCA4_HUMAN
60713	2.7471E-3	1.0113E-2	2	27	108	37534	labyrinthine layer morphogenesis	GRB2_HUMAN|NCOA3_HUMAN
60850	2.7471E-3	1.0113E-2	2	27	108	37534	regulation of transcription involved in cell fate commitment	COT2_HUMAN|RORA_HUMAN
70979	2.7471E-3	1.0113E-2	2	27	108	37534	protein K11-linked ubiquitination	APC11_HUMAN|APC5_HUMAN
32369	2.7471E-3	1.0113E-2	2	27	108	37534	negative regulation of lipid transport	PTN11_HUMAN|EGF_HUMAN
2366	2.7714E-3	1.0190E-2	4	201	108	37534	leukocyte activation involved in immune response	NTAL_HUMAN|IRF4_HUMAN|RORA_HUMAN|KSYK_HUMAN
50772	2.8069E-3	1.0307E-2	3	97	108	37534	positive regulation of axonogenesis	RHOA_HUMAN|LIS1_HUMAN|FINC_HUMAN
2263	2.8212E-3	1.0318E-2	4	202	108	37534	cell activation involved in immune response	NTAL_HUMAN|IRF4_HUMAN|RORA_HUMAN|KSYK_HUMAN
45936	2.8489E-3	1.0318E-2	6	485	108	37534	negative regulation of phosphate metabolic process	CCNB1_HUMAN|SMAD7_HUMAN|COT2_HUMAN|CALM_HUMAN|KAT2B_HUMAN|GNAI2_HUMAN
10563	2.8489E-3	1.0318E-2	6	485	108	37534	negative regulation of phosphorus metabolic process	CCNB1_HUMAN|SMAD7_HUMAN|COT2_HUMAN|CALM_HUMAN|KAT2B_HUMAN|GNAI2_HUMAN
30036	2.8564E-3	1.0318E-2	8	833	108	37534	actin cytoskeleton organization	RHOA_HUMAN|RASK_HUMAN|ALDOA_HUMAN|SHC1_HUMAN|RHOG_HUMAN|LIS1_HUMAN|RAC3_HUMAN|CYTSA_HUMAN
2000560	2.8774E-3	1.0318E-2	1	1	108	37534	positive regulation of CD24 biosynthetic process	PLCB1_HUMAN
35723	2.8774E-3	1.0318E-2	1	1	108	37534	interleukin-15-mediated signaling pathway	PLCB1_HUMAN
2000559	2.8774E-3	1.0318E-2	1	1	108	37534	regulation of CD24 biosynthetic process	PLCB1_HUMAN
2000438	2.8774E-3	1.0318E-2	1	1	108	37534	negative regulation of monocyte extravasation	PLCB1_HUMAN
2000775	2.8774E-3	1.0318E-2	1	1	108	37534	histone H3-S10 phosphorylation involved in chromosome condensation	CCNB1_HUMAN
51463	2.8774E-3	1.0318E-2	1	1	108	37534	negative regulation of cortisol secretion	PTN11_HUMAN
1193	2.8774E-3	1.0318E-2	1	1	108	37534	maintenance of transcriptional fidelity during DNA-dependent transcription elongation from RNA polymerase II promoter	RPB9_HUMAN
1192	2.8774E-3	1.0318E-2	1	1	108	37534	maintenance of transcriptional fidelity during DNA-dependent transcription elongation	RPB9_HUMAN
71283	2.8774E-3	1.0318E-2	1	1	108	37534	cellular response to iron(III) ion	CCNB1_HUMAN
60125	2.8774E-3	1.0318E-2	1	1	108	37534	negative regulation of growth hormone secretion	PTN11_HUMAN
6948	2.8774E-3	1.0318E-2	1	1	108	37534	induction by virus of host cell-cell fusion	CD4_HUMAN
45234	2.8774E-3	1.0318E-2	1	1	108	37534	protein palmitoleylation	CD4_HUMAN
45368	2.8774E-3	1.0318E-2	1	1	108	37534	positive regulation of interleukin-13 biosynthetic process	IRF4_HUMAN
45366	2.8774E-3	1.0318E-2	1	1	108	37534	regulation of interleukin-13 biosynthetic process	IRF4_HUMAN
46680	2.8774E-3	1.0318E-2	1	1	108	37534	response to DDT	CCNB1_HUMAN
48568	2.8911E-3	1.0355E-2	7	654	108	37534	embryonic organ development	COT2_HUMAN|MP2K1_HUMAN|GRB2_HUMAN|NCOA3_HUMAN|EPAS1_HUMAN|SMAD2_HUMAN|SMCA4_HUMAN
36230	2.9528E-3	1.0536E-2	2	28	108	37534	granulocyte activation	CXCR4_HUMAN|KSYK_HUMAN
45076	2.9528E-3	1.0536E-2	2	28	108	37534	regulation of interleukin-2 biosynthetic process	IRF4_HUMAN|CD4_HUMAN
50690	2.9528E-3	1.0536E-2	2	28	108	37534	regulation of defense response to virus by virus	CD4_HUMAN|B2MG_HUMAN
21987	2.9744E-3	1.0600E-2	4	205	108	37534	cerebral cortex development	FGF13_HUMAN|LIS1_HUMAN|PLCB1_HUMAN|COT1_HUMAN
45321	2.9898E-3	1.0642E-2	7	658	108	37534	leukocyte activation	NTAL_HUMAN|IRF4_HUMAN|CD4_HUMAN|RORA_HUMAN|CXCR4_HUMAN|KSYK_HUMAN|B2MG_HUMAN
40007	3.0149E-3	1.0719E-2	7	659	108	37534	growth	PTN11_HUMAN|CCNB1_HUMAN|MTOR_HUMAN|SMAD4_HUMAN|NCOA3_HUMAN|SMAD2_HUMAN|SMCA4_HUMAN
50770	3.0795E-3	1.0935E-2	4	207	108	37534	regulation of axonogenesis	RHOA_HUMAN|FGF13_HUMAN|LIS1_HUMAN|FINC_HUMAN
46883	3.1626E-3	1.1186E-2	5	342	108	37534	regulation of hormone secretion	2B1G_HUMAN|PTN11_HUMAN|COLI_HUMAN|IRS1_HUMAN|CREB1_HUMAN
45672	3.1656E-3	1.1186E-2	2	29	108	37534	positive regulation of osteoclast differentiation	FOS_HUMAN|CREB1_HUMAN
45736	3.1656E-3	1.1186E-2	2	29	108	37534	negative regulation of cyclin-dependent protein serine/threonine kinase activity	COT2_HUMAN|KAT2B_HUMAN
32770	3.1656E-3	1.1186E-2	2	29	108	37534	positive regulation of monooxygenase activity	RASK_HUMAN|CALM_HUMAN
1901988	3.3230E-3	1.1692E-2	5	346	108	37534	negative regulation of cell cycle phase transition	PTN11_HUMAN|APC11_HUMAN|APC5_HUMAN|CCND1_HUMAN|SMCA4_HUMAN
30510	3.3251E-3	1.1692E-2	3	103	108	37534	regulation of BMP signaling pathway	SMAD7_HUMAN|SMAD4_HUMAN|SMAD2_HUMAN
9880	3.3251E-3	1.1692E-2	3	103	108	37534	embryonic pattern specification	SMAD5_HUMAN|SMAD4_HUMAN|SMAD2_HUMAN
1901184	3.3251E-3	1.1692E-2	3	103	108	37534	regulation of ERBB signaling pathway	SHC1_HUMAN|EGF_HUMAN|GRB2_HUMAN
36314	3.3854E-3	1.1875E-2	2	30	108	37534	response to sterol	RORA_HUMAN|SMAD2_HUMAN
6363	3.3854E-3	1.1875E-2	2	30	108	37534	termination of RNA polymerase I transcription	CCNH_HUMAN|CDK7_HUMAN
61387	3.4168E-3	1.1971E-2	3	104	108	37534	regulation of extent of cell growth	FGF13_HUMAN|LIS1_HUMAN|FINC_HUMAN
51147	3.4676E-3	1.2135E-2	4	214	108	37534	regulation of muscle cell differentiation	GPC1_HUMAN|MTOR_HUMAN|PLCB1_HUMAN|NR1D2_HUMAN
1655	3.5056E-3	1.2224E-2	6	506	108	37534	urogenital system development	RXRA_HUMAN|SMAD7_HUMAN|FGF2_HUMAN|SMAD5_HUMAN|SMAD4_HUMAN|SMAD2_HUMAN
10975	3.5056E-3	1.2224E-2	6	506	108	37534	regulation of neuron projection development	RHOA_HUMAN|FGF13_HUMAN|LIS1_HUMAN|DPYL2_HUMAN|COT1_HUMAN|FINC_HUMAN
60443	3.5100E-3	1.2224E-2	3	105	108	37534	mammary gland morphogenesis	CSF1R_HUMAN|FBW1A_HUMAN|NCOA3_HUMAN
1936	3.5100E-3	1.2224E-2	3	105	108	37534	regulation of endothelial cell proliferation	COT2_HUMAN|MTOR_HUMAN|FGF2_HUMAN
34622	3.5374E-3	1.2305E-2	8	863	108	37534	cellular macromolecular complex assembly	FGF13_HUMAN|H33_HUMAN|2B1F_HUMAN|EGF_HUMAN|SMAD4_HUMAN|2B13_HUMAN|SMAD2_HUMAN|HSP74_HUMAN
46486	3.5735E-3	1.2415E-2	6	508	108	37534	glycerolipid metabolic process	CSF1R_HUMAN|PK3CB_HUMAN|PTN11_HUMAN|LIS1_HUMAN|FGF2_HUMAN|PLCB1_HUMAN
6644	3.6079E-3	1.2504E-2	6	509	108	37534	phospholipid metabolic process	CSF1R_HUMAN|PK3CB_HUMAN|PLCG1_HUMAN|LIS1_HUMAN|FGF2_HUMAN|PLCB1_HUMAN
10638	3.6079E-3	1.2504E-2	6	509	108	37534	positive regulation of organelle organization	RHOA_HUMAN|CCNB1_HUMAN|MTOR_HUMAN|EGF_HUMAN|GRB2_HUMAN|CTBP1_HUMAN
6362	3.6121E-3	1.2504E-2	2	31	108	37534	transcription elongation from RNA polymerase I promoter	CCNH_HUMAN|CDK7_HUMAN
32886	3.6437E-3	1.2599E-2	4	217	108	37534	regulation of microtubule-based process	ERBB2_HUMAN|FGF13_HUMAN|CCNB1_HUMAN|CYTSA_HUMAN
43086	3.6629E-3	1.2635E-2	9	1064	108	37534	negative regulation of catalytic activity	SMAD7_HUMAN|COT2_HUMAN|A2MG_HUMAN|APC11_HUMAN|APC5_HUMAN|UCHL5_HUMAN|KAT2B_HUMAN|GNAI2_HUMAN|OAZ1_HUMAN
51960	3.6629E-3	1.2635E-2	9	1064	108	37534	regulation of nervous system development	RHOA_HUMAN|FGF13_HUMAN|MTOR_HUMAN|LIS1_HUMAN|DPYL2_HUMAN|EGF_HUMAN|CXCR4_HUMAN|COT1_HUMAN|FINC_HUMAN
7492	3.7010E-3	1.2751E-2	3	107	108	37534	endoderm development	SMAD4_HUMAN|SMAD2_HUMAN|FINC_HUMAN
2250	3.7053E-3	1.2751E-2	5	355	108	37534	adaptive immune response	2B1G_HUMAN|IRF4_HUMAN|RORA_HUMAN|2B13_HUMAN|KSYK_HUMAN
51493	3.7552E-3	1.2907E-2	7	686	108	37534	regulation of cytoskeleton organization	CSF1R_HUMAN|RHOA_HUMAN|FGF13_HUMAN|CCNB1_HUMAN|MTOR_HUMAN|GRB2_HUMAN|CYTSA_HUMAN
34504	3.7644E-3	1.2924E-2	4	219	108	37534	protein localization to nucleus	SUMO1_HUMAN|IRS1_HUMAN|EGF_HUMAN|KSYK_HUMAN
209	3.8258E-3	1.3119E-2	4	220	108	37534	protein polyubiquitination	APC11_HUMAN|APC5_HUMAN|FBW1A_HUMAN|UB2D2_HUMAN
48598	3.8427E-3	1.3125E-2	8	875	108	37534	embryonic morphogenesis	CBP_HUMAN|FGF2_HUMAN|SMAD4_HUMAN|GRB2_HUMAN|NCOA3_HUMAN|SMAD2_HUMAN|SMCA4_HUMAN|FINC_HUMAN
50850	3.8457E-3	1.3125E-2	2	32	108	37534	positive regulation of calcium-mediated signaling	CD4_HUMAN|KSYK_HUMAN
34110	3.8457E-3	1.3125E-2	2	32	108	37534	regulation of homotypic cell-cell adhesion	MP2K1_HUMAN|KSYK_HUMAN
31365	3.8457E-3	1.3125E-2	2	32	108	37534	N-terminal protein amino acid modification	CBP_HUMAN|KAT2B_HUMAN
43552	4.0861E-3	1.3897E-2	2	33	108	37534	positive regulation of phosphatidylinositol 3-kinase activity	IRS1_HUMAN|FGF2_HUMAN
60669	4.0861E-3	1.3897E-2	2	33	108	37534	embryonic placenta morphogenesis	GRB2_HUMAN|NCOA3_HUMAN
10559	4.0861E-3	1.3897E-2	2	33	108	37534	regulation of glycoprotein biosynthetic process	PLCB1_HUMAN|KAT2B_HUMAN
6304	4.1019E-3	1.3934E-2	3	111	108	37534	DNA modification	H33_HUMAN|FOS_HUMAN|SMCA4_HUMAN
51336	4.3041E-3	1.4584E-2	12	1738	108	37534	regulation of hydrolase activity	ERBB2_HUMAN|SHC1_HUMAN|A2MG_HUMAN|PLCG1_HUMAN|ADCY2_HUMAN|CALM_HUMAN|FGF2_HUMAN|PLCB1_HUMAN|CREB1_HUMAN|PIN1_HUMAN|UCHL5_HUMAN|FINC_HUMAN
30029	4.3096E-3	1.4584E-2	8	892	108	37534	actin filament-based process	RHOA_HUMAN|RASK_HUMAN|ALDOA_HUMAN|SHC1_HUMAN|RHOG_HUMAN|LIS1_HUMAN|RAC3_HUMAN|CYTSA_HUMAN
2000273	4.3334E-3	1.4584E-2	2	34	108	37534	positive regulation of receptor activity	EGF_HUMAN|NCOA3_HUMAN
9595	4.3334E-3	1.4584E-2	2	34	108	37534	detection of biotic stimulus	2B1G_HUMAN|1A01_HUMAN
2294	4.3334E-3	1.4584E-2	2	34	108	37534	CD4-positive, alpha-beta T cell differentiation involved in immune response	IRF4_HUMAN|RORA_HUMAN
32786	4.3334E-3	1.4584E-2	2	34	108	37534	positive regulation of DNA-dependent transcription, elongation	MP2K1_HUMAN|ELOC_HUMAN
46209	4.3334E-3	1.4584E-2	2	34	108	37534	nitric oxide metabolic process	RORA_HUMAN|CALM_HUMAN
42093	4.3334E-3	1.4584E-2	2	34	108	37534	T-helper cell differentiation	IRF4_HUMAN|RORA_HUMAN
48589	4.3612E-3	1.4660E-2	5	369	108	37534	developmental growth	CCNB1_HUMAN|SMAD4_HUMAN|NCOA3_HUMAN|SMAD2_HUMAN|SMCA4_HUMAN
22412	4.4110E-3	1.4810E-2	5	370	108	37534	cellular process involved in reproduction in multicellular organism	CCNB1_HUMAN|MTOR_HUMAN|LIS1_HUMAN|SMAD5_HUMAN|CXCR4_HUMAN
9636	4.4769E-3	1.4997E-2	4	230	108	37534	response to toxic substance	CCNB1_HUMAN|LAT2_HUMAN|FOS_HUMAN|JAK1_HUMAN
45637	4.4769E-3	1.4997E-2	4	230	108	37534	regulation of myeloid cell differentiation	MTOR_HUMAN|FOS_HUMAN|CREB1_HUMAN|ERR1_HUMAN
1894	4.5459E-3	1.5211E-2	4	231	108	37534	tissue homeostasis	POTEF_HUMAN|ACTB_HUMAN|EPAS1_HUMAN|B2MG_HUMAN
90218	4.5874E-3	1.5279E-2	2	35	108	37534	positive regulation of lipid kinase activity	IRS1_HUMAN|FGF2_HUMAN
51955	4.5874E-3	1.5279E-2	2	35	108	37534	regulation of amino acid transport	DPYL2_HUMAN|SEPT2_HUMAN
55012	4.5874E-3	1.5279E-2	2	35	108	37534	ventricular cardiac muscle cell differentiation	RXRA_HUMAN|CCNB1_HUMAN
7176	4.5874E-3	1.5279E-2	2	35	108	37534	regulation of epidermal growth factor-activated receptor activity	SHC1_HUMAN|EGF_HUMAN
6897	4.6344E-3	1.5415E-2	8	903	108	37534	endocytosis	PK3CB_HUMAN|RAB5A_HUMAN|YES_HUMAN|PLCG1_HUMAN|DPYL2_HUMAN|ACTB_HUMAN|GRB2_HUMAN|KSYK_HUMAN
1901880	4.6388E-3	1.5415E-2	3	116	108	37534	negative regulation of protein depolymerization	FGF13_HUMAN|CCNB1_HUMAN|CYTSA_HUMAN
43269	4.8034E-3	1.5944E-2	7	718	108	37534	regulation of ion transport	PLCG1_HUMAN|DPYL2_HUMAN|CALM_HUMAN|EGF_HUMAN|SEPT2_HUMAN|GNAI2_HUMAN|KSYK_HUMAN
7268	4.8193E-3	1.5978E-2	8	909	108	37534	synaptic transmission	HSP7C_HUMAN|ADCY2_HUMAN|LIS1_HUMAN|DPYL2_HUMAN|CALM_HUMAN|PLCB1_HUMAN|CREB1_HUMAN|GNAI2_HUMAN
60045	4.8482E-3	1.6001E-2	2	36	108	37534	positive regulation of cardiac muscle cell proliferation	CCNB1_HUMAN|FGF2_HUMAN
2292	4.8482E-3	1.6001E-2	2	36	108	37534	T cell differentiation involved in immune response	IRF4_HUMAN|RORA_HUMAN
2293	4.8482E-3	1.6001E-2	2	36	108	37534	alpha-beta T cell differentiation involved in immune response	IRF4_HUMAN|RORA_HUMAN
2287	4.8482E-3	1.6001E-2	2	36	108	37534	alpha-beta T cell activation involved in immune response	IRF4_HUMAN|RORA_HUMAN
22407	4.8649E-3	1.6038E-2	3	118	108	37534	regulation of cell-cell adhesion	SMAD7_HUMAN|MP2K1_HUMAN|KSYK_HUMAN
10565	4.9015E-3	1.6140E-2	4	236	108	37534	regulation of cellular ketone metabolic process	MTOR_HUMAN|IRS1_HUMAN|KAT2B_HUMAN|OAZ1_HUMAN
50678	4.9317E-3	1.6221E-2	5	380	108	37534	regulation of epithelial cell proliferation	ERBB2_HUMAN|COT2_HUMAN|MTOR_HUMAN|FGF2_HUMAN|CCND1_HUMAN
7623	4.9748E-3	1.6344E-2	4	237	108	37534	circadian rhythm	RORA_HUMAN|FBW1A_HUMAN|CREB1_HUMAN|SKP1_HUMAN
6289	4.9804E-3	1.6344E-2	3	119	108	37534	nucleotide-excision repair	CCNH_HUMAN|RPB9_HUMAN|CDK7_HUMAN
8285	5.0422E-3	1.6528E-2	8	916	108	37534	negative regulation of cell proliferation	2B1G_HUMAN|ERBB2_HUMAN|COT2_HUMAN|MP2K1_HUMAN|SMAD4_HUMAN|KAT2B_HUMAN|SMAD2_HUMAN|CTBP1_HUMAN
8589	5.0975E-3	1.6653E-2	3	120	108	37534	regulation of smoothened signaling pathway	RORA_HUMAN|CBP_HUMAN|FBW1A_HUMAN
45862	5.0975E-3	1.6653E-2	3	120	108	37534	positive regulation of proteolysis	SMAD7_HUMAN|SUMO1_HUMAN|FBW1A_HUMAN
10469	5.0975E-3	1.6653E-2	3	120	108	37534	regulation of receptor activity	SHC1_HUMAN|EGF_HUMAN|NCOA3_HUMAN
48169	5.1157E-3	1.6675E-2	2	37	108	37534	regulation of long-term neuronal synaptic plasticity	RASK_HUMAN|RAB5A_HUMAN
46320	5.1157E-3	1.6675E-2	2	37	108	37534	regulation of fatty acid oxidation	MTOR_HUMAN|IRS1_HUMAN
32872	5.1991E-3	1.6928E-2	4	240	108	37534	regulation of stress-activated MAPK cascade	MP2K1_HUMAN|LIS1_HUMAN|PLCB1_HUMAN|KSYK_HUMAN
43242	5.2163E-3	1.6946E-2	3	121	108	37534	negative regulation of protein complex disassembly	FGF13_HUMAN|CCNB1_HUMAN|CYTSA_HUMAN
42752	5.2163E-3	1.6946E-2	3	121	108	37534	regulation of circadian rhythm	RORA_HUMAN|FBW1A_HUMAN|NR1D2_HUMAN
70302	5.2753E-3	1.7118E-2	4	241	108	37534	regulation of stress-activated protein kinase signaling cascade	MP2K1_HUMAN|LIS1_HUMAN|PLCB1_HUMAN|KSYK_HUMAN
5979	5.3898E-3	1.7431E-2	2	38	108	37534	regulation of glycogen biosynthetic process	MTOR_HUMAN|IRS1_HUMAN
10962	5.3898E-3	1.7431E-2	2	38	108	37534	regulation of glucan biosynthetic process	MTOR_HUMAN|IRS1_HUMAN
46825	5.3898E-3	1.7431E-2	2	38	108	37534	regulation of protein export from nucleus	PTN11_HUMAN|THIO_HUMAN
2000736	5.5826E-3	1.7970E-2	3	124	108	37534	regulation of stem cell differentiation	SMAD7_HUMAN|SMAD4_HUMAN|SMAD2_HUMAN
19637	5.6740E-3	1.7970E-2	10	1352	108	37534	organophosphate metabolic process	CSF1R_HUMAN|ALDOA_HUMAN|PK3CB_HUMAN|PLCG1_HUMAN|ADCY2_HUMAN|LIS1_HUMAN|RORA_HUMAN|CALM_HUMAN|FGF2_HUMAN|PLCB1_HUMAN
43970	5.7466E-3	1.7970E-2	1	2	108	37534	histone H3-K9 acetylation	KAT2B_HUMAN
30200	5.7466E-3	1.7970E-2	1	2	108	37534	heparan sulfate proteoglycan catabolic process	GPC1_HUMAN
43366	5.7466E-3	1.7970E-2	1	2	108	37534	beta selection	KSYK_HUMAN
60838	5.7466E-3	1.7970E-2	1	2	108	37534	lymphatic endothelial cell fate commitment	COT2_HUMAN
2000437	5.7466E-3	1.7970E-2	1	2	108	37534	regulation of monocyte extravasation	PLCB1_HUMAN
60849	5.7466E-3	1.7970E-2	1	2	108	37534	regulation of transcription involved in lymphatic endothelial cell fate commitment	COT2_HUMAN
60466	5.7466E-3	1.7970E-2	1	2	108	37534	activation of meiosis involved in egg activation	PLCB1_HUMAN
43148	5.7466E-3	1.7970E-2	1	2	108	37534	mitotic spindle stabilization	CCNB1_HUMAN
65006	5.7466E-3	1.7970E-2	1	2	108	37534	protein-carbohydrate complex assembly	2B1F_HUMAN
9956	5.7466E-3	1.7970E-2	1	2	108	37534	radial pattern formation	COT2_HUMAN
71226	5.7466E-3	1.7970E-2	1	2	108	37534	cellular response to molecule of fungal origin	KSYK_HUMAN
1868	5.7466E-3	1.7970E-2	1	2	108	37534	regulation of complement activation, lectin pathway	A2MG_HUMAN
1869	5.7466E-3	1.7970E-2	1	2	108	37534	negative regulation of complement activation, lectin pathway	A2MG_HUMAN
10835	5.7466E-3	1.7970E-2	1	2	108	37534	regulation of protein ADP-ribosylation	KAT2B_HUMAN
32672	5.7466E-3	1.7970E-2	1	2	108	37534	regulation of interleukin-3 production	KSYK_HUMAN
1900224	5.7466E-3	1.7970E-2	1	2	108	37534	positive regulation of nodal signaling pathway involved in determination of lateral mesoderm left/right asymmetry	SMAD2_HUMAN
2506	5.7466E-3	1.7970E-2	1	2	108	37534	polysaccharide assembly with MHC class II protein complex	2B1F_HUMAN
2505	5.7466E-3	1.7970E-2	1	2	108	37534	antigen processing and presentation of polysaccharide antigen via MHC class II	2B1F_HUMAN
45994	5.7466E-3	1.7970E-2	1	2	108	37534	positive regulation of translational initiation by iron	RXRA_HUMAN
7070	5.7466E-3	1.7970E-2	1	2	108	37534	negative regulation of transcription from RNA polymerase II promoter during mitosis	SMCA4_HUMAN
7068	5.7466E-3	1.7970E-2	1	2	108	37534	negative regulation of transcription during mitosis	SMCA4_HUMAN
14843	5.7466E-3	1.7970E-2	1	2	108	37534	growth factor dependent regulation of satellite cell proliferation	FGF2_HUMAN
2692	5.7466E-3	1.7970E-2	1	2	108	37534	negative regulation of cellular extravasation	PLCB1_HUMAN
45082	5.7466E-3	1.7970E-2	1	2	108	37534	positive regulation of interleukin-10 biosynthetic process	IRF4_HUMAN
45404	5.7466E-3	1.7970E-2	1	2	108	37534	positive regulation of interleukin-4 biosynthetic process	IRF4_HUMAN
45401	5.7466E-3	1.7970E-2	1	2	108	37534	positive regulation of interleukin-3 biosynthetic process	KSYK_HUMAN
71823	5.7466E-3	1.7970E-2	1	2	108	37534	protein-carbohydrate complex subunit organization	2B1F_HUMAN
45399	5.7466E-3	1.7970E-2	1	2	108	37534	regulation of interleukin-3 biosynthetic process	KSYK_HUMAN
1901991	5.7485E-3	1.7970E-2	4	247	108	37534	negative regulation of mitotic cell cycle phase transition	APC11_HUMAN|APC5_HUMAN|CCND1_HUMAN|SMCA4_HUMAN
9266	5.8300E-3	1.8202E-2	4	248	108	37534	response to temperature stimulus	HSP7C_HUMAN|MTOR_HUMAN|CBP_HUMAN|FOS_HUMAN
90100	5.8352E-3	1.8202E-2	3	126	108	37534	positive regulation of transmembrane receptor protein serine/threonine kinase signaling pathway	PARP1_HUMAN|SMAD4_HUMAN|SMAD2_HUMAN
7010	5.9190E-3	1.8444E-2	11	1582	108	37534	cytoskeleton organization	RHOA_HUMAN|RASK_HUMAN|ALDOA_HUMAN|KIF2A_HUMAN|FGF13_HUMAN|SHC1_HUMAN|RHOG_HUMAN|LIS1_HUMAN|DPYL2_HUMAN|RAC3_HUMAN|CYTSA_HUMAN
32673	5.9578E-3	1.8525E-2	2	40	108	37534	regulation of interleukin-4 production	2B1G_HUMAN|IRF4_HUMAN
8045	5.9578E-3	1.8525E-2	2	40	108	37534	motor neuron axon guidance	ERBB2_HUMAN|CXCR4_HUMAN
9581	5.9954E-3	1.8602E-2	4	250	108	37534	detection of external stimulus	2B1G_HUMAN|GPC1_HUMAN|CALM_HUMAN|1A01_HUMAN
51924	5.9954E-3	1.8602E-2	4	250	108	37534	regulation of calcium ion transport	PLCG1_HUMAN|CALM_HUMAN|EGF_HUMAN|GNAI2_HUMAN
6954	6.0036E-3	1.8607E-2	6	566	108	37534	inflammatory response	CSF1R_HUMAN|2B1G_HUMAN|FOS_HUMAN|CXCR4_HUMAN|KSYK_HUMAN|FINC_HUMAN
50769	6.0792E-3	1.8822E-2	4	251	108	37534	positive regulation of neurogenesis	RHOA_HUMAN|LIS1_HUMAN|CXCR4_HUMAN|FINC_HUMAN
44702	6.1170E-3	1.8918E-2	10	1367	108	37534	single organism reproductive process	RASK_HUMAN|RXRA_HUMAN|CCNB1_HUMAN|COT2_HUMAN|TYY1_HUMAN|MTOR_HUMAN|LIS1_HUMAN|SMAD5_HUMAN|PLCB1_HUMAN|CXCR4_HUMAN
45785	6.1639E-3	1.9043E-2	4	252	108	37534	positive regulation of cell adhesion	ERBB2_HUMAN|SMAD7_HUMAN|RAC3_HUMAN|KSYK_HUMAN
46887	6.2268E-3	1.9111E-2	3	129	108	37534	positive regulation of hormone secretion	2B1G_HUMAN|PTN11_HUMAN|CREB1_HUMAN
6650	6.2285E-3	1.9111E-2	5	402	108	37534	glycerophospholipid metabolic process	CSF1R_HUMAN|PK3CB_HUMAN|LIS1_HUMAN|FGF2_HUMAN|PLCB1_HUMAN
47496	6.2516E-3	1.9111E-2	2	41	108	37534	vesicle transport along microtubule	MP2K1_HUMAN|LIS1_HUMAN
10039	6.2516E-3	1.9111E-2	2	41	108	37534	response to iron ion	CCNB1_HUMAN|CCND1_HUMAN
1975	6.2516E-3	1.9111E-2	2	41	108	37534	response to amphetamine	DPYL2_HUMAN|CALM_HUMAN
45824	6.2516E-3	1.9111E-2	2	41	108	37534	negative regulation of innate immune response	A2MG_HUMAN|1B07_HUMAN
6342	6.2516E-3	1.9111E-2	2	41	108	37534	chromatin silencing	H33_HUMAN|SMCA4_HUMAN
7094	6.2516E-3	1.9111E-2	2	41	108	37534	mitotic spindle assembly checkpoint	APC11_HUMAN|APC5_HUMAN
23019	6.2516E-3	1.9111E-2	2	41	108	37534	signal transduction involved in regulation of gene expression	PARP1_HUMAN|SMAD2_HUMAN
19048	6.2516E-3	1.9111E-2	2	41	108	37534	modulation by virus of host morphology or physiology	RXRA_HUMAN|CD4_HUMAN
31397	6.3607E-3	1.9424E-2	3	130	108	37534	negative regulation of protein ubiquitination	SMAD7_HUMAN|APC11_HUMAN|APC5_HUMAN
16458	6.4964E-3	1.9817E-2	3	131	108	37534	gene silencing	H33_HUMAN|SMAD2_HUMAN|SMCA4_HUMAN
45124	6.5520E-3	1.9945E-2	2	42	108	37534	regulation of bone resorption	CSF1R_HUMAN|KSYK_HUMAN
10718	6.5520E-3	1.9945E-2	2	42	108	37534	positive regulation of epithelial to mesenchymal transition	SMAD4_HUMAN|SMAD2_HUMAN
30336	6.6881E-3	2.0316E-2	4	258	108	37534	negative regulation of cell migration	SMAD7_HUMAN|COT2_HUMAN|FGF2_HUMAN|PLCB1_HUMAN
34329	6.6881E-3	2.0316E-2	4	258	108	37534	cell junction assembly	RHOA_HUMAN|SMAD7_HUMAN|ACTB_HUMAN|FINC_HUMAN
71173	6.8588E-3	2.0748E-2	2	43	108	37534	spindle assembly checkpoint	APC11_HUMAN|APC5_HUMAN
45841	6.8588E-3	2.0748E-2	2	43	108	37534	negative regulation of mitotic metaphase/anaphase transition	APC11_HUMAN|APC5_HUMAN
10596	6.8588E-3	2.0748E-2	2	43	108	37534	negative regulation of endothelial cell migration	COT2_HUMAN|FGF2_HUMAN
34243	6.8588E-3	2.0748E-2	2	43	108	37534	regulation of transcription elongation from RNA polymerase II promoter	MP2K1_HUMAN|ELOC_HUMAN
10594	6.9136E-3	2.0892E-2	3	134	108	37534	regulation of endothelial cell migration	COT2_HUMAN|PLCG1_HUMAN|FGF2_HUMAN
60021	7.0561E-3	2.1278E-2	3	135	108	37534	palate development	SUMO1_HUMAN|SMAD4_HUMAN|SMAD2_HUMAN
51262	7.0561E-3	2.1278E-2	3	135	108	37534	protein tetramerization	ALDOA_HUMAN|2B1G_HUMAN|RXRA_HUMAN
1933	7.1689E-3	2.1560E-2	5	416	108	37534	negative regulation of protein phosphorylation	CCNB1_HUMAN|SMAD7_HUMAN|COT2_HUMAN|CALM_HUMAN|KAT2B_HUMAN
61098	7.1720E-3	2.1560E-2	2	44	108	37534	positive regulation of protein tyrosine kinase activity	CSF1R_HUMAN|EGF_HUMAN
1902100	7.1720E-3	2.1560E-2	2	44	108	37534	negative regulation of metaphase/anaphase transition of cell cycle	APC11_HUMAN|APC5_HUMAN
51240	7.3352E-3	2.1994E-2	8	977	108	37534	positive regulation of multicellular organismal process	CSF1R_HUMAN|CCNB1_HUMAN|RORA_HUMAN|CBP_HUMAN|FGF2_HUMAN|PLCB1_HUMAN|CREB1_HUMAN|KSYK_HUMAN
51495	7.3361E-3	2.1994E-2	4	265	108	37534	positive regulation of cytoskeleton organization	RHOA_HUMAN|CCNB1_HUMAN|MTOR_HUMAN|GRB2_HUMAN
30218	7.3464E-3	2.1994E-2	3	137	108	37534	erythrocyte differentiation	SMAD5_HUMAN|EPAS1_HUMAN|SMCA4_HUMAN
1901879	7.3464E-3	2.1994E-2	3	137	108	37534	regulation of protein depolymerization	FGF13_HUMAN|CCNB1_HUMAN|CYTSA_HUMAN
21543	7.4319E-3	2.2227E-2	4	266	108	37534	pallium development	FGF13_HUMAN|LIS1_HUMAN|PLCB1_HUMAN|COT1_HUMAN
30513	7.4915E-3	2.2382E-2	2	45	108	37534	positive regulation of BMP signaling pathway	SMAD4_HUMAN|SMAD2_HUMAN
51649	7.5820E-3	2.2629E-2	16	2854	108	37534	establishment of localization in cell	ALDOA_HUMAN|RAB5A_HUMAN|NTAL_HUMAN|CCNB1_HUMAN|A2MG_HUMAN|MP2K1_HUMAN|LIS1_HUMAN|FGF2_HUMAN|HSP7C_HUMAN|DPYL2_HUMAN|CALM_HUMAN|EGF_HUMAN|SMAD2_HUMAN|KSYK_HUMAN|FINC_HUMAN|HSP74_HUMAN
42035	7.6437E-3	2.2790E-2	3	139	108	37534	regulation of cytokine biosynthetic process	IRF4_HUMAN|CD4_HUMAN|KSYK_HUMAN
60674	7.8175E-3	2.3206E-2	2	46	108	37534	placenta blood vessel development	COT2_HUMAN|MP2K1_HUMAN
44060	7.8175E-3	2.3206E-2	2	46	108	37534	regulation of endocrine process	PTN11_HUMAN|COLI_HUMAN
1900078	7.8175E-3	2.3206E-2	2	46	108	37534	positive regulation of cellular response to insulin stimulus	PTN11_HUMAN|IRS1_HUMAN
31529	7.8175E-3	2.3206E-2	2	46	108	37534	ruffle organization	CSF1R_HUMAN|MTOR_HUMAN
7519	7.8234E-3	2.3206E-2	4	270	108	37534	skeletal muscle tissue development	HLF_HUMAN|ERBB2_HUMAN|COT2_HUMAN|FOS_HUMAN
16567	7.9041E-3	2.3422E-2	7	789	108	37534	protein ubiquitination	RBX1_HUMAN|APC11_HUMAN|APC5_HUMAN|ELOB_HUMAN|FBW1A_HUMAN|UB2D2_HUMAN|SKP1_HUMAN
42326	8.1271E-3	2.4027E-2	5	429	108	37534	negative regulation of phosphorylation	CCNB1_HUMAN|SMAD7_HUMAN|COT2_HUMAN|CALM_HUMAN|KAT2B_HUMAN
70527	8.1497E-3	2.4027E-2	2	47	108	37534	platelet aggregation	PK3CB_HUMAN|ACTB_HUMAN
71174	8.1497E-3	2.4027E-2	2	47	108	37534	mitotic spindle checkpoint	APC11_HUMAN|APC5_HUMAN
50853	8.1497E-3	2.4027E-2	2	47	108	37534	B cell receptor signaling pathway	NTAL_HUMAN|KSYK_HUMAN
46676	8.1497E-3	2.4027E-2	2	47	108	37534	negative regulation of insulin secretion	PTN11_HUMAN|IRS1_HUMAN
45216	8.2283E-3	2.4234E-2	4	274	108	37534	cell-cell junction organization	CSF1R_HUMAN|RHOA_HUMAN|SMAD7_HUMAN|ACTB_HUMAN
9408	8.2593E-3	2.4300E-2	3	143	108	37534	response to heat	HSP7C_HUMAN|MTOR_HUMAN|CBP_HUMAN
10948	8.3603E-3	2.4362E-2	5	432	108	37534	negative regulation of cell cycle process	PTN11_HUMAN|APC11_HUMAN|APC5_HUMAN|CCND1_HUMAN|SMCA4_HUMAN
3206	8.4176E-3	2.4362E-2	3	144	108	37534	cardiac chamber morphogenesis	RXRA_HUMAN|SMAD7_HUMAN|SMCA4_HUMAN
72001	8.4390E-3	2.4362E-2	5	433	108	37534	renal system development	SMAD7_HUMAN|FGF2_HUMAN|SMAD5_HUMAN|SMAD4_HUMAN|SMAD2_HUMAN
44003	8.4881E-3	2.4362E-2	2	48	108	37534	modification by symbiont of host morphology or physiology	RXRA_HUMAN|CD4_HUMAN
30521	8.4881E-3	2.4362E-2	2	48	108	37534	androgen receptor signaling pathway	CDK7_HUMAN|NCOA3_HUMAN
51353	8.4881E-3	2.4362E-2	2	48	108	37534	positive regulation of oxidoreductase activity	RASK_HUMAN|CALM_HUMAN
35872	8.4881E-3	2.4362E-2	2	48	108	37534	nucleotide-binding domain, leucine rich repeat containing receptor signaling pathway	THIO_HUMAN|TAB2_HUMAN
50999	8.4881E-3	2.4362E-2	2	48	108	37534	regulation of nitric-oxide synthase activity	RASK_HUMAN|CALM_HUMAN
2000286	8.6076E-3	2.4362E-2	1	3	108	37534	receptor internalization involved in canonical Wnt receptor signaling pathway	RAB5A_HUMAN
70212	8.6076E-3	2.4362E-2	1	3	108	37534	protein poly-ADP-ribosylation	PARP1_HUMAN
320	8.6076E-3	2.4362E-2	1	3	108	37534	re-entry into mitotic cell cycle	CCND1_HUMAN
43610	8.6076E-3	2.4362E-2	1	3	108	37534	regulation of carbohydrate utilization	MTOR_HUMAN
35722	8.6076E-3	2.4362E-2	1	3	108	37534	interleukin-12-mediated signaling pathway	PLCB1_HUMAN
2000546	8.6076E-3	2.4362E-2	1	3	108	37534	positive regulation of endothelial cell chemotaxis to fibroblast growth factor	FGF2_HUMAN
30167	8.6076E-3	2.4362E-2	1	3	108	37534	proteoglycan catabolic process	GPC1_HUMAN
2000832	8.6076E-3	2.4362E-2	1	3	108	37534	negative regulation of steroid hormone secretion	PTN11_HUMAN
2000847	8.6076E-3	2.4362E-2	1	3	108	37534	negative regulation of corticosteroid hormone secretion	PTN11_HUMAN
2000850	8.6076E-3	2.4362E-2	1	3	108	37534	negative regulation of glucocorticoid secretion	PTN11_HUMAN
60623	8.6076E-3	2.4362E-2	1	3	108	37534	regulation of chromosome condensation	CCNB1_HUMAN
40009	8.6076E-3	2.4362E-2	1	3	108	37534	regulation of growth rate	PARP1_HUMAN
71349	8.6076E-3	2.4362E-2	1	3	108	37534	cellular response to interleukin-12	PLCB1_HUMAN
6447	8.6076E-3	2.4362E-2	1	3	108	37534	regulation of translational initiation by iron	RXRA_HUMAN
6427	8.6076E-3	2.4362E-2	1	3	108	37534	histidyl-tRNA aminoacylation	SYHM_HUMAN
33277	8.6076E-3	2.4362E-2	1	3	108	37534	abortive mitotic cell cycle	PTN11_HUMAN
2442	8.6076E-3	2.4362E-2	1	3	108	37534	serotonin secretion involved in inflammatory response	KSYK_HUMAN
1900175	8.6076E-3	2.4362E-2	1	3	108	37534	regulation of nodal signaling pathway involved in determination of lateral mesoderm left/right asymmetry	SMAD2_HUMAN
2554	8.6076E-3	2.4362E-2	1	3	108	37534	serotonin secretion by platelet	KSYK_HUMAN
1900127	8.6076E-3	2.4362E-2	1	3	108	37534	positive regulation of hyaluronan biosynthetic process	EGF_HUMAN
2351	8.6076E-3	2.4362E-2	1	3	108	37534	serotonin production involved in inflammatory response	KSYK_HUMAN
1900145	8.6076E-3	2.4362E-2	1	3	108	37534	regulation of nodal signaling pathway involved in determination of left/right asymmetry	SMAD2_HUMAN
45074	8.6076E-3	2.4362E-2	1	3	108	37534	regulation of interleukin-10 biosynthetic process	IRF4_HUMAN
45196	8.6076E-3	2.4362E-2	1	3	108	37534	establishment or maintenance of neuroblast polarity	FGF13_HUMAN
45200	8.6076E-3	2.4362E-2	1	3	108	37534	establishment of neuroblast polarity	FGF13_HUMAN
45425	8.6076E-3	2.4362E-2	1	3	108	37534	positive regulation of granulocyte macrophage colony-stimulating factor biosynthetic process	KSYK_HUMAN
45402	8.6076E-3	2.4362E-2	1	3	108	37534	regulation of interleukin-4 biosynthetic process	IRF4_HUMAN
55059	8.6076E-3	2.4362E-2	1	3	108	37534	asymmetric neuroblast division	FGF13_HUMAN
7352	8.6076E-3	2.4362E-2	1	3	108	37534	zygotic specification of dorsal/ventral axis	SMAD2_HUMAN
38145	8.6076E-3	2.4362E-2	1	3	108	37534	macrophage colony-stimulating factor signaling pathway	CSF1R_HUMAN
34696	8.6076E-3	2.4362E-2	1	3	108	37534	response to prostaglandin F stimulus	TYY1_HUMAN
34101	8.7397E-3	2.4711E-2	3	146	108	37534	erythrocyte homeostasis	SMAD5_HUMAN|EPAS1_HUMAN|SMCA4_HUMAN
43367	8.8329E-3	2.4926E-2	2	49	108	37534	CD4-positive, alpha-beta T cell differentiation	IRF4_HUMAN|RORA_HUMAN
45773	8.8329E-3	2.4926E-2	2	49	108	37534	positive regulation of axon extension	LIS1_HUMAN|FINC_HUMAN
60491	8.9034E-3	2.5076E-2	3	147	108	37534	regulation of cell projection assembly	RAB5A_HUMAN|RHOG_HUMAN|MTOR_HUMAN
51592	8.9034E-3	2.5076E-2	3	147	108	37534	response to calcium ion	FOS_HUMAN|CALM_HUMAN|CCND1_HUMAN
44765	9.0689E-3	2.5518E-2	25	5364	108	37534	single-organism transport	ALDOA_HUMAN|PK3CB_HUMAN|RAB5A_HUMAN|NTAL_HUMAN|A2MG_HUMAN|MP2K1_HUMAN|ADCY2_HUMAN|LIS1_HUMAN|LAT2_HUMAN|FGF2_HUMAN|CCND1_HUMAN|GRB2_HUMAN|HSP7C_HUMAN|RXRA_HUMAN|YES_HUMAN|PLCG1_HUMAN|DPYL2_HUMAN|ACTB_HUMAN|CALM_HUMAN|EGF_HUMAN|CREB1_HUMAN|SMAD2_HUMAN|KSYK_HUMAN|HSP74_HUMAN|FINC_HUMAN
30397	9.1837E-3	2.5756E-2	2	50	108	37534	membrane disassembly	CCNB1_HUMAN|LIS1_HUMAN
6513	9.1837E-3	2.5756E-2	2	50	108	37534	protein monoubiquitination	RBX1_HUMAN|SKP1_HUMAN
51081	9.1837E-3	2.5756E-2	2	50	108	37534	nuclear envelope disassembly	CCNB1_HUMAN|LIS1_HUMAN
60538	9.1890E-3	2.5756E-2	4	283	108	37534	skeletal muscle organ development	HLF_HUMAN|ERBB2_HUMAN|COT2_HUMAN|FOS_HUMAN
44710	9.2368E-3	2.5865E-2	25	5372	108	37534	single-organism metabolic process	ALDOA_HUMAN|PTN11_HUMAN|COT2_HUMAN|LIS1_HUMAN|LAT2_HUMAN|THIO_HUMAN|FGF2_HUMAN|KPYM_HUMAN|PLCG1_HUMAN|DPYL2_HUMAN|CALM_HUMAN|PLCB1_HUMAN|CTBP1_HUMAN|CSF1R_HUMAN|PK3CB_HUMAN|ADCY2_HUMAN|IRS1_HUMAN|RORA_HUMAN|SYHM_HUMAN|RXRA_HUMAN|GPC1_HUMAN|CBP_HUMAN|DTD1_HUMAN|OAZ1_HUMAN|KSYK_HUMAN
43433	9.4052E-3	2.6311E-2	3	150	108	37534	negative regulation of sequence-specific DNA binding transcription factor activity	SMAD7_HUMAN|SUMO1_HUMAN|FBW1A_HUMAN
35710	9.5408E-3	2.6588E-2	2	51	108	37534	CD4-positive, alpha-beta T cell activation	IRF4_HUMAN|RORA_HUMAN
90278	9.5408E-3	2.6588E-2	2	51	108	37534	negative regulation of peptide hormone secretion	PTN11_HUMAN|IRS1_HUMAN
50685	9.5408E-3	2.6588E-2	2	51	108	37534	positive regulation of mRNA processing	HSP7C_HUMAN|CCNB1_HUMAN
2381	9.5408E-3	2.6588E-2	2	51	108	37534	immunoglobulin production involved in immunoglobulin mediated immune response	2B1G_HUMAN|2B13_HUMAN
51701	9.5761E-3	2.6635E-2	3	151	108	37534	interaction with host	RXRA_HUMAN|CD4_HUMAN|CXCR4_HUMAN
6997	9.5761E-3	2.6635E-2	3	151	108	37534	nucleus organization	CCNB1_HUMAN|SUMO1_HUMAN|LIS1_HUMAN
61024	9.6358E-3	2.6775E-2	8	1025	108	37534	membrane organization	HSP7C_HUMAN|FGF13_HUMAN|CCNB1_HUMAN|LIS1_HUMAN|ACTB_HUMAN|CALM_HUMAN|CXCR4_HUMAN|HSP74_HUMAN
46488	9.7531E-3	2.7075E-2	4	288	108	37534	phosphatidylinositol metabolic process	CSF1R_HUMAN|PK3CB_HUMAN|FGF2_HUMAN|PLCB1_HUMAN
19953	9.8493E-3	2.7316E-2	8	1029	108	37534	sexual reproduction	CCNB1_HUMAN|COT2_HUMAN|TYY1_HUMAN|MTOR_HUMAN|LIS1_HUMAN|SMAD5_HUMAN|PLCB1_HUMAN|CXCR4_HUMAN
1893	9.9039E-3	2.7337E-2	2	52	108	37534	maternal placenta development	RXRA_HUMAN|COT2_HUMAN
10907	9.9039E-3	2.7337E-2	2	52	108	37534	positive regulation of glucose metabolic process	IRS1_HUMAN|KAT2B_HUMAN
7052	9.9039E-3	2.7337E-2	2	52	108	37534	mitotic spindle organization	RHOA_HUMAN|KIF2A_HUMAN
2792	9.9039E-3	2.7337E-2	2	52	108	37534	negative regulation of peptide secretion	PTN11_HUMAN|IRS1_HUMAN
31623	9.9039E-3	2.7337E-2	2	52	108	37534	receptor internalization	RAB5A_HUMAN|GRB2_HUMAN
90068	9.9849E-3	2.7534E-2	4	290	108	37534	positive regulation of cell cycle process	RHOA_HUMAN|EGF_HUMAN|PLCB1_HUMAN|CCND1_HUMAN
3007	1.0102E-2	2.7831E-2	4	291	108	37534	heart morphogenesis	RXRA_HUMAN|SMAD7_HUMAN|SMAD4_HUMAN|SMCA4_HUMAN
17145	1.0273E-2	2.8222E-2	2	53	108	37534	stem cell division	FGF13_HUMAN|LIS1_HUMAN
51784	1.0273E-2	2.8222E-2	2	53	108	37534	negative regulation of nuclear division	APC11_HUMAN|APC5_HUMAN
45839	1.0273E-2	2.8222E-2	2	53	108	37534	negative regulation of mitosis	APC11_HUMAN|APC5_HUMAN
55065	1.0329E-2	2.8349E-2	6	636	108	37534	metal ion homeostasis	PK3CB_HUMAN|LAT2_HUMAN|FGF2_HUMAN|CXCR4_HUMAN|EPAS1_HUMAN|B2MG_HUMAN
43244	1.0639E-2	2.8978E-2	3	157	108	37534	regulation of protein complex disassembly	FGF13_HUMAN|CCNB1_HUMAN|CYTSA_HUMAN
61377	1.0648E-2	2.8978E-2	2	54	108	37534	mammary gland lobule development	EGF_HUMAN|CCND1_HUMAN
60749	1.0648E-2	2.8978E-2	2	54	108	37534	mammary gland alveolus development	EGF_HUMAN|CCND1_HUMAN
51496	1.0648E-2	2.8978E-2	2	54	108	37534	positive regulation of stress fiber assembly	RHOA_HUMAN|MTOR_HUMAN
48854	1.0648E-2	2.8978E-2	2	54	108	37534	brain morphogenesis	LIS1_HUMAN|UCHL5_HUMAN
51261	1.0648E-2	2.8978E-2	2	54	108	37534	protein depolymerization	KIF2A_HUMAN|HSP7C_HUMAN
60043	1.0648E-2	2.8978E-2	2	54	108	37534	regulation of cardiac muscle cell proliferation	CCNB1_HUMAN|FGF2_HUMAN
55010	1.0648E-2	2.8978E-2	2	54	108	37534	ventricular cardiac muscle tissue morphogenesis	RXRA_HUMAN|SMAD7_HUMAN
46850	1.0648E-2	2.8978E-2	2	54	108	37534	regulation of bone remodeling	CSF1R_HUMAN|KSYK_HUMAN
45580	1.0823E-2	2.9399E-2	3	158	108	37534	regulation of T cell differentiation	ERBB2_HUMAN|IRF4_HUMAN|KSYK_HUMAN
7613	1.0823E-2	2.9399E-2	3	158	108	37534	memory	FGF13_HUMAN|PLCB1_HUMAN|CREB1_HUMAN
51155	1.1030E-2	2.9848E-2	2	55	108	37534	positive regulation of striated muscle cell differentiation	GPC1_HUMAN|MTOR_HUMAN
50848	1.1030E-2	2.9848E-2	2	55	108	37534	regulation of calcium-mediated signaling	CD4_HUMAN|KSYK_HUMAN
46326	1.1030E-2	2.9848E-2	2	55	108	37534	positive regulation of glucose import	PTN11_HUMAN|IRS1_HUMAN
42059	1.1030E-2	2.9848E-2	2	55	108	37534	negative regulation of epidermal growth factor receptor signaling pathway	EGF_HUMAN|GRB2_HUMAN
43122	1.1072E-2	2.9935E-2	4	299	108	37534	regulation of I-kappaB kinase/NF-kappaB cascade	RHOA_HUMAN|RORA_HUMAN|FBW1A_HUMAN|TAB2_HUMAN
45444	1.1196E-2	3.0241E-2	3	160	108	37534	fat cell differentiation	PLCB1_HUMAN|CCND1_HUMAN|CTBP1_HUMAN
71248	1.1385E-2	3.0252E-2	3	161	108	37534	cellular response to metal ion	CCNB1_HUMAN|FOS_HUMAN|CREB1_HUMAN
30316	1.1417E-2	3.0252E-2	2	56	108	37534	osteoclast differentiation	CSF1R_HUMAN|LIS1_HUMAN
43535	1.1417E-2	3.0252E-2	2	56	108	37534	regulation of blood vessel endothelial cell migration	PLCG1_HUMAN|FGF2_HUMAN
32653	1.1417E-2	3.0252E-2	2	56	108	37534	regulation of interleukin-10 production	2B1G_HUMAN|IRF4_HUMAN
43987	1.1460E-2	3.0252E-2	1	4	108	37534	histone H3-S10 phosphorylation	CCNB1_HUMAN
21924	1.1460E-2	3.0252E-2	1	4	108	37534	cell proliferation in external granule layer	RORA_HUMAN
21930	1.1460E-2	3.0252E-2	1	4	108	37534	cerebellar granule cell precursor proliferation	RORA_HUMAN
30388	1.1460E-2	3.0252E-2	1	4	108	37534	fructose 1,6-bisphosphate metabolic process	ALDOA_HUMAN
43146	1.1460E-2	3.0252E-2	1	4	108	37534	spindle stabilization	CCNB1_HUMAN
60528	1.1460E-2	3.0252E-2	1	4	108	37534	secretory columnal luminar epithelial cell differentiation involved in prostate glandular acinus development	RXRA_HUMAN
45040	1.1460E-2	3.0252E-2	1	4	108	37534	protein import into mitochondrial outer membrane	HSP74_HUMAN
51660	1.1460E-2	3.0252E-2	1	4	108	37534	establishment of centrosome localization	LIS1_HUMAN
90170	1.1460E-2	3.0252E-2	1	4	108	37534	regulation of Golgi inheritance	MP2K1_HUMAN
10041	1.1460E-2	3.0252E-2	1	4	108	37534	response to iron(III) ion	CCNB1_HUMAN
51343	1.1460E-2	3.0252E-2	1	4	108	37534	positive regulation of cyclic-nucleotide phosphodiesterase activity	CALM_HUMAN
14049	1.1460E-2	3.0252E-2	1	4	108	37534	positive regulation of glutamate secretion	DPYL2_HUMAN
90427	1.1460E-2	3.0252E-2	1	4	108	37534	activation of meiosis	PLCB1_HUMAN
2238	1.1460E-2	3.0252E-2	1	4	108	37534	response to molecule of fungal origin	KSYK_HUMAN
10424	1.1460E-2	3.0252E-2	1	4	108	37534	DNA methylation on cytosine within a CG sequence	SMCA4_HUMAN
7161	1.1460E-2	3.0252E-2	1	4	108	37534	calcium-independent cell-matrix adhesion	FINC_HUMAN
51036	1.1460E-2	3.0252E-2	1	4	108	37534	regulation of endosome size	RAB5A_HUMAN
7008	1.1460E-2	3.0252E-2	1	4	108	37534	outer mitochondrial membrane organization	HSP74_HUMAN
45423	1.1460E-2	3.0252E-2	1	4	108	37534	regulation of granulocyte macrophage colony-stimulating factor biosynthetic process	KSYK_HUMAN
38110	1.1460E-2	3.0252E-2	1	4	108	37534	interleukin-2-mediated signaling pathway	JAK1_HUMAN
1902268	1.1460E-2	3.0252E-2	1	4	108	37534	negative regulation of polyamine transmembrane transport	OAZ1_HUMAN
75	1.1579E-2	3.0537E-2	4	303	108	37534	cell cycle checkpoint	PTN11_HUMAN|APC11_HUMAN|APC5_HUMAN|CCND1_HUMAN
48871	1.1708E-2	3.0849E-2	4	304	108	37534	multicellular organismal homeostasis	POTEF_HUMAN|ACTB_HUMAN|EPAS1_HUMAN|B2MG_HUMAN
70374	1.1769E-2	3.0981E-2	3	163	108	37534	positive regulation of ERK1 and ERK2 cascade	CSF1R_HUMAN|PTN11_HUMAN|FGF2_HUMAN
9617	1.2057E-2	3.1710E-2	6	658	108	37534	response to bacterium	2B1G_HUMAN|CD4_HUMAN|FOS_HUMAN|1A01_HUMAN|KSYK_HUMAN|B2MG_HUMAN
30071	1.2209E-2	3.1995E-2	2	58	108	37534	regulation of mitotic metaphase/anaphase transition	APC11_HUMAN|APC5_HUMAN
2275	1.2209E-2	3.1995E-2	2	58	108	37534	myeloid cell activation involved in immune response	NTAL_HUMAN|KSYK_HUMAN
1901185	1.2209E-2	3.1995E-2	2	58	108	37534	negative regulation of ERBB signaling pathway	EGF_HUMAN|GRB2_HUMAN
31577	1.2209E-2	3.1995E-2	2	58	108	37534	spindle checkpoint	APC11_HUMAN|APC5_HUMAN
32233	1.2614E-2	3.2996E-2	2	59	108	37534	positive regulation of actin filament bundle assembly	RHOA_HUMAN|MTOR_HUMAN
1902099	1.2614E-2	3.2996E-2	2	59	108	37534	regulation of metaphase/anaphase transition of cell cycle	APC11_HUMAN|APC5_HUMAN
1508	1.2637E-2	3.3026E-2	4	311	108	37534	regulation of action potential	ERBB2_HUMAN|SMAD7_HUMAN|GPC1_HUMAN|CXCR4_HUMAN
61383	1.3025E-2	3.3676E-2	2	60	108	37534	trabecula morphogenesis	RHOA_HUMAN|SMCA4_HUMAN
30260	1.3025E-2	3.3676E-2	2	60	108	37534	entry into host cell	CD4_HUMAN|CXCR4_HUMAN
60444	1.3025E-2	3.3676E-2	2	60	108	37534	branching involved in mammary gland duct morphogenesis	FBW1A_HUMAN|NCOA3_HUMAN
52126	1.3025E-2	3.3676E-2	2	60	108	37534	movement in host environment	CD4_HUMAN|CXCR4_HUMAN
52192	1.3025E-2	3.3676E-2	2	60	108	37534	movement in environment of other organism involved in symbiotic interaction	CD4_HUMAN|CXCR4_HUMAN
44409	1.3025E-2	3.3676E-2	2	60	108	37534	entry into host	CD4_HUMAN|CXCR4_HUMAN
51828	1.3025E-2	3.3676E-2	2	60	108	37534	entry into other organism involved in symbiotic interaction	CD4_HUMAN|CXCR4_HUMAN
51806	1.3025E-2	3.3676E-2	2	60	108	37534	entry into cell of other organism involved in symbiotic interaction	CD4_HUMAN|CXCR4_HUMAN
10828	1.3025E-2	3.3676E-2	2	60	108	37534	positive regulation of glucose transport	PTN11_HUMAN|IRS1_HUMAN
55021	1.3025E-2	3.3676E-2	2	60	108	37534	regulation of cardiac muscle tissue growth	CCNB1_HUMAN|FGF2_HUMAN
2763	1.3025E-2	3.3676E-2	2	60	108	37534	positive regulation of myeloid leukocyte differentiation	FOS_HUMAN|CREB1_HUMAN
10633	1.3025E-2	3.3676E-2	2	60	108	37534	negative regulation of epithelial cell migration	COT2_HUMAN|FGF2_HUMAN
1902107	1.3170E-2	3.4022E-2	3	170	108	37534	positive regulation of leukocyte differentiation	FOS_HUMAN|CREB1_HUMAN|KSYK_HUMAN
43551	1.3441E-2	3.4660E-2	2	61	108	37534	regulation of phosphatidylinositol 3-kinase activity	IRS1_HUMAN|FGF2_HUMAN
14075	1.3441E-2	3.4660E-2	2	61	108	37534	response to amine stimulus	DPYL2_HUMAN|CALM_HUMAN
32956	1.3495E-2	3.4769E-2	5	487	108	37534	regulation of actin cytoskeleton organization	CSF1R_HUMAN|RHOA_HUMAN|MTOR_HUMAN|GRB2_HUMAN|CYTSA_HUMAN
35051	1.3587E-2	3.4944E-2	3	172	108	37534	cardiocyte differentiation	RXRA_HUMAN|CCNB1_HUMAN|SMAD4_HUMAN
50707	1.3587E-2	3.4944E-2	3	172	108	37534	regulation of cytokine secretion	CSF1R_HUMAN|2B1G_HUMAN|KSYK_HUMAN
60627	1.3605E-2	3.4944E-2	5	488	108	37534	regulation of vesicle-mediated transport	PK3CB_HUMAN|RAB5A_HUMAN|MP2K1_HUMAN|PLCB1_HUMAN|KSYK_HUMAN
2460	1.3611E-2	3.4944E-2	4	318	108	37534	adaptive immune response based on somatic recombination of immune receptors built from immunoglobulin superfamily domains	2B1G_HUMAN|IRF4_HUMAN|RORA_HUMAN|2B13_HUMAN
32663	1.3863E-2	3.5559E-2	2	62	108	37534	regulation of interleukin-2 production	IRF4_HUMAN|CD4_HUMAN
2262	1.4012E-2	3.5908E-2	3	174	108	37534	myeloid cell homeostasis	SMAD5_HUMAN|EPAS1_HUMAN|SMCA4_HUMAN
30855	1.4103E-2	3.5930E-2	7	884	108	37534	epithelial cell differentiation	RXRA_HUMAN|COT2_HUMAN|MP2K1_HUMAN|LIS1_HUMAN|SMAD4_HUMAN|CREB1_HUMAN|SMCA4_HUMAN
71478	1.4227E-2	3.5930E-2	3	175	108	37534	cellular response to radiation	TYY1_HUMAN|CALM_HUMAN|GRB2_HUMAN
32768	1.4291E-2	3.5930E-2	2	63	108	37534	regulation of monooxygenase activity	RASK_HUMAN|CALM_HUMAN
46637	1.4291E-2	3.5930E-2	2	63	108	37534	regulation of alpha-beta T cell differentiation	IRF4_HUMAN|KSYK_HUMAN
3229	1.4291E-2	3.5930E-2	2	63	108	37534	ventricular cardiac muscle tissue development	RXRA_HUMAN|SMAD7_HUMAN
30578	1.4305E-2	3.5930E-2	1	5	108	37534	PML body organization	SUMO1_HUMAN
35022	1.4305E-2	3.5930E-2	1	5	108	37534	positive regulation of Rac protein signal transduction	RASK_HUMAN
21534	1.4305E-2	3.5930E-2	1	5	108	37534	cell proliferation in hindbrain	RORA_HUMAN
35624	1.4305E-2	3.5930E-2	1	5	108	37534	receptor transactivation	NCOA3_HUMAN
2000852	1.4305E-2	3.5930E-2	1	5	108	37534	regulation of corticosterone secretion	COLI_HUMAN
51462	1.4305E-2	3.5930E-2	1	5	108	37534	regulation of cortisol secretion	PTN11_HUMAN
90370	1.4305E-2	3.5930E-2	1	5	108	37534	negative regulation of cholesterol efflux	EGF_HUMAN
35887	1.4305E-2	3.5930E-2	1	5	108	37534	aortic smooth muscle cell differentiation	SMCA4_HUMAN
1820	1.4305E-2	3.5930E-2	1	5	108	37534	serotonin secretion	KSYK_HUMAN
70671	1.4305E-2	3.5930E-2	1	5	108	37534	response to interleukin-12	PLCB1_HUMAN
72540	1.4305E-2	3.5930E-2	1	5	108	37534	T-helper 17 cell lineage commitment	IRF4_HUMAN
2477	1.4305E-2	3.5930E-2	1	5	108	37534	antigen processing and presentation of exogenous peptide antigen via MHC class Ib	B2MG_HUMAN
2481	1.4305E-2	3.5930E-2	1	5	108	37534	antigen processing and presentation of exogenous protein antigen via MHC class Ib, TAP-dependent	B2MG_HUMAN
2503	1.4305E-2	3.5930E-2	1	5	108	37534	peptide antigen assembly with MHC class II protein complex	2B13_HUMAN
46021	1.4305E-2	3.5930E-2	1	5	108	37534	regulation of transcription from RNA polymerase II promoter, mitotic	SMCA4_HUMAN
42991	1.4305E-2	3.5930E-2	1	5	108	37534	transcription factor import into nucleus	KSYK_HUMAN
7262	1.4305E-2	3.5930E-2	1	5	108	37534	STAT protein import into nucleus	EGF_HUMAN
46469	1.4305E-2	3.5930E-2	1	5	108	37534	platelet activating factor metabolic process	LIS1_HUMAN
7612	1.4663E-2	3.6796E-2	3	177	108	37534	learning	RASK_HUMAN|FGF13_HUMAN|FOS_HUMAN
578	1.4725E-2	3.6839E-2	2	64	108	37534	embryonic axis specification	SMAD4_HUMAN|SMAD2_HUMAN
10676	1.4725E-2	3.6839E-2	2	64	108	37534	positive regulation of cellular carbohydrate metabolic process	IRS1_HUMAN|KAT2B_HUMAN
42493	1.4728E-2	3.6839E-2	6	688	108	37534	response to drug	CCNB1_HUMAN|DPYL2_HUMAN|FOS_HUMAN|CCND1_HUMAN|CREB1_HUMAN|B2MG_HUMAN
7005	1.4731E-2	3.6839E-2	5	498	108	37534	mitochondrion organization	CALM_HUMAN|CREB1_HUMAN|EPAS1_HUMAN|ERR1_HUMAN|HSP74_HUMAN
31647	1.4884E-2	3.7190E-2	3	178	108	37534	regulation of protein stability	SMAD7_HUMAN|FBW1A_HUMAN|CREB1_HUMAN
30324	1.4933E-2	3.7250E-2	4	327	108	37534	lung development	RASK_HUMAN|CREB1_HUMAN|EPAS1_HUMAN|SMAD2_HUMAN
16042	1.4933E-2	3.7250E-2	4	327	108	37534	lipid catabolic process	PLCG1_HUMAN|LIS1_HUMAN|IRS1_HUMAN|PLCB1_HUMAN
45732	1.5106E-2	3.7649E-2	3	179	108	37534	positive regulation of protein catabolic process	SMAD7_HUMAN|SUMO1_HUMAN|OAZ1_HUMAN
3002	1.5198E-2	3.7845E-2	5	502	108	37534	regionalization	COT2_HUMAN|TYY1_HUMAN|SMAD4_HUMAN|SMAD2_HUMAN|COT1_HUMAN
9952	1.5391E-2	3.8294E-2	4	330	108	37534	anterior/posterior pattern specification	COT2_HUMAN|TYY1_HUMAN|SMAD4_HUMAN|SMAD2_HUMAN
33762	1.5609E-2	3.8769E-2	2	66	108	37534	response to glucagon stimulus	ADCY2_HUMAN|CREB1_HUMAN
34109	1.5609E-2	3.8769E-2	2	66	108	37534	homotypic cell-cell adhesion	PK3CB_HUMAN|ACTB_HUMAN
30323	1.5702E-2	3.8965E-2	4	332	108	37534	respiratory tube development	RASK_HUMAN|CREB1_HUMAN|EPAS1_HUMAN|SMAD2_HUMAN
71241	1.5785E-2	3.9140E-2	3	182	108	37534	cellular response to inorganic substance	CCNB1_HUMAN|FOS_HUMAN|CREB1_HUMAN
51436	1.6059E-2	3.9650E-2	2	67	108	37534	negative regulation of ubiquitin-protein ligase activity involved in mitotic cell cycle	APC11_HUMAN|APC5_HUMAN
1706	1.6059E-2	3.9650E-2	2	67	108	37534	endoderm formation	SMAD2_HUMAN|FINC_HUMAN
32784	1.6059E-2	3.9650E-2	2	67	108	37534	regulation of DNA-dependent transcription, elongation	MP2K1_HUMAN|ELOC_HUMAN
72384	1.6059E-2	3.9650E-2	2	67	108	37534	organelle transport along microtubule	MP2K1_HUMAN|LIS1_HUMAN
7259	1.6059E-2	3.9650E-2	2	67	108	37534	JAK-STAT cascade	IRS1_HUMAN|EGF_HUMAN
31348	1.6482E-2	4.0602E-2	3	185	108	37534	negative regulation of defense response	A2MG_HUMAN|RORA_HUMAN|1B07_HUMAN
6027	1.6515E-2	4.0602E-2	2	68	108	37534	glycosaminoglycan catabolic process	GPC1_HUMAN|FGF2_HUMAN
10977	1.6515E-2	4.0602E-2	2	68	108	37534	negative regulation of neuron projection development	LIS1_HUMAN|COT1_HUMAN
7405	1.6515E-2	4.0602E-2	2	68	108	37534	neuroblast proliferation	FGF13_HUMAN|LIS1_HUMAN
46579	1.6515E-2	4.0602E-2	2	68	108	37534	positive regulation of Ras protein signal transduction	RASK_HUMAN|MP2K1_HUMAN
55080	1.6933E-2	4.1234E-2	6	710	108	37534	cation homeostasis	PK3CB_HUMAN|LAT2_HUMAN|FGF2_HUMAN|CXCR4_HUMAN|EPAS1_HUMAN|B2MG_HUMAN
70507	1.6955E-2	4.1234E-2	3	187	108	37534	regulation of microtubule cytoskeleton organization	FGF13_HUMAN|CCNB1_HUMAN|CYTSA_HUMAN
42129	1.6955E-2	4.1234E-2	3	187	108	37534	regulation of T cell proliferation	2B1G_HUMAN|ERBB2_HUMAN|KSYK_HUMAN
35265	1.6977E-2	4.1234E-2	2	69	108	37534	organ growth	PTN11_HUMAN|SMAD2_HUMAN
48168	1.6977E-2	4.1234E-2	2	69	108	37534	regulation of neuronal synaptic plasticity	RASK_HUMAN|RAB5A_HUMAN
55008	1.6977E-2	4.1234E-2	2	69	108	37534	cardiac muscle tissue morphogenesis	RXRA_HUMAN|SMAD7_HUMAN
10595	1.6977E-2	4.1234E-2	2	69	108	37534	positive regulation of endothelial cell migration	PLCG1_HUMAN|FGF2_HUMAN
2000344	1.7142E-2	4.1234E-2	1	6	108	37534	positive regulation of acrosome reaction	PLCB1_HUMAN
2000544	1.7142E-2	4.1234E-2	1	6	108	37534	regulation of endothelial cell chemotaxis to fibroblast growth factor	FGF2_HUMAN
60744	1.7142E-2	4.1234E-2	1	6	108	37534	mammary gland branching involved in thelarche	NCOA3_HUMAN
70141	1.7142E-2	4.1234E-2	1	6	108	37534	response to UV-A	CCND1_HUMAN
35357	1.7142E-2	4.1234E-2	1	6	108	37534	peroxisome proliferator activated receptor signaling pathway	RXRA_HUMAN
60591	1.7142E-2	4.1234E-2	1	6	108	37534	chondroblast differentiation	FGF2_HUMAN
60318	1.7142E-2	4.1234E-2	1	6	108	37534	definitive erythrocyte differentiation	SMCA4_HUMAN
35962	1.7142E-2	4.1234E-2	1	6	108	37534	response to interleukin-13	PLCB1_HUMAN
33129	1.7142E-2	4.1234E-2	1	6	108	37534	positive regulation of histone phosphorylation	CCNB1_HUMAN
45896	1.7142E-2	4.1234E-2	1	6	108	37534	regulation of transcription during mitosis	SMCA4_HUMAN
2501	1.7142E-2	4.1234E-2	1	6	108	37534	peptide antigen assembly with MHC protein complex	2B13_HUMAN
1900125	1.7142E-2	4.1234E-2	1	6	108	37534	regulation of hyaluronan biosynthetic process	EGF_HUMAN
2428	1.7142E-2	4.1234E-2	1	6	108	37534	antigen processing and presentation of peptide antigen via MHC class Ib	B2MG_HUMAN
3056	1.7142E-2	4.1234E-2	1	6	108	37534	regulation of vascular smooth muscle contraction	MP2K1_HUMAN
3250	1.7142E-2	4.1234E-2	1	6	108	37534	regulation of cell proliferation involved in heart valve morphogenesis	SMAD4_HUMAN
3251	1.7142E-2	4.1234E-2	1	6	108	37534	positive regulation of cell proliferation involved in heart valve morphogenesis	SMAD4_HUMAN
38027	1.7142E-2	4.1234E-2	1	6	108	37534	apolipoprotein A-I-mediated signaling pathway	RHOA_HUMAN
42660	1.7142E-2	4.1234E-2	1	6	108	37534	positive regulation of cell fate specification	FGF2_HUMAN
42695	1.7142E-2	4.1234E-2	1	6	108	37534	thelarche	NCOA3_HUMAN
7050	1.7436E-2	4.1787E-2	3	189	108	37534	cell cycle arrest	MP2K1_HUMAN|CDK7_HUMAN|KAT2B_HUMAN
10632	1.7436E-2	4.1787E-2	3	189	108	37534	regulation of epithelial cell migration	COT2_HUMAN|PLCG1_HUMAN|FGF2_HUMAN
60420	1.7444E-2	4.1787E-2	2	70	108	37534	regulation of heart growth	CCNB1_HUMAN|FGF2_HUMAN
51084	1.7444E-2	4.1787E-2	2	70	108	37534	'de novo' posttranslational protein folding	HSP7C_HUMAN|ACTB_HUMAN
50994	1.7444E-2	4.1787E-2	2	70	108	37534	regulation of lipid catabolic process	MTOR_HUMAN|IRS1_HUMAN
44708	1.7680E-2	4.2318E-2	6	717	108	37534	single-organism behavior	RASK_HUMAN|FGF13_HUMAN|LIS1_HUMAN|FOS_HUMAN|PLCB1_HUMAN|CREB1_HUMAN
48806	1.7916E-2	4.2799E-2	2	71	108	37534	genitalia development	PTN11_HUMAN|NCOA3_HUMAN
7595	1.7916E-2	4.2799E-2	2	71	108	37534	lactation	CCND1_HUMAN|CREB1_HUMAN
42552	1.7925E-2	4.2799E-2	3	191	108	37534	myelination	ERBB2_HUMAN|GPC1_HUMAN|CXCR4_HUMAN
17157	1.8172E-2	4.3354E-2	3	192	108	37534	regulation of exocytosis	RAB5A_HUMAN|PLCB1_HUMAN|KSYK_HUMAN
43550	1.8394E-2	4.3810E-2	2	72	108	37534	regulation of lipid kinase activity	IRS1_HUMAN|FGF2_HUMAN
7266	1.8394E-2	4.3810E-2	2	72	108	37534	Rho protein signal transduction	RHOA_HUMAN|RHOG_HUMAN
1901654	1.8421E-2	4.3840E-2	3	193	108	37534	response to ketone	FOS_HUMAN|CALM_HUMAN|CCND1_HUMAN
8366	1.8672E-2	4.4364E-2	3	194	108	37534	axon ensheathment	ERBB2_HUMAN|GPC1_HUMAN|CXCR4_HUMAN
7272	1.8672E-2	4.4364E-2	3	194	108	37534	ensheathment of neurons	ERBB2_HUMAN|GPC1_HUMAN|CXCR4_HUMAN
1901564	1.8867E-2	4.4789E-2	12	2119	108	37534	organonitrogen compound metabolic process	ALDOA_HUMAN|GPC1_HUMAN|ADCY2_HUMAN|LIS1_HUMAN|DPYL2_HUMAN|RORA_HUMAN|LAT2_HUMAN|FGF2_HUMAN|EPAS1_HUMAN|DTD1_HUMAN|SYHM_HUMAN|OAZ1_HUMAN
6302	1.8925E-2	4.4892E-2	3	195	108	37534	double-strand break repair	TYY1_HUMAN|MTOR_HUMAN|PARP1_HUMAN
30308	1.9180E-2	4.5422E-2	3	196	108	37534	negative regulation of cell growth	FGF13_HUMAN|SMAD4_HUMAN|SMCA4_HUMAN
51494	1.9180E-2	4.5422E-2	3	196	108	37534	negative regulation of cytoskeleton organization	FGF13_HUMAN|CCNB1_HUMAN|CYTSA_HUMAN
33059	1.9365E-2	4.5785E-2	2	74	108	37534	cellular pigmentation	COLI_HUMAN|MP2K1_HUMAN
46889	1.9365E-2	4.5785E-2	2	74	108	37534	positive regulation of lipid biosynthetic process	MTOR_HUMAN|CREB1_HUMAN
6458	1.9859E-2	4.6199E-2	2	75	108	37534	'de novo' protein folding	HSP7C_HUMAN|ACTB_HUMAN
55024	1.9859E-2	4.6199E-2	2	75	108	37534	regulation of cardiac muscle tissue development	CCNB1_HUMAN|FGF2_HUMAN
7193	1.9859E-2	4.6199E-2	2	75	108	37534	adenylate cyclase-inhibiting G-protein coupled receptor signaling pathway	ADCY2_HUMAN|GNAI2_HUMAN
1901992	1.9859E-2	4.6199E-2	2	75	108	37534	positive regulation of mitotic cell cycle phase transition	PLCB1_HUMAN|CCND1_HUMAN
45619	1.9956E-2	4.6199E-2	3	199	108	37534	regulation of lymphocyte differentiation	ERBB2_HUMAN|IRF4_HUMAN|KSYK_HUMAN
30718	1.9970E-2	4.6199E-2	1	7	108	37534	germ-line stem cell maintenance	CBP_HUMAN
43313	1.9970E-2	4.6199E-2	1	7	108	37534	regulation of neutrophil degranulation	KSYK_HUMAN
48671	1.9970E-2	4.6199E-2	1	7	108	37534	negative regulation of collateral sprouting	FGF13_HUMAN
90204	1.9970E-2	4.6199E-2	1	7	108	37534	protein localization to nuclear pore	SUMO1_HUMAN
60373	1.9970E-2	4.6199E-2	1	7	108	37534	regulation of ventricular cardiac muscle cell membrane depolarization	SMAD7_HUMAN
36089	1.9970E-2	4.6199E-2	1	7	108	37534	cleavage furrow formation	RHOA_HUMAN
51342	1.9970E-2	4.6199E-2	1	7	108	37534	regulation of cyclic-nucleotide phosphodiesterase activity	CALM_HUMAN
35948	1.9970E-2	4.6199E-2	1	7	108	37534	positive regulation of gluconeogenesis by positive regulation of transcription from RNA polymerase II promoter	KAT2B_HUMAN
1661	1.9970E-2	4.6199E-2	1	7	108	37534	conditioned taste aversion	FOS_HUMAN
33087	1.9970E-2	4.6199E-2	1	7	108	37534	negative regulation of immature T cell proliferation	ERBB2_HUMAN
33088	1.9970E-2	4.6199E-2	1	7	108	37534	negative regulation of immature T cell proliferation in thymus	ERBB2_HUMAN
1900107	1.9970E-2	4.6199E-2	1	7	108	37534	regulation of nodal signaling pathway	SMAD2_HUMAN
32958	1.9970E-2	4.6199E-2	1	7	108	37534	inositol phosphate biosynthetic process	FGF2_HUMAN
14842	1.9970E-2	4.6199E-2	1	7	108	37534	regulation of satellite cell proliferation	FGF2_HUMAN
72134	1.9970E-2	4.6199E-2	1	7	108	37534	nephrogenic mesenchyme morphogenesis	SMAD4_HUMAN
33601	1.9970E-2	4.6199E-2	1	7	108	37534	positive regulation of mammary gland epithelial cell proliferation	CCND1_HUMAN
46785	1.9970E-2	4.6199E-2	1	7	108	37534	microtubule polymerization	FGF13_HUMAN
46826	1.9970E-2	4.6199E-2	1	7	108	37534	negative regulation of protein export from nucleus	THIO_HUMAN
7182	1.9970E-2	4.6199E-2	1	7	108	37534	common-partner SMAD protein phosphorylation	SMAD2_HUMAN
31053	1.9970E-2	4.6199E-2	1	7	108	37534	primary miRNA processing	SMAD2_HUMAN
1901844	1.9970E-2	4.6199E-2	1	7	108	37534	regulation of cell communication by electrical coupling involved in cardiac conduction	CALM_HUMAN
1901841	1.9970E-2	4.6199E-2	1	7	108	37534	regulation of high voltage-gated calcium channel activity	CALM_HUMAN
45664	2.0056E-2	4.6360E-2	6	738	108	37534	regulation of neuron differentiation	RHOA_HUMAN|FGF13_HUMAN|LIS1_HUMAN|DPYL2_HUMAN|COT1_HUMAN|FINC_HUMAN
31346	2.0097E-2	4.6417E-2	4	358	108	37534	positive regulation of cell projection organization	RHOA_HUMAN|MTOR_HUMAN|LIS1_HUMAN|FINC_HUMAN
17038	2.0219E-2	4.6625E-2	3	200	108	37534	protein import	EGF_HUMAN|KSYK_HUMAN|HSP74_HUMAN
22612	2.0219E-2	4.6625E-2	3	200	108	37534	gland morphogenesis	CSF1R_HUMAN|FBW1A_HUMAN|NCOA3_HUMAN
60415	2.0358E-2	4.6797E-2	2	76	108	37534	muscle tissue morphogenesis	RXRA_HUMAN|SMAD7_HUMAN
1938	2.0358E-2	4.6797E-2	2	76	108	37534	positive regulation of endothelial cell proliferation	MTOR_HUMAN|FGF2_HUMAN
2377	2.0358E-2	4.6797E-2	2	76	108	37534	immunoglobulin production	2B1G_HUMAN|2B13_HUMAN
1901989	2.0358E-2	4.6797E-2	2	76	108	37534	positive regulation of cell cycle phase transition	PLCB1_HUMAN|CCND1_HUMAN
32970	2.0428E-2	4.6921E-2	5	542	108	37534	regulation of actin filament-based process	CSF1R_HUMAN|RHOA_HUMAN|MTOR_HUMAN|GRB2_HUMAN|CYTSA_HUMAN
7093	2.0483E-2	4.7010E-2	3	201	108	37534	mitotic cell cycle checkpoint	APC11_HUMAN|APC5_HUMAN|CCND1_HUMAN
6937	2.0749E-2	4.7584E-2	3	202	108	37534	regulation of muscle contraction	SMAD7_HUMAN|MP2K1_HUMAN|CALM_HUMAN
6026	2.0862E-2	4.7729E-2	2	77	108	37534	aminoglycan catabolic process	GPC1_HUMAN|FGF2_HUMAN
51057	2.0862E-2	4.7729E-2	2	77	108	37534	positive regulation of small GTPase mediated signal transduction	RASK_HUMAN|MP2K1_HUMAN
6998	2.0862E-2	4.7729E-2	2	77	108	37534	nuclear envelope organization	CCNB1_HUMAN|LIS1_HUMAN
50767	2.1017E-2	4.8045E-2	7	959	108	37534	regulation of neurogenesis	RHOA_HUMAN|FGF13_HUMAN|LIS1_HUMAN|DPYL2_HUMAN|CXCR4_HUMAN|COT1_HUMAN|FINC_HUMAN
6417	2.1208E-2	4.8444E-2	4	364	108	37534	regulation of translation	ERBB2_HUMAN|RXRA_HUMAN|MTOR_HUMAN|DTD1_HUMAN
1658	2.1371E-2	4.8702E-2	2	78	108	37534	branching involved in ureteric bud morphogenesis	FGF2_HUMAN|SMAD4_HUMAN
32436	2.1371E-2	4.8702E-2	2	78	108	37534	positive regulation of proteasomal ubiquitin-dependent protein catabolic process	SMAD7_HUMAN|SUMO1_HUMAN
46888	2.1371E-2	4.8702E-2	2	78	108	37534	negative regulation of hormone secretion	PTN11_HUMAN|IRS1_HUMAN
51492	2.1886E-2	4.9797E-2	2	79	108	37534	regulation of stress fiber assembly	RHOA_HUMAN|MTOR_HUMAN
42130	2.1886E-2	4.9797E-2	2	79	108	37534	negative regulation of T cell proliferation	2B1G_HUMAN|ERBB2_HUMAN
43414	2.1970E-2	4.9948E-2	4	368	108	37534	macromolecule methylation	IRF4_HUMAN|H33_HUMAN|FOS_HUMAN|SMCA4_HUMAN
[truncated: 58 more columns]

## Sheet: GOEA_ANDSys_noAp
File created with bingo (c) on 12.10.2015 at 10:02:32
ontology: unknown
curator: unknown
Selected ontology file : /home/evgeny/programs/Perl_programs/Базы данных/GOA/gene_ontology.1_2.obo
Selected annotation file : /home/evgeny/programs/Perl_programs/Базы данных/GOA/gene_association.goa_human
Discarded evidence codes :
Overrepresentation
Selected statistical test : Hypergeometric test
Selected correction : Benjamini & Hochberg False Discovery Rate (FDR) correction
Selected significance level : 0.05
Testing option : Use whole annotation as reference set
The selected cluster :
IGF2_HUMAN	MYOD1_HUMAN	CAH1_HUMAN	RM23_HUMAN	UBL3_HUMAN	PROC_HUMAN	CEBPZ_HUMAN	CKAP4_HUMAN	TUSC2_HUMAN	HSPB2_HUMAN	PTN_HUMAN	CD83_HUMAN	RAI1_HUMAN	FGF13_HUMAN	TY3H_HUMAN	NANO2_HUMAN	HEBP1_HUMAN	PPARA_HUMAN	GFAP_HUMAN	DCTN2_HUMAN	K1C17_HUMAN	PRG2_HUMAN	THB_HUMAN	ATF1_HUMAN	OBRG_HUMAN	PYC_HUMAN	PPIA_HUMAN	VCAM1_HUMAN	ES1_HUMAN	MARK2_HUMAN	ARSA_HUMAN	ID2_HUMAN	TCP4_HUMAN	SMAD7_HUMAN	IFNA1_HUMAN	SYT1_HUMAN	CUX1_HUMAN	RNH2A_HUMAN	PSG1_HUMAN	IL8_HUMAN	IL27A_HUMAN	FAS_HUMAN	JUNB_HUMAN	MYDGF_HUMAN	CD4_HUMAN	MYOG_HUMAN	IL17D_HUMAN	DAND5_HUMAN	NOS2_HUMAN	EGF_HUMAN
No annotations were retrieved for the following entities:
UBL3_HUMAN	MYDGF_HUMAN	CKAP4_HUMAN	ES1_HUMAN
GO-ID	p-value	corr p-value	x	n	X	N	Description	Genes in test set
48518	1.1958E-24	3.5681E-21	71	6927	115	37534	positive regulation of biological process	IGF2_HUMAN|MYOD1_HUMAN|HLAE_HUMAN|CEBPZ_HUMAN|TUSC2_HUMAN|THIO_HUMAN|PTN_HUMAN|CD83_HUMAN|YBOX1_HUMAN|CD86_HUMAN|RAI1_HUMAN|FGF13_HUMAN|NGN3_HUMAN|NANO2_HUMAN|IRF6_HUMAN|PPARA_HUMAN|NAMPT_HUMAN|EPAS1_HUMAN|GFAP_HUMAN|PAX6_HUMAN|MMP1_HUMAN|PK3CB_HUMAN|K1C17_HUMAN|DDIT3_HUMAN|TYY1_HUMAN|PRG2_HUMAN|THB_HUMAN|CXCR4_HUMAN|ATF1_HUMAN|SP1_HUMAN|RHOA_HUMAN|FOXP3_HUMAN|PARP1_HUMAN|MBL2_HUMAN|GDNF_HUMAN|PY…
10604	4.0382E-24	6.0250E-21	52	3441	115	37534	positive regulation of macromolecule metabolic process	IGF2_HUMAN|MYOD1_HUMAN|CEBPZ_HUMAN|THIO_HUMAN|YBOX1_HUMAN|CD86_HUMAN|RAI1_HUMAN|FGF13_HUMAN|NGN3_HUMAN|NANO2_HUMAN|IRF6_HUMAN|PPARA_HUMAN|NAMPT_HUMAN|EPAS1_HUMAN|PAX6_HUMAN|PK3CB_HUMAN|K1C17_HUMAN|DDIT3_HUMAN|TYY1_HUMAN|THB_HUMAN|CXCR4_HUMAN|ATF1_HUMAN|SP1_HUMAN|FOXP3_HUMAN|PARP1_HUMAN|GDNF_HUMAN|CAMP_HUMAN|FGF2_HUMAN|JUND_HUMAN|MARK2_HUMAN|CNTN2_HUMAN|ID2_HUMAN|TCP4_HUMAN|SMAD7_HUMAN|IFNA1_HUMAN…
9893	1.0920E-23	1.0862E-20	53	3678	115	37534	positive regulation of metabolic process	IGF2_HUMAN|MYOD1_HUMAN|CEBPZ_HUMAN|THIO_HUMAN|YBOX1_HUMAN|CD86_HUMAN|RAI1_HUMAN|FGF13_HUMAN|NGN3_HUMAN|NANO2_HUMAN|IRF6_HUMAN|PPARA_HUMAN|NAMPT_HUMAN|EPAS1_HUMAN|PAX6_HUMAN|PK3CB_HUMAN|K1C17_HUMAN|DDIT3_HUMAN|TYY1_HUMAN|THB_HUMAN|CXCR4_HUMAN|ATF1_HUMAN|SP1_HUMAN|FOXP3_HUMAN|PARP1_HUMAN|GDNF_HUMAN|CAMP_HUMAN|FGF2_HUMAN|JUND_HUMAN|MARK2_HUMAN|CNTN2_HUMAN|ID2_HUMAN|TCP4_HUMAN|SMAD7_HUMAN|IFNA1_HUMAN…
31325	3.3094E-23	2.4688E-20	51	3441	115	37534	positive regulation of cellular metabolic process	IGF2_HUMAN|MYOD1_HUMAN|CEBPZ_HUMAN|THIO_HUMAN|YBOX1_HUMAN|CD86_HUMAN|RAI1_HUMAN|FGF13_HUMAN|NGN3_HUMAN|NANO2_HUMAN|IRF6_HUMAN|PPARA_HUMAN|NAMPT_HUMAN|EPAS1_HUMAN|PAX6_HUMAN|PK3CB_HUMAN|K1C17_HUMAN|DDIT3_HUMAN|THB_HUMAN|CXCR4_HUMAN|ATF1_HUMAN|SP1_HUMAN|FOXP3_HUMAN|PARP1_HUMAN|GDNF_HUMAN|CAMP_HUMAN|FGF2_HUMAN|JUND_HUMAN|MARK2_HUMAN|ID2_HUMAN|TCP4_HUMAN|SMAD7_HUMAN|IFNA1_HUMAN|CUX1_HUMAN|IL27A_HUMAN…
48522	3.0470E-22	1.8184E-19	64	6038	115	37534	positive regulation of cellular process	IGF2_HUMAN|MYOD1_HUMAN|HLAE_HUMAN|CEBPZ_HUMAN|THIO_HUMAN|PTN_HUMAN|CD83_HUMAN|YBOX1_HUMAN|CD86_HUMAN|RAI1_HUMAN|FGF13_HUMAN|NGN3_HUMAN|NANO2_HUMAN|IRF6_HUMAN|PPARA_HUMAN|NAMPT_HUMAN|EPAS1_HUMAN|GFAP_HUMAN|PAX6_HUMAN|PK3CB_HUMAN|K1C17_HUMAN|DDIT3_HUMAN|THB_HUMAN|CXCR4_HUMAN|ATF1_HUMAN|SP1_HUMAN|RHOA_HUMAN|FOXP3_HUMAN|PARP1_HUMAN|GDNF_HUMAN|PYC_HUMAN|CAMP_HUMAN|EPHB2_HUMAN|PPIA_HUMAN|FGF2_HUMAN|VCA…
51239	1.3675E-19	6.8012E-17	49	3801	115	37534	regulation of multicellular organismal process	CAMP_HUMAN|HLAE_HUMAN|MYOD1_HUMAN|EPHB2_HUMAN|PROC_HUMAN|FGF2_HUMAN|TUSC2_HUMAN|NDRG2_HUMAN|JUND_HUMAN|CNTN2_HUMAN|MARK2_HUMAN|MBP_HUMAN|CD83_HUMAN|CD86_HUMAN|RAI1_HUMAN|ID2_HUMAN|FGF13_HUMAN|SMAD7_HUMAN|TY3H_HUMAN|SYT1_HUMAN|NGN3_HUMAN|CUX1_HUMAN|IL8_HUMAN|IL27A_HUMAN|EPAS1_HUMAN|GFAP_HUMAN|CD80_HUMAN|CSF1R_HUMAN|PAX6_HUMAN|COLI_HUMAN|CD4_HUMAN|MYOG_HUMAN|PRL_HUMAN|DDIT3_HUMAN|K1C17_HUMAN|FOS_HU…
10557	1.0509E-18	4.4797E-16	37	2111	115	37534	positive regulation of macromolecule biosynthetic process	MYOD1_HUMAN|IGF2_HUMAN|CEBPZ_HUMAN|FGF2_HUMAN|JUND_HUMAN|YBOX1_HUMAN|CD86_HUMAN|ID2_HUMAN|RAI1_HUMAN|TCP4_HUMAN|SMAD7_HUMAN|NGN3_HUMAN|IRF6_HUMAN|CUX1_HUMAN|PPARA_HUMAN|IL27A_HUMAN|NAMPT_HUMAN|EPAS1_HUMAN|CD80_HUMAN|PAX6_HUMAN|JUNB_HUMAN|COLI_HUMAN|CD4_HUMAN|MYOG_HUMAN|DDIT3_HUMAN|K1C17_HUMAN|FOS_HUMAN|THB_HUMAN|ATF1_HUMAN|SP1_HUMAN|RUNX2_HUMAN|MYCN_HUMAN|FOXP3_HUMAN|PARP1_HUMAN|EGF_HUMAN|PSIP1_H…
51254	5.0181E-18	1.8718E-15	35	1943	115	37534	positive regulation of RNA metabolic process	MYOD1_HUMAN|IGF2_HUMAN|CEBPZ_HUMAN|FGF2_HUMAN|JUND_HUMAN|YBOX1_HUMAN|CD86_HUMAN|ID2_HUMAN|RAI1_HUMAN|TCP4_HUMAN|SMAD7_HUMAN|NGN3_HUMAN|NANO2_HUMAN|IRF6_HUMAN|CUX1_HUMAN|PPARA_HUMAN|NAMPT_HUMAN|EPAS1_HUMAN|CD80_HUMAN|PAX6_HUMAN|JUNB_HUMAN|COLI_HUMAN|MYOG_HUMAN|DDIT3_HUMAN|FOS_HUMAN|THB_HUMAN|ATF1_HUMAN|SP1_HUMAN|RUNX2_HUMAN|MYCN_HUMAN|FOXP3_HUMAN|PARP1_HUMAN|EGF_HUMAN|PSIP1_HUMAN|GDNF_HUMAN
45893	6.8831E-18	2.2821E-15	34	1832	115	37534	positive regulation of transcription, DNA-dependent	MYOD1_HUMAN|IGF2_HUMAN|CEBPZ_HUMAN|FGF2_HUMAN|JUND_HUMAN|YBOX1_HUMAN|CD86_HUMAN|ID2_HUMAN|RAI1_HUMAN|TCP4_HUMAN|SMAD7_HUMAN|NGN3_HUMAN|IRF6_HUMAN|CUX1_HUMAN|PPARA_HUMAN|NAMPT_HUMAN|EPAS1_HUMAN|CD80_HUMAN|PAX6_HUMAN|JUNB_HUMAN|COLI_HUMAN|MYOG_HUMAN|DDIT3_HUMAN|FOS_HUMAN|THB_HUMAN|ATF1_HUMAN|SP1_HUMAN|RUNX2_HUMAN|MYCN_HUMAN|FOXP3_HUMAN|PARP1_HUMAN|EGF_HUMAN|PSIP1_HUMAN|GDNF_HUMAN
31328	9.1881E-18	2.7417E-15	37	2256	115	37534	positive regulation of cellular biosynthetic process	MYOD1_HUMAN|IGF2_HUMAN|CEBPZ_HUMAN|FGF2_HUMAN|JUND_HUMAN|YBOX1_HUMAN|CD86_HUMAN|ID2_HUMAN|RAI1_HUMAN|TCP4_HUMAN|SMAD7_HUMAN|NGN3_HUMAN|IRF6_HUMAN|CUX1_HUMAN|PPARA_HUMAN|IL27A_HUMAN|NAMPT_HUMAN|EPAS1_HUMAN|CD80_HUMAN|PAX6_HUMAN|JUNB_HUMAN|COLI_HUMAN|CD4_HUMAN|MYOG_HUMAN|DDIT3_HUMAN|K1C17_HUMAN|FOS_HUMAN|THB_HUMAN|ATF1_HUMAN|SP1_HUMAN|RUNX2_HUMAN|MYCN_HUMAN|FOXP3_HUMAN|PARP1_HUMAN|EGF_HUMAN|PSIP1_H…
10628	1.3919E-17	3.6073E-15	35	2008	115	37534	positive regulation of gene expression	MYOD1_HUMAN|IGF2_HUMAN|CEBPZ_HUMAN|FGF2_HUMAN|JUND_HUMAN|YBOX1_HUMAN|CD86_HUMAN|ID2_HUMAN|RAI1_HUMAN|TCP4_HUMAN|SMAD7_HUMAN|NGN3_HUMAN|IRF6_HUMAN|CUX1_HUMAN|PPARA_HUMAN|NAMPT_HUMAN|EPAS1_HUMAN|CD80_HUMAN|PAX6_HUMAN|JUNB_HUMAN|COLI_HUMAN|MYOG_HUMAN|DDIT3_HUMAN|TYY1_HUMAN|FOS_HUMAN|THB_HUMAN|ATF1_HUMAN|SP1_HUMAN|RUNX2_HUMAN|MYCN_HUMAN|FOXP3_HUMAN|PARP1_HUMAN|EGF_HUMAN|PSIP1_HUMAN|GDNF_HUMAN
9891	1.4507E-17	3.6073E-15	37	2288	115	37534	positive regulation of biosynthetic process	MYOD1_HUMAN|IGF2_HUMAN|CEBPZ_HUMAN|FGF2_HUMAN|JUND_HUMAN|YBOX1_HUMAN|CD86_HUMAN|ID2_HUMAN|RAI1_HUMAN|TCP4_HUMAN|SMAD7_HUMAN|NGN3_HUMAN|IRF6_HUMAN|CUX1_HUMAN|PPARA_HUMAN|IL27A_HUMAN|NAMPT_HUMAN|EPAS1_HUMAN|CD80_HUMAN|PAX6_HUMAN|JUNB_HUMAN|COLI_HUMAN|CD4_HUMAN|MYOG_HUMAN|DDIT3_HUMAN|K1C17_HUMAN|FOS_HUMAN|THB_HUMAN|ATF1_HUMAN|SP1_HUMAN|RUNX2_HUMAN|MYCN_HUMAN|FOXP3_HUMAN|PARP1_HUMAN|EGF_HUMAN|PSIP1_H…
32501	1.9128E-17	4.3907E-15	74	9940	115	37534	multicellular organismal process	IGF2_HUMAN|MYOD1_HUMAN|PROC_HUMAN|TUSC2_HUMAN|PTN_HUMAN|MBP_HUMAN|YBOX1_HUMAN|CD86_HUMAN|RAI1_HUMAN|CLGN_HUMAN|FGF13_HUMAN|TY3H_HUMAN|NGN3_HUMAN|NANO2_HUMAN|IRF6_HUMAN|PPARA_HUMAN|NAMPT_HUMAN|EPAS1_HUMAN|GFAP_HUMAN|PAX6_HUMAN|MMP1_HUMAN|PK3CB_HUMAN|K1C17_HUMAN|VAMP5_HUMAN|DDIT3_HUMAN|TYY1_HUMAN|PCNA_HUMAN|THB_HUMAN|WNK1_HUMAN|CXCR4_HUMAN|ATF1_HUMAN|BRD2_HUMAN|SP1_HUMAN|RHOA_HUMAN|FOXP3_HUMAN|PARP…
48513	2.7455E-17	5.5757E-15	49	4319	115	37534	organ development	MYOD1_HUMAN|IGF2_HUMAN|SETD2_HUMAN|EPHB2_HUMAN|FGF2_HUMAN|TUSC2_HUMAN|VCAM1_HUMAN|NDRG2_HUMAN|CNTN2_HUMAN|MMP2_HUMAN|PTN_HUMAN|MBP_HUMAN|CD86_HUMAN|ID2_HUMAN|FGF13_HUMAN|SMAD7_HUMAN|TY3H_HUMAN|IFNA1_HUMAN|NGN3_HUMAN|IRF6_HUMAN|CUX1_HUMAN|PPARA_HUMAN|IL8_HUMAN|EPAS1_HUMAN|CSF1R_HUMAN|PAX6_HUMAN|JUNB_HUMAN|CD4_HUMAN|MYOG_HUMAN|PRL_HUMAN|PCNA_HUMAN|TYY1_HUMAN|VAMP5_HUMAN|K1C17_HUMAN|FOS_HUMAN|THB_HU…
10033	2.8028E-17	5.5757E-15	45	3604	115	37534	response to organic substance	LEPR_HUMAN|CAMP_HUMAN|MYOD1_HUMAN|IGF2_HUMAN|HLAE_HUMAN|FGF2_HUMAN|VCAM1_HUMAN|HSPB2_HUMAN|JUND_HUMAN|MMP2_HUMAN|CD83_HUMAN|MBP_HUMAN|CD86_HUMAN|ARSA_HUMAN|SMAD7_HUMAN|TY3H_HUMAN|IFNA1_HUMAN|IRF6_HUMAN|PPARA_HUMAN|IL8_HUMAN|NAMPT_HUMAN|CD80_HUMAN|FAS_HUMAN|HSP74_HUMAN|CSF1R_HUMAN|PAX6_HUMAN|PK3CB_HUMAN|JUNB_HUMAN|MYOG_HUMAN|PRL_HUMAN|PCNA_HUMAN|TYY1_HUMAN|DDIT3_HUMAN|FOS_HUMAN|THB_HUMAN|CCND1_HUM…
44707	4.4921E-17	8.3778E-15	72	9548	115	37534	single-multicellular organism process	IGF2_HUMAN|MYOD1_HUMAN|PROC_HUMAN|TUSC2_HUMAN|PTN_HUMAN|MBP_HUMAN|YBOX1_HUMAN|CD86_HUMAN|RAI1_HUMAN|CLGN_HUMAN|FGF13_HUMAN|TY3H_HUMAN|NGN3_HUMAN|NANO2_HUMAN|IRF6_HUMAN|PPARA_HUMAN|NAMPT_HUMAN|EPAS1_HUMAN|GFAP_HUMAN|PAX6_HUMAN|MMP1_HUMAN|PK3CB_HUMAN|K1C17_HUMAN|VAMP5_HUMAN|DDIT3_HUMAN|TYY1_HUMAN|PCNA_HUMAN|THB_HUMAN|WNK1_HUMAN|CXCR4_HUMAN|ATF1_HUMAN|SP1_HUMAN|RHOA_HUMAN|FOXP3_HUMAN|PARP1_HUMAN|GDN…
6950	6.9777E-17	1.2248E-14	52	4999	115	37534	response to stress	CAMP_HUMAN|MYOD1_HUMAN|IGF2_HUMAN|HLAE_HUMAN|SETD2_HUMAN|PROC_HUMAN|AHSA1_HUMAN|PPIA_HUMAN|FGF2_HUMAN|THIO_HUMAN|TUSC2_HUMAN|VCAM1_HUMAN|HSPB2_HUMAN|MMP2_HUMAN|CD83_HUMAN|CD86_HUMAN|ID2_HUMAN|SMAD7_HUMAN|TY3H_HUMAN|IFNA1_HUMAN|IRF6_HUMAN|RNH2A_HUMAN|PPARA_HUMAN|IL8_HUMAN|IL27A_HUMAN|EPAS1_HUMAN|GFAP_HUMAN|CD80_HUMAN|HSP74_HUMAN|CSF1R_HUMAN|MMP1_HUMAN|PAX6_HUMAN|PRDX1_HUMAN|PK3CB_HUMAN|CD4_HUMAN|P…
48856	9.3323E-17	1.5471E-14	62	7186	115	37534	anatomical structure development	IGF2_HUMAN|MYOD1_HUMAN|TUSC2_HUMAN|PTN_HUMAN|MBP_HUMAN|YBOX1_HUMAN|CD86_HUMAN|RAI1_HUMAN|FGF13_HUMAN|TY3H_HUMAN|NGN3_HUMAN|NANO2_HUMAN|IRF6_HUMAN|PPARA_HUMAN|EPAS1_HUMAN|GFAP_HUMAN|PAX6_HUMAN|PK3CB_HUMAN|K1C17_HUMAN|VAMP5_HUMAN|DDIT3_HUMAN|TYY1_HUMAN|PCNA_HUMAN|THB_HUMAN|CXCR4_HUMAN|WNK1_HUMAN|ATF1_HUMAN|SP1_HUMAN|RHOA_HUMAN|FOXP3_HUMAN|PARP1_HUMAN|GDNF_HUMAN|SETD2_HUMAN|EPHB2_HUMAN|FGF2_HUMAN|VC…
45935	1.1219E-16	1.7620E-14	35	2149	115	37534	positive regulation of nucleobase-containing compound metabolic process	MYOD1_HUMAN|IGF2_HUMAN|CEBPZ_HUMAN|FGF2_HUMAN|JUND_HUMAN|YBOX1_HUMAN|CD86_HUMAN|ID2_HUMAN|RAI1_HUMAN|TCP4_HUMAN|SMAD7_HUMAN|NGN3_HUMAN|NANO2_HUMAN|IRF6_HUMAN|CUX1_HUMAN|PPARA_HUMAN|NAMPT_HUMAN|EPAS1_HUMAN|CD80_HUMAN|PAX6_HUMAN|JUNB_HUMAN|COLI_HUMAN|MYOG_HUMAN|DDIT3_HUMAN|FOS_HUMAN|THB_HUMAN|ATF1_HUMAN|SP1_HUMAN|RUNX2_HUMAN|MYCN_HUMAN|FOXP3_HUMAN|PARP1_HUMAN|EGF_HUMAN|PSIP1_HUMAN|GDNF_HUMAN
7275	1.5052E-16	2.2458E-14	61	7024	115	37534	multicellular organismal development	IGF2_HUMAN|MYOD1_HUMAN|TUSC2_HUMAN|PTN_HUMAN|MBP_HUMAN|YBOX1_HUMAN|CD86_HUMAN|RAI1_HUMAN|FGF13_HUMAN|TY3H_HUMAN|NGN3_HUMAN|NANO2_HUMAN|IRF6_HUMAN|PPARA_HUMAN|EPAS1_HUMAN|GFAP_HUMAN|PAX6_HUMAN|PK3CB_HUMAN|K1C17_HUMAN|VAMP5_HUMAN|DDIT3_HUMAN|TYY1_HUMAN|PCNA_HUMAN|THB_HUMAN|CXCR4_HUMAN|WNK1_HUMAN|ATF1_HUMAN|SP1_HUMAN|RHOA_HUMAN|FOXP3_HUMAN|PARP1_HUMAN|GDNF_HUMAN|LEPR_HUMAN|SETD2_HUMAN|EPHB2_HUMAN|FG…
45944	1.5895E-16	2.2586E-14	29	1394	115	37534	positive regulation of transcription from RNA polymerase II promoter	MYOD1_HUMAN|IGF2_HUMAN|CEBPZ_HUMAN|FGF2_HUMAN|JUND_HUMAN|YBOX1_HUMAN|ID2_HUMAN|TCP4_HUMAN|SMAD7_HUMAN|NGN3_HUMAN|CUX1_HUMAN|PPARA_HUMAN|NAMPT_HUMAN|EPAS1_HUMAN|PAX6_HUMAN|JUNB_HUMAN|COLI_HUMAN|MYOG_HUMAN|DDIT3_HUMAN|FOS_HUMAN|THB_HUMAN|ATF1_HUMAN|SP1_HUMAN|RUNX2_HUMAN|MYCN_HUMAN|FOXP3_HUMAN|PARP1_HUMAN|PSIP1_HUMAN|GDNF_HUMAN
48731	1.6978E-16	2.3028E-14	57	6148	115	37534	system development	IGF2_HUMAN|MYOD1_HUMAN|TUSC2_HUMAN|PTN_HUMAN|MBP_HUMAN|CD86_HUMAN|RAI1_HUMAN|FGF13_HUMAN|TY3H_HUMAN|NGN3_HUMAN|IRF6_HUMAN|PPARA_HUMAN|EPAS1_HUMAN|GFAP_HUMAN|PAX6_HUMAN|K1C17_HUMAN|VAMP5_HUMAN|DDIT3_HUMAN|TYY1_HUMAN|PCNA_HUMAN|THB_HUMAN|CXCR4_HUMAN|WNK1_HUMAN|ATF1_HUMAN|SP1_HUMAN|RHOA_HUMAN|FOXP3_HUMAN|PARP1_HUMAN|GDNF_HUMAN|SETD2_HUMAN|EPHB2_HUMAN|FGF2_HUMAN|VCAM1_HUMAN|NDRG2_HUMAN|MARK2_HUMAN|CN…
42221	2.2120E-16	2.8698E-14	53	5339	115	37534	response to chemical stimulus	HLAE_HUMAN|IGF2_HUMAN|MYOD1_HUMAN|THIO_HUMAN|HSPB2_HUMAN|MBP_HUMAN|CD83_HUMAN|CD86_HUMAN|TY3H_HUMAN|IRF6_HUMAN|PPARA_HUMAN|NAMPT_HUMAN|EPAS1_HUMAN|HSP74_HUMAN|PAX6_HUMAN|PK3CB_HUMAN|DDIT3_HUMAN|TYY1_HUMAN|PCNA_HUMAN|THB_HUMAN|CXCR4_HUMAN|ATF1_HUMAN|SP1_HUMAN|RHOA_HUMAN|PARP1_HUMAN|GDNF_HUMAN|CAMP_HUMAN|LEPR_HUMAN|EPHB2_HUMAN|FGF2_HUMAN|VCAM1_HUMAN|JUND_HUMAN|CNTN2_HUMAN|MMP2_HUMAN|ARSA_HUMAN|ID2_…
51173	2.4257E-16	3.0160E-14	35	2204	115	37534	positive regulation of nitrogen compound metabolic process	MYOD1_HUMAN|IGF2_HUMAN|CEBPZ_HUMAN|FGF2_HUMAN|JUND_HUMAN|YBOX1_HUMAN|CD86_HUMAN|ID2_HUMAN|RAI1_HUMAN|TCP4_HUMAN|SMAD7_HUMAN|NGN3_HUMAN|NANO2_HUMAN|IRF6_HUMAN|CUX1_HUMAN|PPARA_HUMAN|NAMPT_HUMAN|EPAS1_HUMAN|CD80_HUMAN|PAX6_HUMAN|JUNB_HUMAN|COLI_HUMAN|MYOG_HUMAN|DDIT3_HUMAN|FOS_HUMAN|THB_HUMAN|ATF1_HUMAN|SP1_HUMAN|RUNX2_HUMAN|MYCN_HUMAN|FOXP3_HUMAN|PARP1_HUMAN|EGF_HUMAN|PSIP1_HUMAN|GDNF_HUMAN
6357	6.1705E-16	7.3651E-14	37	2572	115	37534	regulation of transcription from RNA polymerase II promoter	MYOD1_HUMAN|IGF2_HUMAN|TCAL1_HUMAN|CEBPZ_HUMAN|FGF2_HUMAN|THIO_HUMAN|JUND_HUMAN|YBOX1_HUMAN|ID2_HUMAN|RAI1_HUMAN|TCP4_HUMAN|SMAD7_HUMAN|NGN3_HUMAN|CUX1_HUMAN|PPARA_HUMAN|NAMPT_HUMAN|EPAS1_HUMAN|PAX6_HUMAN|JUNB_HUMAN|COLI_HUMAN|MYOG_HUMAN|DDIT3_HUMAN|TYY1_HUMAN|PCNA_HUMAN|FOS_HUMAN|THB_HUMAN|CCND1_HUMAN|ATF1_HUMAN|BRD2_HUMAN|SP1_HUMAN|RUNX2_HUMAN|CRK_HUMAN|MYCN_HUMAN|FOXP3_HUMAN|PARP1_HUMAN|PSIP1_…
2376	9.7730E-16	1.1216E-13	40	3090	115	37534	immune system process	CAMP_HUMAN|HLAE_HUMAN|PROC_HUMAN|PPIA_HUMAN|FGF2_HUMAN|TUSC2_HUMAN|THIO_HUMAN|VCAM1_HUMAN|CD83_HUMAN|MBP_HUMAN|CD86_HUMAN|ID2_HUMAN|IFNA1_HUMAN|IRF6_HUMAN|IL27A_HUMAN|IL8_HUMAN|EPAS1_HUMAN|CD80_HUMAN|DCTN6_HUMAN|CSF1R_HUMAN|MMP1_HUMAN|PRDX1_HUMAN|PK3CB_HUMAN|DCTN2_HUMAN|JUNB_HUMAN|CD4_HUMAN|FOS_HUMAN|PRG2_HUMAN|CXCR4_HUMAN|ATF1_HUMAN|SP1_HUMAN|RUNX2_HUMAN|CRK_HUMAN|NOS2_HUMAN|FOXP3_HUMAN|PODXL_HU…
32502	1.4741E-15	1.6292E-13	64	8081	115	37534	developmental process	IGF2_HUMAN|MYOD1_HUMAN|TUSC2_HUMAN|PTN_HUMAN|MBP_HUMAN|YBOX1_HUMAN|CD86_HUMAN|RAI1_HUMAN|FGF13_HUMAN|TY3H_HUMAN|NGN3_HUMAN|NANO2_HUMAN|IRF6_HUMAN|PPARA_HUMAN|EPAS1_HUMAN|GFAP_HUMAN|PAX6_HUMAN|PK3CB_HUMAN|K1C17_HUMAN|VAMP5_HUMAN|DDIT3_HUMAN|TYY1_HUMAN|PCNA_HUMAN|THB_HUMAN|CXCR4_HUMAN|WNK1_HUMAN|ATF1_HUMAN|SP1_HUMAN|RHOA_HUMAN|FOXP3_HUMAN|PARP1_HUMAN|GDNF_HUMAN|LEPR_HUMAN|SETD2_HUMAN|EPHB2_HUMAN|FG…
71310	1.5679E-15	1.6709E-13	37	2649	115	37534	cellular response to organic substance	LEPR_HUMAN|CAMP_HUMAN|MYOD1_HUMAN|IGF2_HUMAN|HLAE_HUMAN|FGF2_HUMAN|VCAM1_HUMAN|JUND_HUMAN|MMP2_HUMAN|CD86_HUMAN|SMAD7_HUMAN|TY3H_HUMAN|IFNA1_HUMAN|IRF6_HUMAN|PPARA_HUMAN|IL8_HUMAN|CD80_HUMAN|FAS_HUMAN|CSF1R_HUMAN|PAX6_HUMAN|JUNB_HUMAN|PK3CB_HUMAN|MYOG_HUMAN|PRL_HUMAN|DDIT3_HUMAN|FOS_HUMAN|THB_HUMAN|CCND1_HUMAN|CXCR4_HUMAN|ATF1_HUMAN|SP1_HUMAN|RUNX2_HUMAN|RHOA_HUMAN|CRK_HUMAN|NOS2_HUMAN|PARP1_HUMA…
45595	1.8318E-15	1.8789E-13	34	2209	115	37534	regulation of cell differentiation	MYOD1_HUMAN|EPHB2_HUMAN|FGF2_HUMAN|JUND_HUMAN|CNTN2_HUMAN|MARK2_HUMAN|CD83_HUMAN|MBP_HUMAN|YBOX1_HUMAN|CD86_HUMAN|ID2_HUMAN|FGF13_HUMAN|SMAD7_HUMAN|NGN3_HUMAN|NANO2_HUMAN|CUX1_HUMAN|PPARA_HUMAN|IL27A_HUMAN|EPAS1_HUMAN|GFAP_HUMAN|CD80_HUMAN|PAX6_HUMAN|JUNB_HUMAN|MYOG_HUMAN|DDIT3_HUMAN|FOS_HUMAN|CCND1_HUMAN|CXCR4_HUMAN|ATF1_HUMAN|RUNX2_HUMAN|RHOA_HUMAN|MYCN_HUMAN|FOXP3_HUMAN|GDNF_HUMAN
65008	1.8890E-15	1.8789E-13	48	4600	115	37534	regulation of biological quality	CAMP_HUMAN|IGF2_HUMAN|EPHB2_HUMAN|PROC_HUMAN|PPIA_HUMAN|FGF2_HUMAN|TUSC2_HUMAN|THIO_HUMAN|VCAM1_HUMAN|CNTN2_HUMAN|MBP_HUMAN|YBOX1_HUMAN|ID2_HUMAN|FGF13_HUMAN|SMAD7_HUMAN|TY3H_HUMAN|IFNA1_HUMAN|SYT1_HUMAN|PPARA_HUMAN|EPAS1_HUMAN|GFAP_HUMAN|CSF1R_HUMAN|MMP1_HUMAN|PAX6_HUMAN|PRDX1_HUMAN|PK3CB_HUMAN|COLI_HUMAN|CD4_HUMAN|PRL_HUMAN|PCNA_HUMAN|DDIT3_HUMAN|VAMP5_HUMAN|THB_HUMAN|CCND1_HUMAN|CXCR4_HUMAN|SP…
44767	3.0111E-15	2.8984E-13	56	6324	115	37534	single-organism developmental process	IGF2_HUMAN|MYOD1_HUMAN|TUSC2_HUMAN|YBOX1_HUMAN|MBP_HUMAN|CD86_HUMAN|FGF13_HUMAN|TY3H_HUMAN|NGN3_HUMAN|NANO2_HUMAN|IRF6_HUMAN|PPARA_HUMAN|EPAS1_HUMAN|GFAP_HUMAN|PAX6_HUMAN|PK3CB_HUMAN|K1C17_HUMAN|VAMP5_HUMAN|DDIT3_HUMAN|TYY1_HUMAN|PCNA_HUMAN|THB_HUMAN|CXCR4_HUMAN|WNK1_HUMAN|SP1_HUMAN|RHOA_HUMAN|FOXP3_HUMAN|PARP1_HUMAN|GDNF_HUMAN|SETD2_HUMAN|EPHB2_HUMAN|FGF2_HUMAN|VCAM1_HUMAN|NDRG2_HUMAN|JUND_HUMAN…
50793	3.6138E-15	3.3472E-13	39	3045	115	37534	regulation of developmental process	CAMP_HUMAN|MYOD1_HUMAN|EPHB2_HUMAN|FGF2_HUMAN|JUND_HUMAN|CNTN2_HUMAN|MARK2_HUMAN|CD83_HUMAN|MBP_HUMAN|YBOX1_HUMAN|CD86_HUMAN|ID2_HUMAN|FGF13_HUMAN|SMAD7_HUMAN|NGN3_HUMAN|NANO2_HUMAN|CUX1_HUMAN|PPARA_HUMAN|IL8_HUMAN|IL27A_HUMAN|EPAS1_HUMAN|GFAP_HUMAN|CD80_HUMAN|CSF1R_HUMAN|PAX6_HUMAN|JUNB_HUMAN|MYOG_HUMAN|K1C17_HUMAN|DDIT3_HUMAN|FOS_HUMAN|CCND1_HUMAN|CXCR4_HUMAN|ATF1_HUMAN|RUNX2_HUMAN|RHOA_HUMAN|M…
70887	3.7017E-15	3.3472E-13	40	3215	115	37534	cellular response to chemical stimulus	LEPR_HUMAN|CAMP_HUMAN|MYOD1_HUMAN|IGF2_HUMAN|HLAE_HUMAN|FGF2_HUMAN|VCAM1_HUMAN|JUND_HUMAN|MMP2_HUMAN|CD86_HUMAN|ID2_HUMAN|SMAD7_HUMAN|TY3H_HUMAN|IFNA1_HUMAN|IRF6_HUMAN|PPARA_HUMAN|IL8_HUMAN|EPAS1_HUMAN|CD80_HUMAN|FAS_HUMAN|CSF1R_HUMAN|PAX6_HUMAN|PRDX1_HUMAN|JUNB_HUMAN|PK3CB_HUMAN|MYOG_HUMAN|PRL_HUMAN|DDIT3_HUMAN|FOS_HUMAN|THB_HUMAN|CCND1_HUMAN|CXCR4_HUMAN|ATF1_HUMAN|SP1_HUMAN|RUNX2_HUMAN|RHOA_HUM…
30154	5.4149E-15	4.7139E-13	49	4925	115	37534	cell differentiation	MYOD1_HUMAN|IGF2_HUMAN|SETD2_HUMAN|EPHB2_HUMAN|FGF2_HUMAN|TUSC2_HUMAN|VCAM1_HUMAN|NDRG2_HUMAN|JUND_HUMAN|CNTN2_HUMAN|MARK2_HUMAN|MMP2_HUMAN|MBP_HUMAN|CD86_HUMAN|ID2_HUMAN|FGF13_HUMAN|TY3H_HUMAN|IFNA1_HUMAN|NGN3_HUMAN|NANO2_HUMAN|IRF6_HUMAN|CUX1_HUMAN|EPAS1_HUMAN|GFAP_HUMAN|FAS_HUMAN|CSF1R_HUMAN|PAX6_HUMAN|JUNB_HUMAN|CD4_HUMAN|MYOG_HUMAN|PCNA_HUMAN|TYY1_HUMAN|VAMP5_HUMAN|K1C17_HUMAN|FOS_HUMAN|THB_…
51704	5.5290E-15	4.7139E-13	34	2294	115	37534	multi-organism process	CAMP_HUMAN|IGF2_HUMAN|HLAE_HUMAN|RL23_HUMAN|PPIA_HUMAN|TUSC2_HUMAN|VCAM1_HUMAN|JUND_HUMAN|MMP2_HUMAN|CD86_HUMAN|TY3H_HUMAN|SYT1_HUMAN|IFNA1_HUMAN|PSG1_HUMAN|IL8_HUMAN|IL27A_HUMAN|NAMPT_HUMAN|CD80_HUMAN|MMP1_HUMAN|JUNB_HUMAN|CD4_HUMAN|PRL_HUMAN|FOS_HUMAN|PRG2_HUMAN|THB_HUMAN|CXCR4_HUMAN|SP1_HUMAN|RL17_HUMAN|RHOA_HUMAN|NOS2_HUMAN|FOXP3_HUMAN|MBL2_HUMAN|PSIP1_HUMAN|PYC_HUMAN
48869	8.2285E-15	6.8205E-13	50	5181	115	37534	cellular developmental process	MYOD1_HUMAN|IGF2_HUMAN|SETD2_HUMAN|EPHB2_HUMAN|FGF2_HUMAN|TUSC2_HUMAN|VCAM1_HUMAN|NDRG2_HUMAN|JUND_HUMAN|CNTN2_HUMAN|MARK2_HUMAN|MMP2_HUMAN|MBP_HUMAN|CD86_HUMAN|ID2_HUMAN|FGF13_HUMAN|TY3H_HUMAN|IFNA1_HUMAN|NGN3_HUMAN|NANO2_HUMAN|IRF6_HUMAN|CUX1_HUMAN|PDIP2_HUMAN|EPAS1_HUMAN|GFAP_HUMAN|FAS_HUMAN|CSF1R_HUMAN|PAX6_HUMAN|JUNB_HUMAN|CD4_HUMAN|MYOG_HUMAN|PCNA_HUMAN|TYY1_HUMAN|VAMP5_HUMAN|K1C17_HUMAN|FO…
50896	1.3484E-13	1.0875E-11	77	12459	115	37534	response to stimulus	IGF2_HUMAN|MYOD1_HUMAN|HLAE_HUMAN|PROC_HUMAN|TUSC2_HUMAN|THIO_HUMAN|HSPB2_HUMAN|PTN_HUMAN|CD83_HUMAN|MBP_HUMAN|CD86_HUMAN|FGF13_HUMAN|TY3H_HUMAN|IRF6_HUMAN|PPARA_HUMAN|NAMPT_HUMAN|EPAS1_HUMAN|GFAP_HUMAN|HSP74_HUMAN|PAX6_HUMAN|MMP1_HUMAN|PK3CB_HUMAN|K1C17_HUMAN|DDIT3_HUMAN|TYY1_HUMAN|PCNA_HUMAN|PRG2_HUMAN|THB_HUMAN|WNK1_HUMAN|CXCR4_HUMAN|ATF1_HUMAN|SP1_HUMAN|RHOA_HUMAN|FOXP3_HUMAN|PARP1_HUMAN|MBL2…
48519	2.2118E-13	1.7369E-11	52	6066	115	37534	negative regulation of biological process	LEPR_HUMAN|CAMP_HUMAN|HLAE_HUMAN|TCAL1_HUMAN|EPHB2_HUMAN|PROC_HUMAN|FGF2_HUMAN|TUSC2_HUMAN|THIO_HUMAN|NDRG2_HUMAN|JUND_HUMAN|CNTN2_HUMAN|YBOX1_HUMAN|MBP_HUMAN|CD83_HUMAN|CD86_HUMAN|RAI1_HUMAN|ID2_HUMAN|FGF13_HUMAN|SMAD7_HUMAN|NGN3_HUMAN|IRF6_HUMAN|NANO2_HUMAN|CUX1_HUMAN|PPARA_HUMAN|IL8_HUMAN|EPAS1_HUMAN|GFAP_HUMAN|PAX6_HUMAN|JUNB_HUMAN|COLI_HUMAN|MYOG_HUMAN|TYY1_HUMAN|DDIT3_HUMAN|PRG2_HUMAN|THB_H…
2000026	4.3828E-13	3.3534E-11	32	2352	115	37534	regulation of multicellular organismal development	MYOD1_HUMAN|CAMP_HUMAN|EPHB2_HUMAN|FGF2_HUMAN|CNTN2_HUMAN|MARK2_HUMAN|CD83_HUMAN|MBP_HUMAN|CD86_HUMAN|ID2_HUMAN|FGF13_HUMAN|SMAD7_HUMAN|NGN3_HUMAN|CUX1_HUMAN|IL27A_HUMAN|IL8_HUMAN|GFAP_HUMAN|CD80_HUMAN|PAX6_HUMAN|MYOG_HUMAN|K1C17_HUMAN|DDIT3_HUMAN|FOS_HUMAN|CCND1_HUMAN|CXCR4_HUMAN|ATF1_HUMAN|RUNX2_HUMAN|RHOA_HUMAN|MYCN_HUMAN|FOXP3_HUMAN|EGF_HUMAN|GDNF_HUMAN
9719	5.3379E-13	3.9820E-11	30	2064	115	37534	response to endogenous stimulus	MYOD1_HUMAN|IGF2_HUMAN|CAMP_HUMAN|FGF2_HUMAN|VCAM1_HUMAN|JUND_HUMAN|MBP_HUMAN|MMP2_HUMAN|CD86_HUMAN|ARSA_HUMAN|SMAD7_HUMAN|TY3H_HUMAN|PPARA_HUMAN|IL8_HUMAN|CD80_HUMAN|PAX6_HUMAN|JUNB_HUMAN|PK3CB_HUMAN|MYOG_HUMAN|PRL_HUMAN|TYY1_HUMAN|FOS_HUMAN|THB_HUMAN|CCND1_HUMAN|SP1_HUMAN|RUNX2_HUMAN|RHOA_HUMAN|CRK_HUMAN|EGF_HUMAN|PARP1_HUMAN
71495	5.5073E-13	4.0082E-11	25	1376	115	37534	cellular response to endogenous stimulus	MYOD1_HUMAN|IGF2_HUMAN|CAMP_HUMAN|FGF2_HUMAN|JUND_HUMAN|MMP2_HUMAN|CD86_HUMAN|SMAD7_HUMAN|TY3H_HUMAN|PPARA_HUMAN|IL8_HUMAN|CD80_HUMAN|PAX6_HUMAN|JUNB_HUMAN|PK3CB_HUMAN|MYOG_HUMAN|PRL_HUMAN|FOS_HUMAN|THB_HUMAN|SP1_HUMAN|RUNX2_HUMAN|RHOA_HUMAN|CRK_HUMAN|EGF_HUMAN|PARP1_HUMAN
71363	3.5074E-12	2.4919E-10	19	783	115	37534	cellular response to growth factor stimulus	PAX6_HUMAN|JUNB_HUMAN|PK3CB_HUMAN|MYOG_HUMAN|FOS_HUMAN|FGF2_HUMAN|VCAM1_HUMAN|ATF1_HUMAN|SP1_HUMAN|RUNX2_HUMAN|CD86_HUMAN|RHOA_HUMAN|CRK_HUMAN|SMAD7_HUMAN|TY3H_HUMAN|PARP1_HUMAN|EGF_HUMAN|IL8_HUMAN|CD80_HUMAN
42127	4.2279E-12	2.9339E-10	29	2086	115	37534	regulation of cell proliferation	IGF2_HUMAN|HLAE_HUMAN|CAMP_HUMAN|FGF2_HUMAN|VCAM1_HUMAN|NDRG2_HUMAN|JUND_HUMAN|PTN_HUMAN|CD86_HUMAN|ID2_HUMAN|IRF6_HUMAN|IL27A_HUMAN|IL8_HUMAN|NAMPT_HUMAN|GFAP_HUMAN|CD80_HUMAN|CSF1R_HUMAN|PAX6_HUMAN|JUNB_HUMAN|MYOG_HUMAN|CCND1_HUMAN|RUNX2_HUMAN|RHOA_HUMAN|MYCN_HUMAN|NOS2_HUMAN|FOXP3_HUMAN|EGF_HUMAN|GDNF_HUMAN|ANXA2_HUMAN
70848	6.9979E-12	4.7459E-10	19	815	115	37534	response to growth factor stimulus	PAX6_HUMAN|JUNB_HUMAN|PK3CB_HUMAN|MYOG_HUMAN|FOS_HUMAN|FGF2_HUMAN|VCAM1_HUMAN|ATF1_HUMAN|SP1_HUMAN|RUNX2_HUMAN|CD86_HUMAN|RHOA_HUMAN|CRK_HUMAN|SMAD7_HUMAN|TY3H_HUMAN|PARP1_HUMAN|EGF_HUMAN|IL8_HUMAN|CD80_HUMAN
9611	8.0710E-12	5.3520E-10	24	1422	115	37534	response to wounding	CSF1R_HUMAN|MMP1_HUMAN|PAX6_HUMAN|IGF2_HUMAN|MYOD1_HUMAN|PK3CB_HUMAN|PROC_HUMAN|PPIA_HUMAN|IL17D_HUMAN|FOS_HUMAN|FGF2_HUMAN|TUSC2_HUMAN|VCAM1_HUMAN|CXCR4_HUMAN|RHOA_HUMAN|CRK_HUMAN|NOS2_HUMAN|IFNA1_HUMAN|PPARA_HUMAN|MBL2_HUMAN|EGF_HUMAN|IL8_HUMAN|IL27A_HUMAN|GFAP_HUMAN
6366	9.1844E-12	5.9579E-10	19	828	115	37534	transcription from RNA polymerase II promoter	MYOD1_HUMAN|PAX6_HUMAN|SETD2_HUMAN|JUNB_HUMAN|MYOG_HUMAN|CEBPZ_HUMAN|DDIT3_HUMAN|FOS_HUMAN|THB_HUMAN|JUND_HUMAN|ATF1_HUMAN|YBOX1_HUMAN|SP1_HUMAN|RUNX2_HUMAN|SMAD7_HUMAN|FOXP3_HUMAN|PPARA_HUMAN|PARP1_HUMAN|EPAS1_HUMAN
45597	2.0096E-11	1.2759E-9	20	980	115	37534	positive regulation of cell differentiation	MYOD1_HUMAN|PAX6_HUMAN|JUNB_HUMAN|MYOG_HUMAN|EPHB2_HUMAN|FOS_HUMAN|FGF2_HUMAN|JUND_HUMAN|CXCR4_HUMAN|CD83_HUMAN|RUNX2_HUMAN|CD86_HUMAN|ID2_HUMAN|RHOA_HUMAN|FOXP3_HUMAN|NGN3_HUMAN|CUX1_HUMAN|GDNF_HUMAN|GFAP_HUMAN|CD80_HUMAN
51094	2.2939E-11	1.4260E-9	23	1361	115	37534	positive regulation of developmental process	CAMP_HUMAN|MYOD1_HUMAN|PAX6_HUMAN|JUNB_HUMAN|MYOG_HUMAN|EPHB2_HUMAN|K1C17_HUMAN|FOS_HUMAN|FGF2_HUMAN|JUND_HUMAN|CXCR4_HUMAN|CD83_HUMAN|RUNX2_HUMAN|CD86_HUMAN|RHOA_HUMAN|ID2_HUMAN|FOXP3_HUMAN|NGN3_HUMAN|CUX1_HUMAN|IL8_HUMAN|GDNF_HUMAN|GFAP_HUMAN|CD80_HUMAN
7167	2.5077E-11	1.5272E-9	22	1237	115	37534	enzyme linked receptor protein signaling pathway	CSF1R_HUMAN|IGF2_HUMAN|JUNB_HUMAN|PK3CB_HUMAN|CD4_HUMAN|PRL_HUMAN|EPHB2_HUMAN|FOS_HUMAN|FGF2_HUMAN|ATF1_HUMAN|MMP2_HUMAN|PTN_HUMAN|SP1_HUMAN|RUNX2_HUMAN|CD86_HUMAN|RHOA_HUMAN|TCP4_HUMAN|CRK_HUMAN|SMAD7_HUMAN|PARP1_HUMAN|EGF_HUMAN|CD80_HUMAN
6952	7.1348E-11	4.2580E-9	26	1874	115	37534	defense response	HLAE_HUMAN|CAMP_HUMAN|TUSC2_HUMAN|THIO_HUMAN|FGF2_HUMAN|VCAM1_HUMAN|CD83_HUMAN|CD86_HUMAN|IFNA1_HUMAN|IRF6_HUMAN|IL27A_HUMAN|IL8_HUMAN|CD80_HUMAN|CSF1R_HUMAN|PK3CB_HUMAN|PRDX1_HUMAN|CD4_HUMAN|IL17D_HUMAN|FOS_HUMAN|PRG2_HUMAN|CXCR4_HUMAN|ATF1_HUMAN|CRK_HUMAN|NOS2_HUMAN|EGF_HUMAN|MBL2_HUMAN
51247	7.7186E-11	4.5162E-9	24	1587	115	37534	positive regulation of protein metabolic process	CSF1R_HUMAN|CAMP_HUMAN|IGF2_HUMAN|PK3CB_HUMAN|CD4_HUMAN|DDIT3_HUMAN|K1C17_HUMAN|FGF2_HUMAN|THIO_HUMAN|CCND1_HUMAN|CXCR4_HUMAN|CNTN2_HUMAN|MARK2_HUMAN|CD86_HUMAN|FGF13_HUMAN|CRK_HUMAN|SMAD7_HUMAN|FOXP3_HUMAN|IFNA1_HUMAN|EGF_HUMAN|IL8_HUMAN|IL27A_HUMAN|CD80_HUMAN|ANXA2_HUMAN
1901700	9.8393E-11	5.6463E-9	26	1902	115	37534	response to oxygen-containing compound	CAMP_HUMAN|PAX6_HUMAN|IGF2_HUMAN|MYOD1_HUMAN|PRDX1_HUMAN|PK3CB_HUMAN|JUNB_HUMAN|MYOG_HUMAN|PRL_HUMAN|TYY1_HUMAN|FOS_HUMAN|FGF2_HUMAN|THIO_HUMAN|VCAM1_HUMAN|CCND1_HUMAN|JUND_HUMAN|MMP2_HUMAN|MBP_HUMAN|CD86_HUMAN|ARSA_HUMAN|CRK_HUMAN|TY3H_HUMAN|NOS2_HUMAN|PPARA_HUMAN|PARP1_HUMAN|IL8_HUMAN
60255	1.1347E-10	6.3885E-9	59	8865	115	37534	regulation of macromolecule metabolic process	IGF2_HUMAN|MYOD1_HUMAN|CEBPZ_HUMAN|THIO_HUMAN|YBOX1_HUMAN|CD86_HUMAN|RAI1_HUMAN|FGF13_HUMAN|NGN3_HUMAN|NANO2_HUMAN|IRF6_HUMAN|PPARA_HUMAN|NAMPT_HUMAN|EPAS1_HUMAN|PAX6_HUMAN|PK3CB_HUMAN|K1C17_HUMAN|DDIT3_HUMAN|TYY1_HUMAN|PCNA_HUMAN|THB_HUMAN|CXCR4_HUMAN|WNK1_HUMAN|ATF1_HUMAN|BRD2_HUMAN|SP1_HUMAN|FOXP3_HUMAN|PARP1_HUMAN|GDNF_HUMAN|PYC_HUMAN|CAMP_HUMAN|SETD2_HUMAN|TCAL1_HUMAN|FGF2_HUMAN|JUND_HUMAN|C…
9888	1.6913E-10	9.3305E-9	29	2434	115	37534	tissue development	MYOD1_HUMAN|SETD2_HUMAN|FGF2_HUMAN|PTN_HUMAN|MMP2_HUMAN|ID2_HUMAN|SMAD7_HUMAN|NGN3_HUMAN|IRF6_HUMAN|CUX1_HUMAN|PPARA_HUMAN|PAX6_HUMAN|CSF1R_HUMAN|JUNB_HUMAN|MYOG_HUMAN|K1C17_HUMAN|VAMP5_HUMAN|PCNA_HUMAN|FOS_HUMAN|THB_HUMAN|CCND1_HUMAN|CXCR4_HUMAN|DAND5_HUMAN|RUNX2_HUMAN|RHOA_HUMAN|MYCN_HUMAN|PODXL_HUMAN|EGF_HUMAN|GDNF_HUMAN
45087	1.7198E-10	9.3305E-9	20	1107	115	37534	innate immune response	CSF1R_HUMAN|CAMP_HUMAN|HLAE_HUMAN|PRDX1_HUMAN|PK3CB_HUMAN|CD4_HUMAN|FOS_HUMAN|FGF2_HUMAN|THIO_HUMAN|VCAM1_HUMAN|ATF1_HUMAN|CD86_HUMAN|CRK_HUMAN|NOS2_HUMAN|IFNA1_HUMAN|IRF6_HUMAN|MBL2_HUMAN|EGF_HUMAN|IL27A_HUMAN|CD80_HUMAN
6955	1.9713E-10	1.0504E-8	25	1811	115	37534	immune response	CSF1R_HUMAN|CAMP_HUMAN|HLAE_HUMAN|PRDX1_HUMAN|PK3CB_HUMAN|CD4_HUMAN|FOS_HUMAN|FGF2_HUMAN|PRG2_HUMAN|THIO_HUMAN|VCAM1_HUMAN|ATF1_HUMAN|MBP_HUMAN|CD83_HUMAN|CD86_HUMAN|CRK_HUMAN|NOS2_HUMAN|FOXP3_HUMAN|IFNA1_HUMAN|IRF6_HUMAN|MBL2_HUMAN|EGF_HUMAN|IL8_HUMAN|IL27A_HUMAN|CD80_HUMAN
9607	2.5223E-10	1.3204E-8	19	1007	115	37534	response to biotic stimulus	CAMP_HUMAN|HLAE_HUMAN|JUNB_HUMAN|CD4_HUMAN|DDIT3_HUMAN|FOS_HUMAN|TUSC2_HUMAN|PRG2_HUMAN|VCAM1_HUMAN|JUND_HUMAN|CXCR4_HUMAN|CD86_HUMAN|TY3H_HUMAN|NOS2_HUMAN|FOXP3_HUMAN|IFNA1_HUMAN|MBL2_HUMAN|IL8_HUMAN|IL27A_HUMAN
8284	2.7811E-10	1.4308E-8	20	1138	115	37534	positive regulation of cell proliferation	CSF1R_HUMAN|CAMP_HUMAN|IGF2_HUMAN|HLAE_HUMAN|PAX6_HUMAN|FGF2_HUMAN|VCAM1_HUMAN|CCND1_HUMAN|PTN_HUMAN|RUNX2_HUMAN|CD86_HUMAN|ID2_HUMAN|MYCN_HUMAN|FOXP3_HUMAN|EGF_HUMAN|NAMPT_HUMAN|GDNF_HUMAN|GFAP_HUMAN|CD80_HUMAN|ANXA2_HUMAN
31323	2.9117E-10	1.4726E-8	61	9597	115	37534	regulation of cellular metabolic process	IGF2_HUMAN|MYOD1_HUMAN|CEBPZ_HUMAN|TUSC2_HUMAN|THIO_HUMAN|YBOX1_HUMAN|CD86_HUMAN|RAI1_HUMAN|FGF13_HUMAN|NGN3_HUMAN|NANO2_HUMAN|IRF6_HUMAN|PPARA_HUMAN|NAMPT_HUMAN|EPAS1_HUMAN|PAX6_HUMAN|PK3CB_HUMAN|K1C17_HUMAN|DDIT3_HUMAN|TYY1_HUMAN|PCNA_HUMAN|THB_HUMAN|CXCR4_HUMAN|WNK1_HUMAN|ATF1_HUMAN|BRD2_HUMAN|SP1_HUMAN|FOXP3_HUMAN|PARP1_HUMAN|GDNF_HUMAN|CAMP_HUMAN|LEPR_HUMAN|SETD2_HUMAN|TCAL1_HUMAN|AHSA1_HUMA…
33993	3.6507E-10	1.8156E-8	20	1156	115	37534	response to lipid	CAMP_HUMAN|PAX6_HUMAN|IGF2_HUMAN|MYOD1_HUMAN|JUNB_HUMAN|MYOG_HUMAN|PCNA_HUMAN|TYY1_HUMAN|FOS_HUMAN|THB_HUMAN|VCAM1_HUMAN|CCND1_HUMAN|JUND_HUMAN|MBP_HUMAN|CD86_HUMAN|ARSA_HUMAN|TY3H_HUMAN|NOS2_HUMAN|PPARA_HUMAN|IL8_HUMAN
19222	4.2096E-10	2.0592E-8	65	10780	115	37534	regulation of metabolic process	IGF2_HUMAN|MYOD1_HUMAN|CEBPZ_HUMAN|TUSC2_HUMAN|THIO_HUMAN|HSPB2_HUMAN|PTN_HUMAN|YBOX1_HUMAN|CD86_HUMAN|RAI1_HUMAN|FGF13_HUMAN|NGN3_HUMAN|NANO2_HUMAN|IRF6_HUMAN|PPARA_HUMAN|NAMPT_HUMAN|EPAS1_HUMAN|PAX6_HUMAN|PK3CB_HUMAN|K1C17_HUMAN|DDIT3_HUMAN|TYY1_HUMAN|PCNA_HUMAN|THB_HUMAN|CXCR4_HUMAN|WNK1_HUMAN|ATF1_HUMAN|BRD2_HUMAN|SP1_HUMAN|FOXP3_HUMAN|PARP1_HUMAN|GDNF_HUMAN|PYC_HUMAN|LEPR_HUMAN|CAMP_HUMAN|SE…
44271	5.5887E-10	2.6619E-8	37	4061	115	37534	cellular nitrogen compound biosynthetic process	MYOD1_HUMAN|SETD2_HUMAN|TCAL1_HUMAN|CEBPZ_HUMAN|RL23_HUMAN|THIO_HUMAN|JUND_HUMAN|YBOX1_HUMAN|ID2_HUMAN|TCP4_HUMAN|SMAD7_HUMAN|NGN3_HUMAN|IRF6_HUMAN|CUX1_HUMAN|PPARA_HUMAN|NAMPT_HUMAN|EPAS1_HUMAN|PAX6_HUMAN|JUNB_HUMAN|MYOG_HUMAN|DDIT3_HUMAN|TYY1_HUMAN|PCNA_HUMAN|SPSY_HUMAN|FOS_HUMAN|THB_HUMAN|CCND1_HUMAN|ATF1_HUMAN|BRD2_HUMAN|SP1_HUMAN|RUNX2_HUMAN|RL17_HUMAN|NOS2_HUMAN|FOXP3_HUMAN|PARP1_HUMAN|PSIP…
1775	5.6199E-10	2.6619E-8	18	934	115	37534	cell activation	IGF2_HUMAN|HLAE_HUMAN|PK3CB_HUMAN|CD4_HUMAN|PPIA_HUMAN|TUSC2_HUMAN|VCAM1_HUMAN|CXCR4_HUMAN|RUNX2_HUMAN|CD86_HUMAN|RHOA_HUMAN|ID2_HUMAN|CRK_HUMAN|FOXP3_HUMAN|IFNA1_HUMAN|EGF_HUMAN|IL8_HUMAN|CD80_HUMAN
80090	6.3099E-10	2.9420E-8	60	9502	115	37534	regulation of primary metabolic process	IGF2_HUMAN|MYOD1_HUMAN|CEBPZ_HUMAN|THIO_HUMAN|YBOX1_HUMAN|CD86_HUMAN|RAI1_HUMAN|FGF13_HUMAN|NGN3_HUMAN|NANO2_HUMAN|IRF6_HUMAN|PPARA_HUMAN|NAMPT_HUMAN|EPAS1_HUMAN|PAX6_HUMAN|PK3CB_HUMAN|K1C17_HUMAN|DDIT3_HUMAN|TYY1_HUMAN|PCNA_HUMAN|THB_HUMAN|CXCR4_HUMAN|WNK1_HUMAN|ATF1_HUMAN|BRD2_HUMAN|SP1_HUMAN|FOXP3_HUMAN|PARP1_HUMAN|GDNF_HUMAN|CAMP_HUMAN|LEPR_HUMAN|SETD2_HUMAN|TCAL1_HUMAN|AHSA1_HUMAN|FGF2_HUMAN…
44419	6.7269E-10	3.0414E-8	17	827	115	37534	interspecies interaction between organisms	CAMP_HUMAN|MMP1_HUMAN|CD4_HUMAN|RL23_HUMAN|PPIA_HUMAN|TUSC2_HUMAN|VCAM1_HUMAN|CXCR4_HUMAN|SP1_HUMAN|CD86_HUMAN|RL17_HUMAN|RHOA_HUMAN|NOS2_HUMAN|MBL2_HUMAN|PSIP1_HUMAN|PYC_HUMAN|CD80_HUMAN
44403	6.7269E-10	3.0414E-8	17	827	115	37534	symbiosis, encompassing mutualism through parasitism	CAMP_HUMAN|MMP1_HUMAN|CD4_HUMAN|RL23_HUMAN|PPIA_HUMAN|TUSC2_HUMAN|VCAM1_HUMAN|CXCR4_HUMAN|SP1_HUMAN|CD86_HUMAN|RL17_HUMAN|RHOA_HUMAN|NOS2_HUMAN|MBL2_HUMAN|PSIP1_HUMAN|PYC_HUMAN|CD80_HUMAN
9058	7.1265E-10	3.1739E-8	50	6983	115	37534	biosynthetic process	MYOD1_HUMAN|SETD2_HUMAN|RM23_HUMAN|INO1_HUMAN|TCAL1_HUMAN|LBR_HUMAN|CEBPZ_HUMAN|RL23_HUMAN|PPIA_HUMAN|FGF2_HUMAN|THIO_HUMAN|JUND_HUMAN|YBOX1_HUMAN|ID2_HUMAN|TCP4_HUMAN|SMAD7_HUMAN|TY3H_HUMAN|MUC5A_HUMAN|NGN3_HUMAN|IRF6_HUMAN|CUX1_HUMAN|RNH2A_HUMAN|PPARA_HUMAN|NAMPT_HUMAN|EPAS1_HUMAN|FAS_HUMAN|PAX6_HUMAN|PK3CB_HUMAN|JUNB_HUMAN|CD4_HUMAN|MYOG_HUMAN|PCNA_HUMAN|TYY1_HUMAN|DDIT3_HUMAN|SPSY_HUMAN|FOS_H…
10038	8.5358E-10	3.7457E-8	13	431	115	37534	response to metal ion	ID2_HUMAN|JUNB_HUMAN|MYOG_HUMAN|TY3H_HUMAN|PCNA_HUMAN|SYT1_HUMAN|FOS_HUMAN|VCAM1_HUMAN|CCND1_HUMAN|JUND_HUMAN|ATF1_HUMAN|MBP_HUMAN|CD86_HUMAN
51716	8.7671E-10	3.7915E-8	61	9847	115	37534	cellular response to stimulus	IGF2_HUMAN|MYOD1_HUMAN|HLAE_HUMAN|THIO_HUMAN|PTN_HUMAN|CD83_HUMAN|CD86_HUMAN|FGF13_HUMAN|TY3H_HUMAN|IRF6_HUMAN|PPARA_HUMAN|NAMPT_HUMAN|EPAS1_HUMAN|GFAP_HUMAN|PAX6_HUMAN|PK3CB_HUMAN|K1C17_HUMAN|DDIT3_HUMAN|TYY1_HUMAN|PCNA_HUMAN|THB_HUMAN|CXCR4_HUMAN|WNK1_HUMAN|ATF1_HUMAN|SP1_HUMAN|RHOA_HUMAN|FOXP3_HUMAN|PARP1_HUMAN|GDNF_HUMAN|CAMP_HUMAN|LEPR_HUMAN|SETD2_HUMAN|EPHB2_HUMAN|FGF2_HUMAN|VCAM1_HUMAN|NDR…
51707	9.1102E-10	3.8835E-8	18	963	115	37534	response to other organism	CAMP_HUMAN|HLAE_HUMAN|JUNB_HUMAN|CD4_HUMAN|FOS_HUMAN|TUSC2_HUMAN|PRG2_HUMAN|VCAM1_HUMAN|JUND_HUMAN|CXCR4_HUMAN|CD86_HUMAN|TY3H_HUMAN|NOS2_HUMAN|FOXP3_HUMAN|IFNA1_HUMAN|MBL2_HUMAN|IL8_HUMAN|IL27A_HUMAN
1901576	9.5030E-10	3.9940E-8	49	6799	115	37534	organic substance biosynthetic process	MYOD1_HUMAN|SETD2_HUMAN|RM23_HUMAN|INO1_HUMAN|TCAL1_HUMAN|LBR_HUMAN|CEBPZ_HUMAN|RL23_HUMAN|PPIA_HUMAN|FGF2_HUMAN|THIO_HUMAN|JUND_HUMAN|YBOX1_HUMAN|ID2_HUMAN|TCP4_HUMAN|SMAD7_HUMAN|TY3H_HUMAN|MUC5A_HUMAN|NGN3_HUMAN|IRF6_HUMAN|CUX1_HUMAN|RNH2A_HUMAN|PPARA_HUMAN|NAMPT_HUMAN|EPAS1_HUMAN|FAS_HUMAN|PAX6_HUMAN|PK3CB_HUMAN|JUNB_HUMAN|CD4_HUMAN|MYOG_HUMAN|PCNA_HUMAN|TYY1_HUMAN|DDIT3_HUMAN|SPSY_HUMAN|FOS_H…
44763	9.9431E-10	4.1208E-8	93	20158	115	37534	single-organism cellular process	IGF2_HUMAN|MYOD1_HUMAN|HLAE_HUMAN|RM23_HUMAN|PROC_HUMAN|RL23_HUMAN|TUSC2_HUMAN|THIO_HUMAN|PTN_HUMAN|CD83_HUMAN|MBP_HUMAN|CD86_HUMAN|CLGN_HUMAN|FGF13_HUMAN|TY3H_HUMAN|NGN3_HUMAN|NANO2_HUMAN|IRF6_HUMAN|PPARA_HUMAN|NAMPT_HUMAN|EPAS1_HUMAN|GFAP_HUMAN|HSP74_HUMAN|PAX6_HUMAN|MMP1_HUMAN|PK3CB_HUMAN|DCTN2_HUMAN|RN19A_HUMAN|PCNA_HUMAN|TYY1_HUMAN|DDIT3_HUMAN|VAMP5_HUMAN|K1C17_HUMAN|THB_HUMAN|WNK1_HUMAN|CXC…
44699	1.0876E-9	4.4458E-8	98	22170	115	37534	single-organism process	IGF2_HUMAN|MYOD1_HUMAN|CAH1_HUMAN|HLAE_HUMAN|RM23_HUMAN|PROC_HUMAN|RL23_HUMAN|TUSC2_HUMAN|THIO_HUMAN|PTN_HUMAN|CD83_HUMAN|MBP_HUMAN|YBOX1_HUMAN|CD86_HUMAN|RAI1_HUMAN|CLGN_HUMAN|FGF13_HUMAN|TY3H_HUMAN|NGN3_HUMAN|NANO2_HUMAN|IRF6_HUMAN|PPARA_HUMAN|NAMPT_HUMAN|EPAS1_HUMAN|GFAP_HUMAN|HSP74_HUMAN|MMP1_HUMAN|PAX6_HUMAN|PK3CB_HUMAN|DCTN2_HUMAN|RN19A_HUMAN|PCNA_HUMAN|TYY1_HUMAN|DDIT3_HUMAN|VAMP5_HUMAN|K1…
44249	1.2576E-9	5.0108E-8	48	6615	115	37534	cellular biosynthetic process	MYOD1_HUMAN|SETD2_HUMAN|RM23_HUMAN|INO1_HUMAN|TCAL1_HUMAN|CEBPZ_HUMAN|RL23_HUMAN|PPIA_HUMAN|FGF2_HUMAN|THIO_HUMAN|JUND_HUMAN|YBOX1_HUMAN|ID2_HUMAN|TCP4_HUMAN|SMAD7_HUMAN|TY3H_HUMAN|MUC5A_HUMAN|NGN3_HUMAN|IRF6_HUMAN|CUX1_HUMAN|RNH2A_HUMAN|PPARA_HUMAN|NAMPT_HUMAN|EPAS1_HUMAN|FAS_HUMAN|PAX6_HUMAN|PK3CB_HUMAN|JUNB_HUMAN|CD4_HUMAN|MYOG_HUMAN|PCNA_HUMAN|TYY1_HUMAN|DDIT3_HUMAN|SPSY_HUMAN|FOS_HUMAN|THB_H…
1901362	1.2594E-9	5.0108E-8	37	4181	115	37534	organic cyclic compound biosynthetic process	MYOD1_HUMAN|SETD2_HUMAN|TCAL1_HUMAN|LBR_HUMAN|CEBPZ_HUMAN|RL23_HUMAN|THIO_HUMAN|JUND_HUMAN|YBOX1_HUMAN|ID2_HUMAN|TCP4_HUMAN|SMAD7_HUMAN|TY3H_HUMAN|NGN3_HUMAN|IRF6_HUMAN|CUX1_HUMAN|PPARA_HUMAN|NAMPT_HUMAN|EPAS1_HUMAN|PAX6_HUMAN|JUNB_HUMAN|MYOG_HUMAN|DDIT3_HUMAN|TYY1_HUMAN|PCNA_HUMAN|FOS_HUMAN|THB_HUMAN|CCND1_HUMAN|ATF1_HUMAN|BRD2_HUMAN|SP1_HUMAN|RUNX2_HUMAN|RL17_HUMAN|FOXP3_HUMAN|PARP1_HUMAN|PSIP1…
19438	1.3938E-9	5.4610E-8	36	3993	115	37534	aromatic compound biosynthetic process	MYOD1_HUMAN|SETD2_HUMAN|TCAL1_HUMAN|CEBPZ_HUMAN|RL23_HUMAN|THIO_HUMAN|JUND_HUMAN|YBOX1_HUMAN|ID2_HUMAN|TCP4_HUMAN|SMAD7_HUMAN|TY3H_HUMAN|NGN3_HUMAN|IRF6_HUMAN|CUX1_HUMAN|PPARA_HUMAN|NAMPT_HUMAN|EPAS1_HUMAN|PAX6_HUMAN|JUNB_HUMAN|MYOG_HUMAN|DDIT3_HUMAN|TYY1_HUMAN|PCNA_HUMAN|FOS_HUMAN|THB_HUMAN|CCND1_HUMAN|ATF1_HUMAN|BRD2_HUMAN|SP1_HUMAN|RUNX2_HUMAN|RL17_HUMAN|FOXP3_HUMAN|PARP1_HUMAN|PSIP1_HUMAN|DPO…
10035	1.4092E-9	5.4610E-8	15	645	115	37534	response to inorganic substance	PRDX1_HUMAN|JUNB_HUMAN|MYOG_HUMAN|PCNA_HUMAN|FOS_HUMAN|VCAM1_HUMAN|CCND1_HUMAN|JUND_HUMAN|ATF1_HUMAN|MBP_HUMAN|CD86_HUMAN|ID2_HUMAN|TY3H_HUMAN|SYT1_HUMAN|PARP1_HUMAN
1934	1.5964E-9	6.1072E-8	18	998	115	37534	positive regulation of protein phosphorylation	CSF1R_HUMAN|CAMP_HUMAN|IGF2_HUMAN|PK3CB_HUMAN|CD4_HUMAN|DDIT3_HUMAN|FGF2_HUMAN|THIO_HUMAN|CCND1_HUMAN|CXCR4_HUMAN|MARK2_HUMAN|FGF13_HUMAN|CRK_HUMAN|IFNA1_HUMAN|EGF_HUMAN|IL8_HUMAN|CD80_HUMAN|ANXA2_HUMAN
31401	1.6695E-9	6.3061E-8	20	1263	115	37534	positive regulation of protein modification process	CSF1R_HUMAN|CAMP_HUMAN|IGF2_HUMAN|PK3CB_HUMAN|CD4_HUMAN|DDIT3_HUMAN|FGF2_HUMAN|THIO_HUMAN|CCND1_HUMAN|CXCR4_HUMAN|MARK2_HUMAN|FGF13_HUMAN|CRK_HUMAN|SMAD7_HUMAN|FOXP3_HUMAN|IFNA1_HUMAN|EGF_HUMAN|IL8_HUMAN|CD80_HUMAN|ANXA2_HUMAN
9617	1.8455E-9	6.8838E-8	15	658	115	37534	response to bacterium	CAMP_HUMAN|HLAE_HUMAN|JUNB_HUMAN|CD4_HUMAN|FOS_HUMAN|TUSC2_HUMAN|PRG2_HUMAN|VCAM1_HUMAN|JUND_HUMAN|CD86_HUMAN|TY3H_HUMAN|NOS2_HUMAN|MBL2_HUMAN|IL8_HUMAN|IL27A_HUMAN
34654	1.9984E-9	7.3067E-8	35	3845	115	37534	nucleobase-containing compound biosynthetic process	MYOD1_HUMAN|SETD2_HUMAN|TCAL1_HUMAN|CEBPZ_HUMAN|RL23_HUMAN|THIO_HUMAN|JUND_HUMAN|YBOX1_HUMAN|ID2_HUMAN|TCP4_HUMAN|SMAD7_HUMAN|NGN3_HUMAN|IRF6_HUMAN|CUX1_HUMAN|PPARA_HUMAN|NAMPT_HUMAN|EPAS1_HUMAN|PAX6_HUMAN|JUNB_HUMAN|MYOG_HUMAN|DDIT3_HUMAN|TYY1_HUMAN|PCNA_HUMAN|FOS_HUMAN|THB_HUMAN|CCND1_HUMAN|ATF1_HUMAN|BRD2_HUMAN|SP1_HUMAN|RUNX2_HUMAN|RL17_HUMAN|FOXP3_HUMAN|PARP1_HUMAN|PSIP1_HUMAN|DPOD4_HUMAN
45596	2.0250E-9	7.3067E-8	17	890	115	37534	negative regulation of cell differentiation	PAX6_HUMAN|EPHB2_HUMAN|DDIT3_HUMAN|FGF2_HUMAN|CCND1_HUMAN|CNTN2_HUMAN|MBP_HUMAN|YBOX1_HUMAN|ID2_HUMAN|RHOA_HUMAN|FGF13_HUMAN|MYCN_HUMAN|SMAD7_HUMAN|FOXP3_HUMAN|NANO2_HUMAN|PPARA_HUMAN|EPAS1_HUMAN
32270	2.0324E-9	7.3067E-8	21	1418	115	37534	positive regulation of cellular protein metabolic process	CSF1R_HUMAN|CAMP_HUMAN|IGF2_HUMAN|PK3CB_HUMAN|CD4_HUMAN|DDIT3_HUMAN|K1C17_HUMAN|FGF2_HUMAN|THIO_HUMAN|CCND1_HUMAN|CXCR4_HUMAN|MARK2_HUMAN|FGF13_HUMAN|CRK_HUMAN|SMAD7_HUMAN|FOXP3_HUMAN|IFNA1_HUMAN|EGF_HUMAN|IL8_HUMAN|CD80_HUMAN|ANXA2_HUMAN
48583	2.1046E-9	7.4763E-8	39	4679	115	37534	regulation of response to stimulus	MYOD1_HUMAN|IGF2_HUMAN|HLAE_HUMAN|PROC_HUMAN|FGF2_HUMAN|THIO_HUMAN|VCAM1_HUMAN|NDRG2_HUMAN|CNTN2_HUMAN|MMP2_HUMAN|CD86_HUMAN|SMAD7_HUMAN|IFNA1_HUMAN|PPARA_HUMAN|IL27A_HUMAN|IL8_HUMAN|CD80_HUMAN|CSF1R_HUMAN|PRDX1_HUMAN|PK3CB_HUMAN|CD4_HUMAN|MYOG_HUMAN|PRL_HUMAN|DDIT3_HUMAN|FOS_HUMAN|CCND1_HUMAN|CXCR4_HUMAN|ATF1_HUMAN|OBRG_HUMAN|DAND5_HUMAN|RUNX2_HUMAN|RHOA_HUMAN|CRK_HUMAN|FOXP3_HUMAN|PARP1_HUMAN|M…
42327	2.2449E-9	7.8809E-8	18	1020	115	37534	positive regulation of phosphorylation	CSF1R_HUMAN|CAMP_HUMAN|IGF2_HUMAN|PK3CB_HUMAN|CD4_HUMAN|DDIT3_HUMAN|FGF2_HUMAN|THIO_HUMAN|CCND1_HUMAN|CXCR4_HUMAN|MARK2_HUMAN|FGF13_HUMAN|CRK_HUMAN|IFNA1_HUMAN|EGF_HUMAN|IL8_HUMAN|CD80_HUMAN|ANXA2_HUMAN
32774	2.6824E-9	9.3073E-8	32	3300	115	37534	RNA biosynthetic process	MYOD1_HUMAN|SETD2_HUMAN|TCAL1_HUMAN|CEBPZ_HUMAN|RL23_HUMAN|THIO_HUMAN|JUND_HUMAN|YBOX1_HUMAN|ID2_HUMAN|TCP4_HUMAN|SMAD7_HUMAN|NGN3_HUMAN|IRF6_HUMAN|CUX1_HUMAN|PPARA_HUMAN|EPAS1_HUMAN|PAX6_HUMAN|JUNB_HUMAN|MYOG_HUMAN|DDIT3_HUMAN|TYY1_HUMAN|FOS_HUMAN|THB_HUMAN|CCND1_HUMAN|ATF1_HUMAN|BRD2_HUMAN|SP1_HUMAN|RUNX2_HUMAN|RL17_HUMAN|FOXP3_HUMAN|PARP1_HUMAN|PSIP1_HUMAN
72359	4.4328E-9	1.5031E-7	19	1199	115	37534	circulatory system development	PAX6_HUMAN|SETD2_HUMAN|JUNB_HUMAN|EPHB2_HUMAN|PCNA_HUMAN|DDIT3_HUMAN|FGF2_HUMAN|VCAM1_HUMAN|CXCR4_HUMAN|MMP2_HUMAN|DAND5_HUMAN|ID2_HUMAN|SMAD7_HUMAN|TY3H_HUMAN|PPARA_HUMAN|EGF_HUMAN|IL8_HUMAN|EPAS1_HUMAN|ANXA2_HUMAN
72358	4.4328E-9	1.5031E-7	19	1199	115	37534	cardiovascular system development	PAX6_HUMAN|SETD2_HUMAN|JUNB_HUMAN|EPHB2_HUMAN|PCNA_HUMAN|DDIT3_HUMAN|FGF2_HUMAN|VCAM1_HUMAN|CXCR4_HUMAN|MMP2_HUMAN|DAND5_HUMAN|ID2_HUMAN|SMAD7_HUMAN|TY3H_HUMAN|PPARA_HUMAN|EGF_HUMAN|IL8_HUMAN|EPAS1_HUMAN|ANXA2_HUMAN
1932	4.7383E-9	1.5887E-7	21	1488	115	37534	regulation of protein phosphorylation	CSF1R_HUMAN|CAMP_HUMAN|IGF2_HUMAN|PAX6_HUMAN|PK3CB_HUMAN|CD4_HUMAN|DDIT3_HUMAN|FGF2_HUMAN|THIO_HUMAN|CCND1_HUMAN|WNK1_HUMAN|CXCR4_HUMAN|MARK2_HUMAN|FGF13_HUMAN|CRK_HUMAN|SMAD7_HUMAN|IFNA1_HUMAN|EGF_HUMAN|IL8_HUMAN|CD80_HUMAN|ANXA2_HUMAN
9889	5.6348E-9	1.8683E-7	49	7158	115	37534	regulation of biosynthetic process	LEPR_HUMAN|MYOD1_HUMAN|IGF2_HUMAN|SETD2_HUMAN|TCAL1_HUMAN|CEBPZ_HUMAN|FGF2_HUMAN|THIO_HUMAN|JUND_HUMAN|YBOX1_HUMAN|CD86_HUMAN|ID2_HUMAN|RAI1_HUMAN|TCP4_HUMAN|SMAD7_HUMAN|IFNA1_HUMAN|NGN3_HUMAN|IRF6_HUMAN|NANO2_HUMAN|CUX1_HUMAN|PPARA_HUMAN|NAMPT_HUMAN|IL27A_HUMAN|EPAS1_HUMAN|CD80_HUMAN|PAX6_HUMAN|JUNB_HUMAN|COLI_HUMAN|CD4_HUMAN|MYOG_HUMAN|PCNA_HUMAN|TYY1_HUMAN|DDIT3_HUMAN|K1C17_HUMAN|FOS_HUMAN|THB…
18130	5.9629E-9	1.9553E-7	35	4009	115	37534	heterocycle biosynthetic process	MYOD1_HUMAN|SETD2_HUMAN|TCAL1_HUMAN|CEBPZ_HUMAN|RL23_HUMAN|THIO_HUMAN|JUND_HUMAN|YBOX1_HUMAN|ID2_HUMAN|TCP4_HUMAN|SMAD7_HUMAN|NGN3_HUMAN|IRF6_HUMAN|CUX1_HUMAN|PPARA_HUMAN|NAMPT_HUMAN|EPAS1_HUMAN|PAX6_HUMAN|JUNB_HUMAN|MYOG_HUMAN|DDIT3_HUMAN|TYY1_HUMAN|PCNA_HUMAN|FOS_HUMAN|THB_HUMAN|CCND1_HUMAN|ATF1_HUMAN|BRD2_HUMAN|SP1_HUMAN|RUNX2_HUMAN|RL17_HUMAN|FOXP3_HUMAN|PARP1_HUMAN|PSIP1_HUMAN|DPOD4_HUMAN
48523	7.2014E-9	2.3358E-7	42	5553	115	37534	negative regulation of cellular process	LEPR_HUMAN|TCAL1_HUMAN|EPHB2_HUMAN|PROC_HUMAN|FGF2_HUMAN|THIO_HUMAN|NDRG2_HUMAN|JUND_HUMAN|CNTN2_HUMAN|MBP_HUMAN|YBOX1_HUMAN|ID2_HUMAN|FGF13_HUMAN|SMAD7_HUMAN|NGN3_HUMAN|NANO2_HUMAN|IRF6_HUMAN|CUX1_HUMAN|PPARA_HUMAN|IL8_HUMAN|EPAS1_HUMAN|GFAP_HUMAN|PAX6_HUMAN|JUNB_HUMAN|MYOG_HUMAN|TYY1_HUMAN|DDIT3_HUMAN|THB_HUMAN|CCND1_HUMAN|WNK1_HUMAN|OBRG_HUMAN|DAND5_HUMAN|RUNX2_HUMAN|RHOA_HUMAN|MYCN_HUMAN|FOXP…
60284	7.6189E-9	2.4446E-7	19	1240	115	37534	regulation of cell development	MYOD1_HUMAN|PAX6_HUMAN|MYOG_HUMAN|EPHB2_HUMAN|DDIT3_HUMAN|CXCR4_HUMAN|CNTN2_HUMAN|ATF1_HUMAN|MARK2_HUMAN|MBP_HUMAN|RHOA_HUMAN|ID2_HUMAN|FGF13_HUMAN|MYCN_HUMAN|SMAD7_HUMAN|NGN3_HUMAN|CUX1_HUMAN|GDNF_HUMAN|GFAP_HUMAN
51246	7.8486E-9	2.4915E-7	28	2695	115	37534	regulation of protein metabolic process	IGF2_HUMAN|CAMP_HUMAN|THIO_HUMAN|FGF2_HUMAN|MARK2_HUMAN|CNTN2_HUMAN|CD86_HUMAN|FGF13_HUMAN|SMAD7_HUMAN|IFNA1_HUMAN|NANO2_HUMAN|IL27A_HUMAN|IL8_HUMAN|CD80_HUMAN|CSF1R_HUMAN|PAX6_HUMAN|PK3CB_HUMAN|CD4_HUMAN|K1C17_HUMAN|DDIT3_HUMAN|CCND1_HUMAN|CXCR4_HUMAN|WNK1_HUMAN|CRK_HUMAN|NOS2_HUMAN|FOXP3_HUMAN|EGF_HUMAN|ANXA2_HUMAN
9605	8.1253E-9	2.5522E-7	23	1845	115	37534	response to external stimulus	IGF2_HUMAN|MYOD1_HUMAN|PAX6_HUMAN|JUNB_HUMAN|PK3CB_HUMAN|COLI_HUMAN|EPHB2_HUMAN|DDIT3_HUMAN|FOS_HUMAN|FGF2_HUMAN|VCAM1_HUMAN|CCND1_HUMAN|JUND_HUMAN|CXCR4_HUMAN|CNTN2_HUMAN|MMP2_HUMAN|RHOA_HUMAN|ARSA_HUMAN|ID2_HUMAN|TY3H_HUMAN|PPARA_HUMAN|IL8_HUMAN|GDNF_HUMAN
34645	8.5650E-9	2.6623E-7	40	5136	115	37534	cellular macromolecule biosynthetic process	MYOD1_HUMAN|SETD2_HUMAN|RM23_HUMAN|TCAL1_HUMAN|CEBPZ_HUMAN|RL23_HUMAN|PPIA_HUMAN|THIO_HUMAN|JUND_HUMAN|YBOX1_HUMAN|ID2_HUMAN|TCP4_HUMAN|SMAD7_HUMAN|MUC5A_HUMAN|NGN3_HUMAN|IRF6_HUMAN|RNH2A_HUMAN|CUX1_HUMAN|PPARA_HUMAN|EPAS1_HUMAN|PAX6_HUMAN|JUNB_HUMAN|CD4_HUMAN|MYOG_HUMAN|PCNA_HUMAN|TYY1_HUMAN|DDIT3_HUMAN|FOS_HUMAN|THB_HUMAN|CCND1_HUMAN|ATF1_HUMAN|BRD2_HUMAN|SP1_HUMAN|RUNX2_HUMAN|RL17_HUMAN|FOXP3_…
45860	9.7343E-9	2.9945E-7	14	633	115	37534	positive regulation of protein kinase activity	IGF2_HUMAN|CSF1R_HUMAN|PK3CB_HUMAN|CD4_HUMAN|DDIT3_HUMAN|THIO_HUMAN|FGF2_HUMAN|CCND1_HUMAN|CXCR4_HUMAN|MARK2_HUMAN|FGF13_HUMAN|CRK_HUMAN|EGF_HUMAN|IL8_HUMAN
1901701	1.1389E-8	3.4679E-7	18	1133	115	37534	cellular response to oxygen-containing compound	IGF2_HUMAN|MYOD1_HUMAN|PAX6_HUMAN|CAMP_HUMAN|PRDX1_HUMAN|PK3CB_HUMAN|MYOG_HUMAN|PRL_HUMAN|FOS_HUMAN|FGF2_HUMAN|VCAM1_HUMAN|MMP2_HUMAN|CD86_HUMAN|CRK_HUMAN|TY3H_HUMAN|NOS2_HUMAN|PARP1_HUMAN|IL8_HUMAN
2521	1.1750E-8	3.5038E-7	12	439	115	37534	leukocyte differentiation	CSF1R_HUMAN|ID2_HUMAN|JUNB_HUMAN|CD4_HUMAN|FOXP3_HUMAN|IFNA1_HUMAN|TUSC2_HUMAN|PARP1_HUMAN|VCAM1_HUMAN|RUNX2_HUMAN|CD86_HUMAN|ANXA2_HUMAN
45937	1.1859E-8	3.5038E-7	18	1136	115	37534	positive regulation of phosphate metabolic process	CSF1R_HUMAN|CAMP_HUMAN|IGF2_HUMAN|PK3CB_HUMAN|CD4_HUMAN|DDIT3_HUMAN|FGF2_HUMAN|THIO_HUMAN|CCND1_HUMAN|CXCR4_HUMAN|MARK2_HUMAN|FGF13_HUMAN|CRK_HUMAN|IFNA1_HUMAN|EGF_HUMAN|IL8_HUMAN|CD80_HUMAN|ANXA2_HUMAN
10562	1.1859E-8	3.5038E-7	18	1136	115	37534	positive regulation of phosphorus metabolic process	CSF1R_HUMAN|CAMP_HUMAN|IGF2_HUMAN|PK3CB_HUMAN|CD4_HUMAN|DDIT3_HUMAN|FGF2_HUMAN|THIO_HUMAN|CCND1_HUMAN|CXCR4_HUMAN|MARK2_HUMAN|FGF13_HUMAN|CRK_HUMAN|IFNA1_HUMAN|EGF_HUMAN|IL8_HUMAN|CD80_HUMAN|ANXA2_HUMAN
31326	1.3329E-8	3.8994E-7	48	7095	115	37534	regulation of cellular biosynthetic process	LEPR_HUMAN|MYOD1_HUMAN|IGF2_HUMAN|SETD2_HUMAN|TCAL1_HUMAN|CEBPZ_HUMAN|FGF2_HUMAN|THIO_HUMAN|JUND_HUMAN|YBOX1_HUMAN|CD86_HUMAN|ID2_HUMAN|RAI1_HUMAN|TCP4_HUMAN|SMAD7_HUMAN|NGN3_HUMAN|NANO2_HUMAN|IRF6_HUMAN|CUX1_HUMAN|PPARA_HUMAN|NAMPT_HUMAN|IL27A_HUMAN|EPAS1_HUMAN|CD80_HUMAN|PAX6_HUMAN|JUNB_HUMAN|COLI_HUMAN|CD4_HUMAN|MYOG_HUMAN|PCNA_HUMAN|TYY1_HUMAN|DDIT3_HUMAN|K1C17_HUMAN|FOS_HUMAN|THB_HUMAN|CCND1…
9059	1.5023E-8	4.3523E-7	40	5238	115	37534	macromolecule biosynthetic process	MYOD1_HUMAN|SETD2_HUMAN|RM23_HUMAN|TCAL1_HUMAN|CEBPZ_HUMAN|RL23_HUMAN|PPIA_HUMAN|THIO_HUMAN|JUND_HUMAN|YBOX1_HUMAN|ID2_HUMAN|TCP4_HUMAN|SMAD7_HUMAN|MUC5A_HUMAN|NGN3_HUMAN|IRF6_HUMAN|RNH2A_HUMAN|CUX1_HUMAN|PPARA_HUMAN|EPAS1_HUMAN|PAX6_HUMAN|JUNB_HUMAN|CD4_HUMAN|MYOG_HUMAN|PCNA_HUMAN|TYY1_HUMAN|DDIT3_HUMAN|FOS_HUMAN|THB_HUMAN|CCND1_HUMAN|ATF1_HUMAN|BRD2_HUMAN|SP1_HUMAN|RUNX2_HUMAN|RL17_HUMAN|FOXP3_…
10556	1.5469E-8	4.4384E-7	47	6882	115	37534	regulation of macromolecule biosynthetic process	MYOD1_HUMAN|IGF2_HUMAN|SETD2_HUMAN|TCAL1_HUMAN|CEBPZ_HUMAN|FGF2_HUMAN|THIO_HUMAN|JUND_HUMAN|YBOX1_HUMAN|CD86_HUMAN|ID2_HUMAN|RAI1_HUMAN|TCP4_HUMAN|SMAD7_HUMAN|IFNA1_HUMAN|NGN3_HUMAN|NANO2_HUMAN|IRF6_HUMAN|CUX1_HUMAN|PPARA_HUMAN|NAMPT_HUMAN|IL27A_HUMAN|EPAS1_HUMAN|CD80_HUMAN|PAX6_HUMAN|JUNB_HUMAN|COLI_HUMAN|CD4_HUMAN|MYOG_HUMAN|PCNA_HUMAN|TYY1_HUMAN|DDIT3_HUMAN|K1C17_HUMAN|FOS_HUMAN|THB_HUMAN|CCND…
9725	1.6812E-8	4.7777E-7	19	1303	115	37534	response to hormone stimulus	IGF2_HUMAN|MYOD1_HUMAN|PAX6_HUMAN|JUNB_HUMAN|PK3CB_HUMAN|MYOG_HUMAN|PRL_HUMAN|TYY1_HUMAN|FOS_HUMAN|FGF2_HUMAN|THB_HUMAN|CCND1_HUMAN|JUND_HUMAN|MBP_HUMAN|ARSA_HUMAN|CRK_HUMAN|TY3H_HUMAN|PPARA_HUMAN|PARP1_HUMAN
6351	1.7435E-8	4.9081E-7	30	3174	115	37534	transcription, DNA-dependent	MYOD1_HUMAN|SETD2_HUMAN|TCAL1_HUMAN|CEBPZ_HUMAN|THIO_HUMAN|JUND_HUMAN|YBOX1_HUMAN|ID2_HUMAN|TCP4_HUMAN|SMAD7_HUMAN|NGN3_HUMAN|IRF6_HUMAN|CUX1_HUMAN|PPARA_HUMAN|EPAS1_HUMAN|PAX6_HUMAN|JUNB_HUMAN|MYOG_HUMAN|DDIT3_HUMAN|TYY1_HUMAN|FOS_HUMAN|THB_HUMAN|CCND1_HUMAN|ATF1_HUMAN|BRD2_HUMAN|SP1_HUMAN|RUNX2_HUMAN|FOXP3_HUMAN|PARP1_HUMAN|PSIP1_HUMAN
42325	1.7961E-8	4.9813E-7	21	1607	115	37534	regulation of phosphorylation	CSF1R_HUMAN|CAMP_HUMAN|IGF2_HUMAN|PAX6_HUMAN|PK3CB_HUMAN|CD4_HUMAN|DDIT3_HUMAN|FGF2_HUMAN|THIO_HUMAN|CCND1_HUMAN|WNK1_HUMAN|CXCR4_HUMAN|MARK2_HUMAN|FGF13_HUMAN|CRK_HUMAN|SMAD7_HUMAN|IFNA1_HUMAN|EGF_HUMAN|IL8_HUMAN|CD80_HUMAN|ANXA2_HUMAN
33674	1.8029E-8	4.9813E-7	14	665	115	37534	positive regulation of kinase activity	IGF2_HUMAN|CSF1R_HUMAN|PK3CB_HUMAN|CD4_HUMAN|DDIT3_HUMAN|THIO_HUMAN|FGF2_HUMAN|CCND1_HUMAN|CXCR4_HUMAN|MARK2_HUMAN|FGF13_HUMAN|CRK_HUMAN|EGF_HUMAN|IL8_HUMAN
7154	2.0018E-8	5.4801E-7	54	8714	115	37534	cell communication	HLAE_HUMAN|IGF2_HUMAN|MYOD1_HUMAN|THIO_HUMAN|TUSC2_HUMAN|PTN_HUMAN|CD83_HUMAN|MBP_HUMAN|CD86_HUMAN|FGF13_HUMAN|TY3H_HUMAN|IRF6_HUMAN|PPARA_HUMAN|NAMPT_HUMAN|EPAS1_HUMAN|PAX6_HUMAN|PK3CB_HUMAN|K1C17_HUMAN|VAMP5_HUMAN|DDIT3_HUMAN|THB_HUMAN|CXCR4_HUMAN|WNK1_HUMAN|ATF1_HUMAN|SP1_HUMAN|RHOA_HUMAN|FOXP3_HUMAN|PARP1_HUMAN|GDNF_HUMAN|LEPR_HUMAN|EPHB2_HUMAN|FGF2_HUMAN|VCAM1_HUMAN|NDRG2_HUMAN|MARK2_HUMAN|C…
122	2.0930E-8	5.6776E-7	17	1043	115	37534	negative regulation of transcription from RNA polymerase II promoter	PAX6_HUMAN|JUNB_HUMAN|TCAL1_HUMAN|DDIT3_HUMAN|TYY1_HUMAN|THIO_HUMAN|THB_HUMAN|CCND1_HUMAN|JUND_HUMAN|YBOX1_HUMAN|ID2_HUMAN|SMAD7_HUMAN|FOXP3_HUMAN|NGN3_HUMAN|CUX1_HUMAN|PPARA_HUMAN|PARP1_HUMAN
51347	2.4228E-8	6.5131E-7	14	681	115	37534	positive regulation of transferase activity	IGF2_HUMAN|CSF1R_HUMAN|PK3CB_HUMAN|CD4_HUMAN|DDIT3_HUMAN|THIO_HUMAN|FGF2_HUMAN|CCND1_HUMAN|CXCR4_HUMAN|MARK2_HUMAN|FGF13_HUMAN|CRK_HUMAN|EGF_HUMAN|IL8_HUMAN
51128	2.6369E-8	7.0255E-7	27	2666	115	37534	regulation of cellular component organization	MYOD1_HUMAN|IGF2_HUMAN|EPHB2_HUMAN|MARK2_HUMAN|CNTN2_HUMAN|MBP_HUMAN|FGF13_HUMAN|SMAD7_HUMAN|SYT1_HUMAN|NGN3_HUMAN|CUX1_HUMAN|GFAP_HUMAN|CSF1R_HUMAN|PAX6_HUMAN|MMP1_HUMAN|PK3CB_HUMAN|MYOG_HUMAN|K1C17_HUMAN|ATF1_HUMAN|RHOA_HUMAN|CRK_HUMAN|FOXP3_HUMAN|PODXL_HUMAN|EGF_HUMAN|MBL2_HUMAN|GDNF_HUMAN|ANXA2_HUMAN
44700	3.0762E-8	8.0521E-7	53	8555	115	37534	single organism signaling	HLAE_HUMAN|IGF2_HUMAN|THIO_HUMAN|TUSC2_HUMAN|MBP_HUMAN|PTN_HUMAN|CD83_HUMAN|CD86_HUMAN|FGF13_HUMAN|TY3H_HUMAN|IRF6_HUMAN|PPARA_HUMAN|NAMPT_HUMAN|EPAS1_HUMAN|PAX6_HUMAN|PK3CB_HUMAN|K1C17_HUMAN|VAMP5_HUMAN|DDIT3_HUMAN|THB_HUMAN|CXCR4_HUMAN|WNK1_HUMAN|ATF1_HUMAN|SP1_HUMAN|RHOA_HUMAN|FOXP3_HUMAN|PARP1_HUMAN|GDNF_HUMAN|LEPR_HUMAN|EPHB2_HUMAN|FGF2_HUMAN|VCAM1_HUMAN|NDRG2_HUMAN|MARK2_HUMAN|CNTN2_HUMAN|M…
23052	3.0762E-8	8.0521E-7	53	8555	115	37534	signaling	HLAE_HUMAN|IGF2_HUMAN|THIO_HUMAN|TUSC2_HUMAN|MBP_HUMAN|PTN_HUMAN|CD83_HUMAN|CD86_HUMAN|FGF13_HUMAN|TY3H_HUMAN|IRF6_HUMAN|PPARA_HUMAN|NAMPT_HUMAN|EPAS1_HUMAN|PAX6_HUMAN|PK3CB_HUMAN|K1C17_HUMAN|VAMP5_HUMAN|DDIT3_HUMAN|THB_HUMAN|CXCR4_HUMAN|WNK1_HUMAN|ATF1_HUMAN|SP1_HUMAN|RHOA_HUMAN|FOXP3_HUMAN|PARP1_HUMAN|GDNF_HUMAN|LEPR_HUMAN|EPHB2_HUMAN|FGF2_HUMAN|VCAM1_HUMAN|NDRG2_HUMAN|MARK2_HUMAN|CNTN2_HUMAN|M…
65007	3.4809E-8	9.0321E-7	89	19755	115	37534	biological regulation	IGF2_HUMAN|MYOD1_HUMAN|HLAE_HUMAN|PROC_HUMAN|CEBPZ_HUMAN|TUSC2_HUMAN|THIO_HUMAN|HSPB2_HUMAN|PTN_HUMAN|CD83_HUMAN|MBP_HUMAN|YBOX1_HUMAN|CD86_HUMAN|RAI1_HUMAN|FGF13_HUMAN|TY3H_HUMAN|NGN3_HUMAN|NANO2_HUMAN|IRF6_HUMAN|PPARA_HUMAN|NAMPT_HUMAN|EPAS1_HUMAN|GFAP_HUMAN|MMP1_HUMAN|PAX6_HUMAN|PK3CB_HUMAN|PCNA_HUMAN|TYY1_HUMAN|DDIT3_HUMAN|VAMP5_HUMAN|K1C17_HUMAN|PRG2_HUMAN|THB_HUMAN|WNK1_HUMAN|CXCR4_HUMAN|AT…
7166	4.1472E-8	1.0653E-6	36	4540	115	37534	cell surface receptor signaling pathway	IGF2_HUMAN|HLAE_HUMAN|LEPR_HUMAN|EPHB2_HUMAN|FGF2_HUMAN|VCAM1_HUMAN|NDRG2_HUMAN|MARK2_HUMAN|MMP2_HUMAN|PTN_HUMAN|CD86_HUMAN|TCP4_HUMAN|SMAD7_HUMAN|IFNA1_HUMAN|IRF6_HUMAN|IL8_HUMAN|CD80_HUMAN|CSF1R_HUMAN|PAX6_HUMAN|JUNB_HUMAN|PK3CB_HUMAN|COLI_HUMAN|CD4_HUMAN|PRL_HUMAN|DDIT3_HUMAN|FOS_HUMAN|CCND1_HUMAN|CXCR4_HUMAN|ATF1_HUMAN|SP1_HUMAN|RUNX2_HUMAN|RHOA_HUMAN|CRK_HUMAN|FOXP3_HUMAN|EGF_HUMAN|PARP1_HUM…
34097	4.1768E-8	1.0653E-6	16	960	115	37534	response to cytokine stimulus	CSF1R_HUMAN|LEPR_HUMAN|HLAE_HUMAN|CAMP_HUMAN|JUNB_HUMAN|FOS_HUMAN|VCAM1_HUMAN|JUND_HUMAN|CXCR4_HUMAN|MBP_HUMAN|CD86_HUMAN|NOS2_HUMAN|IFNA1_HUMAN|IRF6_HUMAN|IL8_HUMAN|FAS_HUMAN
31399	4.9879E-8	1.2613E-6	22	1869	115	37534	regulation of protein modification process	CSF1R_HUMAN|CAMP_HUMAN|IGF2_HUMAN|PAX6_HUMAN|PK3CB_HUMAN|CD4_HUMAN|DDIT3_HUMAN|FGF2_HUMAN|THIO_HUMAN|CCND1_HUMAN|WNK1_HUMAN|CXCR4_HUMAN|MARK2_HUMAN|FGF13_HUMAN|CRK_HUMAN|SMAD7_HUMAN|FOXP3_HUMAN|IFNA1_HUMAN|EGF_HUMAN|IL8_HUMAN|CD80_HUMAN|ANXA2_HUMAN
51093	5.2716E-8	1.3219E-6	17	1112	115	37534	negative regulation of developmental process	PAX6_HUMAN|EPHB2_HUMAN|DDIT3_HUMAN|FGF2_HUMAN|CCND1_HUMAN|CNTN2_HUMAN|MBP_HUMAN|YBOX1_HUMAN|ID2_HUMAN|RHOA_HUMAN|FGF13_HUMAN|MYCN_HUMAN|SMAD7_HUMAN|FOXP3_HUMAN|NANO2_HUMAN|PPARA_HUMAN|EPAS1_HUMAN
50789	5.6405E-8	1.4026E-6	86	18828	115	37534	regulation of biological process	IGF2_HUMAN|MYOD1_HUMAN|HLAE_HUMAN|PROC_HUMAN|CEBPZ_HUMAN|TUSC2_HUMAN|THIO_HUMAN|HSPB2_HUMAN|PTN_HUMAN|CD83_HUMAN|MBP_HUMAN|YBOX1_HUMAN|CD86_HUMAN|RAI1_HUMAN|FGF13_HUMAN|TY3H_HUMAN|NGN3_HUMAN|NANO2_HUMAN|IRF6_HUMAN|PPARA_HUMAN|NAMPT_HUMAN|EPAS1_HUMAN|GFAP_HUMAN|MMP1_HUMAN|PAX6_HUMAN|PK3CB_HUMAN|PCNA_HUMAN|TYY1_HUMAN|DDIT3_HUMAN|K1C17_HUMAN|PRG2_HUMAN|THB_HUMAN|WNK1_HUMAN|CXCR4_HUMAN|ATF1_HUMAN|BRD…
8283	6.1871E-8	1.5258E-6	16	988	115	37534	cell proliferation	CSF1R_HUMAN|PAX6_HUMAN|PRDX1_HUMAN|DCTN2_HUMAN|JUNB_HUMAN|PRL_HUMAN|PCNA_HUMAN|TUSC2_HUMAN|THIO_HUMAN|CCND1_HUMAN|CXCR4_HUMAN|CD86_HUMAN|ID2_HUMAN|FGF13_HUMAN|IFNA1_HUMAN|IRF6_HUMAN
51851	8.6426E-8	2.1139E-6	5	36	115	37534	modification by host of symbiont morphology or physiology	CAMP_HUMAN|TUSC2_HUMAN|MBL2_HUMAN|SP1_HUMAN|PYC_HUMAN
16043	1.0085E-7	2.4467E-6	48	7551	115	37534	cellular component organization	CAMP_HUMAN|MYOD1_HUMAN|SETD2_HUMAN|RM23_HUMAN|EPHB2_HUMAN|RL23_HUMAN|SSA27_HUMAN|PPIA_HUMAN|FGF2_HUMAN|VCAM1_HUMAN|CNTN2_HUMAN|MMP2_HUMAN|MBP_HUMAN|CLGN_HUMAN|FGF13_HUMAN|SMAD7_HUMAN|SYT1_HUMAN|MUC5A_HUMAN|PDIP2_HUMAN|EPAS1_HUMAN|GFAP_HUMAN|DCTN6_HUMAN|HSP74_HUMAN|CSF1R_HUMAN|PAX6_HUMAN|MMP1_HUMAN|DCTN2_HUMAN|RN19A_HUMAN|PCNA_HUMAN|TYY1_HUMAN|K1C17_HUMAN|VAMP5_HUMAN|CCND1_HUMAN|CXCR4_HUMAN|ATF1_H…
10468	1.1474E-7	2.7612E-6	47	7329	115	37534	regulation of gene expression	MYOD1_HUMAN|IGF2_HUMAN|SETD2_HUMAN|TCAL1_HUMAN|CEBPZ_HUMAN|FGF2_HUMAN|THIO_HUMAN|JUND_HUMAN|CNTN2_HUMAN|YBOX1_HUMAN|CD86_HUMAN|ID2_HUMAN|RAI1_HUMAN|TCP4_HUMAN|SMAD7_HUMAN|NGN3_HUMAN|NANO2_HUMAN|IRF6_HUMAN|CUX1_HUMAN|PPARA_HUMAN|NAMPT_HUMAN|EPAS1_HUMAN|CD80_HUMAN|PAX6_HUMAN|JUNB_HUMAN|COLI_HUMAN|MYOG_HUMAN|PCNA_HUMAN|TYY1_HUMAN|DDIT3_HUMAN|K1C17_HUMAN|FOS_HUMAN|THB_HUMAN|CCND1_HUMAN|ATF1_HUMAN|BRD…
32870	1.2235E-7	2.9207E-6	14	777	115	37534	cellular response to hormone stimulus	IGF2_HUMAN|MYOD1_HUMAN|PAX6_HUMAN|JUNB_HUMAN|PK3CB_HUMAN|MYOG_HUMAN|PRL_HUMAN|FOS_HUMAN|FGF2_HUMAN|THB_HUMAN|JUND_HUMAN|CRK_HUMAN|PPARA_HUMAN|PARP1_HUMAN
51702	1.3103E-7	3.1031E-6	5	39	115	37534	interaction with symbiont	CAMP_HUMAN|TUSC2_HUMAN|MBL2_HUMAN|SP1_HUMAN|PYC_HUMAN
10720	1.3344E-7	3.1071E-6	10	349	115	37534	positive regulation of cell development	RHOA_HUMAN|PAX6_HUMAN|ID2_HUMAN|MYOD1_HUMAN|MYOG_HUMAN|EPHB2_HUMAN|CUX1_HUMAN|CXCR4_HUMAN|GDNF_HUMAN|GFAP_HUMAN
10646	1.3401E-7	3.1071E-6	32	3891	115	37534	regulation of cell communication	IGF2_HUMAN|EPHB2_HUMAN|THIO_HUMAN|FGF2_HUMAN|NDRG2_HUMAN|CNTN2_HUMAN|SMAD7_HUMAN|SYT1_HUMAN|IFNA1_HUMAN|IL8_HUMAN|GFAP_HUMAN|CD80_HUMAN|CSF1R_HUMAN|PAX6_HUMAN|PRDX1_HUMAN|PK3CB_HUMAN|COLI_HUMAN|CD4_HUMAN|PRL_HUMAN|DDIT3_HUMAN|CCND1_HUMAN|CXCR4_HUMAN|DAND5_HUMAN|OBRG_HUMAN|RUNX2_HUMAN|RHOA_HUMAN|CRK_HUMAN|NOS2_HUMAN|EGF_HUMAN|PARP1_HUMAN|GDNF_HUMAN|ANXA2_HUMAN
50878	1.3432E-7	3.1071E-6	14	783	115	37534	regulation of body fluid levels	RHOA_HUMAN|MMP1_HUMAN|IGF2_HUMAN|PK3CB_HUMAN|CRK_HUMAN|NOS2_HUMAN|PRL_HUMAN|EPHB2_HUMAN|IFNA1_HUMAN|PROC_HUMAN|PPIA_HUMAN|EGF_HUMAN|CCND1_HUMAN|ANXA2_HUMAN
9653	1.3850E-7	3.1790E-6	30	3484	115	37534	anatomical structure morphogenesis	IGF2_HUMAN|SETD2_HUMAN|EPHB2_HUMAN|FGF2_HUMAN|VCAM1_HUMAN|CNTN2_HUMAN|MMP2_HUMAN|ID2_HUMAN|SMAD7_HUMAN|TY3H_HUMAN|PPARA_HUMAN|PDIP2_HUMAN|IL8_HUMAN|EPAS1_HUMAN|CSF1R_HUMAN|PAX6_HUMAN|JUNB_HUMAN|K1C17_HUMAN|TYY1_HUMAN|THB_HUMAN|CXCR4_HUMAN|SP1_HUMAN|RUNX2_HUMAN|RHOA_HUMAN|MYCN_HUMAN|FOXP3_HUMAN|PODXL_HUMAN|EGF_HUMAN|GDNF_HUMAN|ANXA2_HUMAN
23051	1.4467E-7	3.2953E-6	32	3904	115	37534	regulation of signaling	IGF2_HUMAN|EPHB2_HUMAN|THIO_HUMAN|FGF2_HUMAN|NDRG2_HUMAN|CNTN2_HUMAN|SMAD7_HUMAN|SYT1_HUMAN|IFNA1_HUMAN|IL8_HUMAN|GFAP_HUMAN|CD80_HUMAN|CSF1R_HUMAN|PAX6_HUMAN|PRDX1_HUMAN|PK3CB_HUMAN|COLI_HUMAN|CD4_HUMAN|PRL_HUMAN|DDIT3_HUMAN|CCND1_HUMAN|CXCR4_HUMAN|DAND5_HUMAN|OBRG_HUMAN|RUNX2_HUMAN|RHOA_HUMAN|CRK_HUMAN|NOS2_HUMAN|EGF_HUMAN|PARP1_HUMAN|GDNF_HUMAN|ANXA2_HUMAN
2682	1.4696E-7	3.3221E-6	21	1820	115	37534	regulation of immune system process	IGF2_HUMAN|HLAE_HUMAN|PK3CB_HUMAN|CD4_HUMAN|FOS_HUMAN|FGF2_HUMAN|VCAM1_HUMAN|ATF1_HUMAN|MMP2_HUMAN|CD83_HUMAN|CD86_HUMAN|ID2_HUMAN|CRK_HUMAN|NOS2_HUMAN|FOXP3_HUMAN|IFNA1_HUMAN|MBL2_HUMAN|EGF_HUMAN|IL8_HUMAN|IL27A_HUMAN|CD80_HUMAN
32673	1.4938E-7	3.3516E-6	5	40	115	37534	regulation of interleukin-4 production	HLAE_HUMAN|FOXP3_HUMAN|PRG2_HUMAN|CD83_HUMAN|CD86_HUMAN
32879	1.7468E-7	3.8898E-6	27	2925	115	37534	regulation of localization	HLAE_HUMAN|SETD2_HUMAN|PPIA_HUMAN|THIO_HUMAN|FGF2_HUMAN|SMAD7_HUMAN|SYT1_HUMAN|PPARA_HUMAN|IL8_HUMAN|GFAP_HUMAN|PAX6_HUMAN|CSF1R_HUMAN|PRDX1_HUMAN|PK3CB_HUMAN|COLI_HUMAN|DDIT3_HUMAN|CXCR4_HUMAN|OBRG_HUMAN|RHOA_HUMAN|NOS2_HUMAN|FOXP3_HUMAN|PODXL_HUMAN|EGF_HUMAN|MBL2_HUMAN|PARP1_HUMAN|GDNF_HUMAN|ANXA2_HUMAN
32268	1.7756E-7	3.8987E-6	24	2365	115	37534	regulation of cellular protein metabolic process	CSF1R_HUMAN|CAMP_HUMAN|PAX6_HUMAN|IGF2_HUMAN|PK3CB_HUMAN|CD4_HUMAN|DDIT3_HUMAN|K1C17_HUMAN|FGF2_HUMAN|THIO_HUMAN|CCND1_HUMAN|WNK1_HUMAN|CXCR4_HUMAN|MARK2_HUMAN|FGF13_HUMAN|CRK_HUMAN|SMAD7_HUMAN|FOXP3_HUMAN|IFNA1_HUMAN|NANO2_HUMAN|EGF_HUMAN|IL8_HUMAN|CD80_HUMAN|ANXA2_HUMAN
14070	1.7899E-7	3.8987E-6	17	1212	115	37534	response to organic cyclic compound	IGF2_HUMAN|MYOD1_HUMAN|JUNB_HUMAN|MYOG_HUMAN|FOS_HUMAN|THB_HUMAN|VCAM1_HUMAN|CCND1_HUMAN|JUND_HUMAN|ATF1_HUMAN|MBP_HUMAN|CD83_HUMAN|ARSA_HUMAN|TY3H_HUMAN|IFNA1_HUMAN|PPARA_HUMAN|NAMPT_HUMAN
22603	1.7899E-7	3.8987E-6	17	1212	115	37534	regulation of anatomical structure morphogenesis	CSF1R_HUMAN|MYOD1_HUMAN|CAMP_HUMAN|MYOG_HUMAN|EPHB2_HUMAN|FGF2_HUMAN|CNTN2_HUMAN|MARK2_HUMAN|MBP_HUMAN|RUNX2_HUMAN|RHOA_HUMAN|FGF13_HUMAN|SMAD7_HUMAN|NGN3_HUMAN|CUX1_HUMAN|IL8_HUMAN|GDNF_HUMAN
50794	1.8212E-7	3.9379E-6	82	17817	115	37534	regulation of cellular process	IGF2_HUMAN|MYOD1_HUMAN|HLAE_HUMAN|PROC_HUMAN|CEBPZ_HUMAN|TUSC2_HUMAN|THIO_HUMAN|PTN_HUMAN|CD83_HUMAN|MBP_HUMAN|YBOX1_HUMAN|CD86_HUMAN|RAI1_HUMAN|FGF13_HUMAN|NGN3_HUMAN|NANO2_HUMAN|IRF6_HUMAN|PPARA_HUMAN|NAMPT_HUMAN|EPAS1_HUMAN|GFAP_HUMAN|PAX6_HUMAN|PK3CB_HUMAN|PCNA_HUMAN|TYY1_HUMAN|K1C17_HUMAN|DDIT3_HUMAN|THB_HUMAN|WNK1_HUMAN|CXCR4_HUMAN|ATF1_HUMAN|BRD2_HUMAN|OBRG_HUMAN|SP1_HUMAN|RHOA_HUMAN|FOXP3…
9628	1.8419E-7	3.9541E-6	19	1519	115	37534	response to abiotic stimulus	IGF2_HUMAN|MYOD1_HUMAN|JUNB_HUMAN|MYOG_HUMAN|TYY1_HUMAN|FOS_HUMAN|THIO_HUMAN|VCAM1_HUMAN|CCND1_HUMAN|JUND_HUMAN|CXCR4_HUMAN|MMP2_HUMAN|ARSA_HUMAN|ID2_HUMAN|TY3H_HUMAN|NOS2_HUMAN|PPARA_HUMAN|PSIP1_HUMAN|EPAS1_HUMAN
71840	2.0827E-7	4.4391E-6	48	7726	115	37534	cellular component organization or biogenesis	CAMP_HUMAN|MYOD1_HUMAN|SETD2_HUMAN|RM23_HUMAN|EPHB2_HUMAN|RL23_HUMAN|SSA27_HUMAN|PPIA_HUMAN|FGF2_HUMAN|VCAM1_HUMAN|CNTN2_HUMAN|MMP2_HUMAN|MBP_HUMAN|CLGN_HUMAN|FGF13_HUMAN|SMAD7_HUMAN|SYT1_HUMAN|MUC5A_HUMAN|PDIP2_HUMAN|EPAS1_HUMAN|GFAP_HUMAN|DCTN6_HUMAN|HSP74_HUMAN|CSF1R_HUMAN|PAX6_HUMAN|MMP1_HUMAN|DCTN2_HUMAN|RN19A_HUMAN|PCNA_HUMAN|TYY1_HUMAN|K1C17_HUMAN|VAMP5_HUMAN|CCND1_HUMAN|CXCR4_HUMAN|ATF1_H…
51252	2.1062E-7	4.4573E-6	43	6479	115	37534	regulation of RNA metabolic process	MYOD1_HUMAN|IGF2_HUMAN|SETD2_HUMAN|TCAL1_HUMAN|CEBPZ_HUMAN|FGF2_HUMAN|THIO_HUMAN|JUND_HUMAN|YBOX1_HUMAN|CD86_HUMAN|ID2_HUMAN|RAI1_HUMAN|TCP4_HUMAN|SMAD7_HUMAN|NGN3_HUMAN|NANO2_HUMAN|IRF6_HUMAN|CUX1_HUMAN|PPARA_HUMAN|NAMPT_HUMAN|EPAS1_HUMAN|CD80_HUMAN|PAX6_HUMAN|JUNB_HUMAN|COLI_HUMAN|MYOG_HUMAN|PCNA_HUMAN|TYY1_HUMAN|DDIT3_HUMAN|FOS_HUMAN|THB_HUMAN|CCND1_HUMAN|ATF1_HUMAN|BRD2_HUMAN|SP1_HUMAN|RUNX2_…
1568	2.1484E-7	4.5147E-6	13	690	115	37534	blood vessel development	PAX6_HUMAN|SETD2_HUMAN|JUNB_HUMAN|SMAD7_HUMAN|EPHB2_HUMAN|DDIT3_HUMAN|FGF2_HUMAN|EGF_HUMAN|IL8_HUMAN|CXCR4_HUMAN|EPAS1_HUMAN|MMP2_HUMAN|ANXA2_HUMAN
1901698	2.2267E-7	4.6465E-6	17	1231	115	37534	response to nitrogen compound	IGF2_HUMAN|PAX6_HUMAN|CAMP_HUMAN|JUNB_HUMAN|PK3CB_HUMAN|PRL_HUMAN|FOS_HUMAN|FGF2_HUMAN|VCAM1_HUMAN|CCND1_HUMAN|JUND_HUMAN|MMP2_HUMAN|CRK_HUMAN|TY3H_HUMAN|IFNA1_HUMAN|PPARA_HUMAN|PARP1_HUMAN
51817	2.2586E-7	4.6802E-6	6	83	115	37534	modification of morphology or physiology of other organism involved in symbiotic interaction	CAMP_HUMAN|CD4_HUMAN|TUSC2_HUMAN|MBL2_HUMAN|SP1_HUMAN|PYC_HUMAN
2000112	2.3288E-7	4.7924E-6	44	6747	115	37534	regulation of cellular macromolecule biosynthetic process	MYOD1_HUMAN|IGF2_HUMAN|SETD2_HUMAN|TCAL1_HUMAN|CEBPZ_HUMAN|FGF2_HUMAN|THIO_HUMAN|JUND_HUMAN|YBOX1_HUMAN|CD86_HUMAN|ID2_HUMAN|RAI1_HUMAN|TCP4_HUMAN|SMAD7_HUMAN|NGN3_HUMAN|NANO2_HUMAN|IRF6_HUMAN|CUX1_HUMAN|PPARA_HUMAN|NAMPT_HUMAN|EPAS1_HUMAN|CD80_HUMAN|PAX6_HUMAN|JUNB_HUMAN|COLI_HUMAN|MYOG_HUMAN|PCNA_HUMAN|TYY1_HUMAN|DDIT3_HUMAN|K1C17_HUMAN|FOS_HUMAN|THB_HUMAN|CCND1_HUMAN|ATF1_HUMAN|BRD2_HUMAN|SP1_…
1503	2.4017E-7	4.9087E-6	10	372	115	37534	ossification	RHOA_HUMAN|IGF2_HUMAN|JUNB_HUMAN|MYOG_HUMAN|JUND_HUMAN|MMP2_HUMAN|PTN_HUMAN|SP1_HUMAN|RUNX2_HUMAN|FAS_HUMAN
60429	2.5895E-7	5.2566E-6	18	1396	115	37534	epithelium development	CSF1R_HUMAN|PAX6_HUMAN|SETD2_HUMAN|K1C17_HUMAN|PCNA_HUMAN|FGF2_HUMAN|THB_HUMAN|CCND1_HUMAN|CXCR4_HUMAN|ID2_HUMAN|RHOA_HUMAN|MYCN_HUMAN|NGN3_HUMAN|IRF6_HUMAN|PODXL_HUMAN|CUX1_HUMAN|EGF_HUMAN|GDNF_HUMAN
10629	2.7654E-7	5.5697E-6	20	1723	115	37534	negative regulation of gene expression	PAX6_HUMAN|JUNB_HUMAN|TCAL1_HUMAN|TYY1_HUMAN|DDIT3_HUMAN|THIO_HUMAN|THB_HUMAN|CCND1_HUMAN|JUND_HUMAN|YBOX1_HUMAN|RUNX2_HUMAN|ID2_HUMAN|SMAD7_HUMAN|NOS2_HUMAN|FOXP3_HUMAN|NGN3_HUMAN|CUX1_HUMAN|PPARA_HUMAN|PARP1_HUMAN|PYC_HUMAN
44703	2.7811E-7	5.5697E-6	10	378	115	37534	multi-organism reproductive process	IGF2_HUMAN|JUNB_HUMAN|TY3H_HUMAN|PRL_HUMAN|FOS_HUMAN|PSG1_HUMAN|THB_HUMAN|NAMPT_HUMAN|MMP2_HUMAN|SP1_HUMAN
6355	2.9612E-7	5.8909E-6	42	6313	115	37534	regulation of transcription, DNA-dependent	MYOD1_HUMAN|IGF2_HUMAN|SETD2_HUMAN|TCAL1_HUMAN|CEBPZ_HUMAN|FGF2_HUMAN|THIO_HUMAN|JUND_HUMAN|YBOX1_HUMAN|CD86_HUMAN|ID2_HUMAN|RAI1_HUMAN|TCP4_HUMAN|SMAD7_HUMAN|NGN3_HUMAN|IRF6_HUMAN|CUX1_HUMAN|PPARA_HUMAN|NAMPT_HUMAN|EPAS1_HUMAN|CD80_HUMAN|PAX6_HUMAN|JUNB_HUMAN|COLI_HUMAN|MYOG_HUMAN|PCNA_HUMAN|DDIT3_HUMAN|TYY1_HUMAN|FOS_HUMAN|THB_HUMAN|CCND1_HUMAN|ATF1_HUMAN|BRD2_HUMAN|SP1_HUMAN|RUNX2_HUMAN|CRK_HU…
43370	3.0667E-7	6.0603E-6	5	46	115	37534	regulation of CD4-positive, alpha-beta T cell differentiation	FOXP3_HUMAN|IL27A_HUMAN|CD83_HUMAN|CD80_HUMAN|CD86_HUMAN
2001141	3.3507E-7	6.5779E-6	42	6341	115	37534	regulation of RNA biosynthetic process	MYOD1_HUMAN|IGF2_HUMAN|SETD2_HUMAN|TCAL1_HUMAN|CEBPZ_HUMAN|FGF2_HUMAN|THIO_HUMAN|JUND_HUMAN|YBOX1_HUMAN|CD86_HUMAN|ID2_HUMAN|RAI1_HUMAN|TCP4_HUMAN|SMAD7_HUMAN|NGN3_HUMAN|IRF6_HUMAN|CUX1_HUMAN|PPARA_HUMAN|NAMPT_HUMAN|EPAS1_HUMAN|CD80_HUMAN|PAX6_HUMAN|JUNB_HUMAN|COLI_HUMAN|MYOG_HUMAN|PCNA_HUMAN|DDIT3_HUMAN|TYY1_HUMAN|FOS_HUMAN|THB_HUMAN|CCND1_HUMAN|ATF1_HUMAN|BRD2_HUMAN|SP1_HUMAN|RUNX2_HUMAN|CRK_HU…
10243	3.4655E-7	6.7410E-6	16	1123	115	37534	response to organonitrogen compound	IGF2_HUMAN|PAX6_HUMAN|CAMP_HUMAN|JUNB_HUMAN|PK3CB_HUMAN|PRL_HUMAN|FOS_HUMAN|FGF2_HUMAN|VCAM1_HUMAN|CCND1_HUMAN|JUND_HUMAN|MMP2_HUMAN|CRK_HUMAN|TY3H_HUMAN|PPARA_HUMAN|PARP1_HUMAN
48584	3.4790E-7	6.7410E-6	24	2454	115	37534	positive regulation of response to stimulus	CSF1R_HUMAN|IGF2_HUMAN|HLAE_HUMAN|PK3CB_HUMAN|CD4_HUMAN|MYOG_HUMAN|PRL_HUMAN|DDIT3_HUMAN|FOS_HUMAN|FGF2_HUMAN|THIO_HUMAN|CXCR4_HUMAN|CNTN2_HUMAN|ATF1_HUMAN|MMP2_HUMAN|CD86_HUMAN|RHOA_HUMAN|CRK_HUMAN|FOXP3_HUMAN|PARP1_HUMAN|MBL2_HUMAN|EGF_HUMAN|IL8_HUMAN|CD80_HUMAN
1944	3.5327E-7	6.8010E-6	13	721	115	37534	vasculature development	PAX6_HUMAN|SETD2_HUMAN|JUNB_HUMAN|SMAD7_HUMAN|EPHB2_HUMAN|DDIT3_HUMAN|FGF2_HUMAN|EGF_HUMAN|IL8_HUMAN|CXCR4_HUMAN|EPAS1_HUMAN|MMP2_HUMAN|ANXA2_HUMAN
9887	3.6347E-7	6.9525E-6	17	1275	115	37534	organ morphogenesis	IGF2_HUMAN|PAX6_HUMAN|SETD2_HUMAN|EPHB2_HUMAN|K1C17_HUMAN|TYY1_HUMAN|FGF2_HUMAN|THB_HUMAN|MMP2_HUMAN|SP1_HUMAN|RUNX2_HUMAN|ID2_HUMAN|MYCN_HUMAN|SMAD7_HUMAN|TY3H_HUMAN|PPARA_HUMAN|GDNF_HUMAN
30097	3.7648E-7	7.1555E-6	14	853	115	37534	hemopoiesis	CSF1R_HUMAN|JUNB_HUMAN|CD4_HUMAN|TUSC2_HUMAN|VCAM1_HUMAN|SP1_HUMAN|RUNX2_HUMAN|CD86_HUMAN|ID2_HUMAN|IFNA1_HUMAN|FOXP3_HUMAN|PARP1_HUMAN|EPAS1_HUMAN|ANXA2_HUMAN
16070	3.8689E-7	7.3069E-6	34	4513	115	37534	RNA metabolic process	MYOD1_HUMAN|SETD2_HUMAN|TCAL1_HUMAN|CEBPZ_HUMAN|RL23_HUMAN|THIO_HUMAN|JUND_HUMAN|YBOX1_HUMAN|ID2_HUMAN|TCP4_HUMAN|SMAD7_HUMAN|NGN3_HUMAN|NANO2_HUMAN|IRF6_HUMAN|RNH2A_HUMAN|CUX1_HUMAN|PPARA_HUMAN|EPAS1_HUMAN|PAX6_HUMAN|JUNB_HUMAN|MYOG_HUMAN|DDIT3_HUMAN|TYY1_HUMAN|FOS_HUMAN|THB_HUMAN|CCND1_HUMAN|ATF1_HUMAN|BRD2_HUMAN|SP1_HUMAN|RUNX2_HUMAN|RL17_HUMAN|FOXP3_HUMAN|PARP1_HUMAN|PSIP1_HUMAN
46634	4.1724E-7	7.8130E-6	6	92	115	37534	regulation of alpha-beta T cell activation	HLAE_HUMAN|FOXP3_HUMAN|IL27A_HUMAN|CD83_HUMAN|CD80_HUMAN|CD86_HUMAN
1817	4.1893E-7	7.8130E-6	13	732	115	37534	regulation of cytokine production	HLAE_HUMAN|CSF1R_HUMAN|COLI_HUMAN|CD4_HUMAN|DDIT3_HUMAN|TUSC2_HUMAN|PRG2_HUMAN|NDRG2_HUMAN|CD83_HUMAN|CD86_HUMAN|FOXP3_HUMAN|IL27A_HUMAN|CD80_HUMAN
2684	4.4804E-7	8.3041E-6	16	1145	115	37534	positive regulation of immune system process	IGF2_HUMAN|HLAE_HUMAN|PK3CB_HUMAN|CD4_HUMAN|FOS_HUMAN|VCAM1_HUMAN|ATF1_HUMAN|MMP2_HUMAN|CD83_HUMAN|CD86_HUMAN|CRK_HUMAN|NOS2_HUMAN|FOXP3_HUMAN|MBL2_HUMAN|IL8_HUMAN|CD80_HUMAN
2000514	4.6941E-7	8.6464E-6	5	50	115	37534	regulation of CD4-positive, alpha-beta T cell activation	FOXP3_HUMAN|IL27A_HUMAN|CD83_HUMAN|CD80_HUMAN|CD86_HUMAN
10769	4.7677E-7	8.7280E-6	10	401	115	37534	regulation of cell morphogenesis involved in differentiation	RHOA_HUMAN|FGF13_HUMAN|SMAD7_HUMAN|EPHB2_HUMAN|NGN3_HUMAN|CUX1_HUMAN|CNTN2_HUMAN|MARK2_HUMAN|GDNF_HUMAN|MBP_HUMAN
10975	4.8378E-7	8.8024E-6	11	506	115	37534	regulation of neuron projection development	RHOA_HUMAN|PAX6_HUMAN|FGF13_HUMAN|EPHB2_HUMAN|NGN3_HUMAN|CUX1_HUMAN|CNTN2_HUMAN|MARK2_HUMAN|ATF1_HUMAN|MBP_HUMAN|GFAP_HUMAN
16477	4.9117E-7	8.8828E-6	16	1153	115	37534	cell migration	PAX6_HUMAN|MMP1_HUMAN|SETD2_HUMAN|PK3CB_HUMAN|PROC_HUMAN|PPIA_HUMAN|FGF2_HUMAN|VCAM1_HUMAN|CXCR4_HUMAN|CNTN2_HUMAN|MARK2_HUMAN|RHOA_HUMAN|FGF13_HUMAN|PODXL_HUMAN|IL8_HUMAN|GDNF_HUMAN
45859	4.9565E-7	8.9097E-6	15	1010	115	37534	regulation of protein kinase activity	CSF1R_HUMAN|IGF2_HUMAN|PK3CB_HUMAN|CD4_HUMAN|DDIT3_HUMAN|THIO_HUMAN|FGF2_HUMAN|CCND1_HUMAN|CXCR4_HUMAN|WNK1_HUMAN|MARK2_HUMAN|FGF13_HUMAN|CRK_HUMAN|EGF_HUMAN|IL8_HUMAN
16032	5.3398E-7	9.5396E-6	13	748	115	37534	viral process	RHOA_HUMAN|MMP1_HUMAN|CD4_HUMAN|RL23_HUMAN|PPIA_HUMAN|VCAM1_HUMAN|PSIP1_HUMAN|CXCR4_HUMAN|SP1_HUMAN|PYC_HUMAN|CD80_HUMAN|RL17_HUMAN|CD86_HUMAN
35821	5.3708E-7	9.5396E-6	6	96	115	37534	modification of morphology or physiology of other organism	CAMP_HUMAN|CD4_HUMAN|TUSC2_HUMAN|MBL2_HUMAN|SP1_HUMAN|PYC_HUMAN
44764	5.4203E-7	9.5706E-6	13	749	115	37534	multi-organism cellular process	RHOA_HUMAN|MMP1_HUMAN|CD4_HUMAN|RL23_HUMAN|PPIA_HUMAN|VCAM1_HUMAN|PSIP1_HUMAN|CXCR4_HUMAN|SP1_HUMAN|PYC_HUMAN|CD80_HUMAN|RL17_HUMAN|CD86_HUMAN
31327	5.9934E-7	1.0520E-5	20	1810	115	37534	negative regulation of cellular biosynthetic process	LEPR_HUMAN|PAX6_HUMAN|JUNB_HUMAN|TCAL1_HUMAN|TYY1_HUMAN|DDIT3_HUMAN|THIO_HUMAN|THB_HUMAN|CCND1_HUMAN|JUND_HUMAN|YBOX1_HUMAN|RUNX2_HUMAN|ID2_HUMAN|SMAD7_HUMAN|FOXP3_HUMAN|NGN3_HUMAN|NANO2_HUMAN|CUX1_HUMAN|PPARA_HUMAN|PARP1_HUMAN
7165	6.1757E-7	1.0777E-5	47	7742	115	37534	signal transduction	LEPR_HUMAN|IGF2_HUMAN|HLAE_HUMAN|EPHB2_HUMAN|FGF2_HUMAN|THIO_HUMAN|VCAM1_HUMAN|NDRG2_HUMAN|MARK2_HUMAN|MMP2_HUMAN|CD83_HUMAN|PTN_HUMAN|CD86_HUMAN|TCP4_HUMAN|FGF13_HUMAN|SMAD7_HUMAN|IFNA1_HUMAN|IRF6_HUMAN|PPARA_HUMAN|IL8_HUMAN|NAMPT_HUMAN|EPAS1_HUMAN|CD80_HUMAN|CSF1R_HUMAN|PAX6_HUMAN|PK3CB_HUMAN|JUNB_HUMAN|COLI_HUMAN|CD4_HUMAN|PRL_HUMAN|DDIT3_HUMAN|K1C17_HUMAN|FOS_HUMAN|THB_HUMAN|CCND1_HUMAN|WNK1_…
65009	6.5424E-7	1.1350E-5	30	3745	115	37534	regulation of molecular function	IGF2_HUMAN|LEPR_HUMAN|AHSA1_HUMAN|FGF2_HUMAN|THIO_HUMAN|HSPB2_HUMAN|MARK2_HUMAN|PTN_HUMAN|ID2_HUMAN|FGF13_HUMAN|SMAD7_HUMAN|NGN3_HUMAN|PPARA_HUMAN|IL8_HUMAN|CSF1R_HUMAN|PK3CB_HUMAN|CD4_HUMAN|DDIT3_HUMAN|PCNA_HUMAN|FOS_HUMAN|CCND1_HUMAN|CXCR4_HUMAN|WNK1_HUMAN|CRK_HUMAN|NOS2_HUMAN|FOXP3_HUMAN|EGF_HUMAN|PARP1_HUMAN|GDNF_HUMAN|ANXA2_HUMAN
9892	6.9559E-7	1.1942E-5	25	2742	115	37534	negative regulation of metabolic process	LEPR_HUMAN|TCAL1_HUMAN|THIO_HUMAN|JUND_HUMAN|YBOX1_HUMAN|ID2_HUMAN|SMAD7_HUMAN|NGN3_HUMAN|NANO2_HUMAN|CUX1_HUMAN|PPARA_HUMAN|PAX6_HUMAN|JUNB_HUMAN|DDIT3_HUMAN|TYY1_HUMAN|THB_HUMAN|CCND1_HUMAN|WNK1_HUMAN|RUNX2_HUMAN|MYCN_HUMAN|NOS2_HUMAN|FOXP3_HUMAN|PARP1_HUMAN|PYC_HUMAN|ANXA2_HUMAN
71248	6.9635E-7	1.1942E-5	7	161	115	37534	cellular response to metal ion	ID2_HUMAN|JUNB_HUMAN|MYOG_HUMAN|TY3H_HUMAN|FOS_HUMAN|JUND_HUMAN|CD86_HUMAN
2000113	7.3809E-7	1.2452E-5	19	1665	115	37534	negative regulation of cellular macromolecule biosynthetic process	PAX6_HUMAN|JUNB_HUMAN|TCAL1_HUMAN|TYY1_HUMAN|DDIT3_HUMAN|THIO_HUMAN|THB_HUMAN|CCND1_HUMAN|JUND_HUMAN|YBOX1_HUMAN|RUNX2_HUMAN|ID2_HUMAN|SMAD7_HUMAN|FOXP3_HUMAN|NGN3_HUMAN|NANO2_HUMAN|CUX1_HUMAN|PPARA_HUMAN|PARP1_HUMAN
45892	7.3942E-7	1.2452E-5	18	1501	115	37534	negative regulation of transcription, DNA-dependent	PAX6_HUMAN|JUNB_HUMAN|TCAL1_HUMAN|DDIT3_HUMAN|TYY1_HUMAN|THIO_HUMAN|THB_HUMAN|CCND1_HUMAN|JUND_HUMAN|YBOX1_HUMAN|RUNX2_HUMAN|ID2_HUMAN|SMAD7_HUMAN|FOXP3_HUMAN|NGN3_HUMAN|CUX1_HUMAN|PPARA_HUMAN|PARP1_HUMAN
9890	7.4188E-7	1.2452E-5	20	1835	115	37534	negative regulation of biosynthetic process	LEPR_HUMAN|PAX6_HUMAN|JUNB_HUMAN|TCAL1_HUMAN|TYY1_HUMAN|DDIT3_HUMAN|THIO_HUMAN|THB_HUMAN|CCND1_HUMAN|JUND_HUMAN|YBOX1_HUMAN|RUNX2_HUMAN|ID2_HUMAN|SMAD7_HUMAN|FOXP3_HUMAN|NGN3_HUMAN|NANO2_HUMAN|CUX1_HUMAN|PPARA_HUMAN|PARP1_HUMAN
7623	7.4279E-7	1.2452E-5	8	237	115	37534	circadian rhythm	ID2_HUMAN|RAI1_HUMAN|NOS2_HUMAN|TY3H_HUMAN|HEBP1_HUMAN|PPARA_HUMAN|NAMPT_HUMAN|JUND_HUMAN
34641	7.7013E-7	1.2838E-5	45	7286	115	37534	cellular nitrogen compound metabolic process	MYOD1_HUMAN|IGF2_HUMAN|SETD2_HUMAN|TCAL1_HUMAN|CEBPZ_HUMAN|RL23_HUMAN|PPIA_HUMAN|THIO_HUMAN|JUND_HUMAN|YBOX1_HUMAN|ID2_HUMAN|TCP4_HUMAN|SMAD7_HUMAN|TY3H_HUMAN|NGN3_HUMAN|IRF6_HUMAN|NANO2_HUMAN|CUX1_HUMAN|RNH2A_HUMAN|PPARA_HUMAN|NAMPT_HUMAN|EPAS1_HUMAN|FAS_HUMAN|PAX6_HUMAN|JUNB_HUMAN|MYOG_HUMAN|PCNA_HUMAN|TYY1_HUMAN|DDIT3_HUMAN|SPSY_HUMAN|FOS_HUMAN|THB_HUMAN|CCND1_HUMAN|ATF1_HUMAN|BRD2_HUMAN|SP1_H…
31344	7.7531E-7	1.2853E-5	12	648	115	37534	regulation of cell projection organization	RHOA_HUMAN|PAX6_HUMAN|FGF13_HUMAN|EPHB2_HUMAN|NGN3_HUMAN|PODXL_HUMAN|CUX1_HUMAN|CNTN2_HUMAN|MARK2_HUMAN|ATF1_HUMAN|MBP_HUMAN|GFAP_HUMAN
50776	7.8580E-7	1.2955E-5	16	1195	115	37534	regulation of immune response	HLAE_HUMAN|PK3CB_HUMAN|CD4_HUMAN|FOS_HUMAN|FGF2_HUMAN|VCAM1_HUMAN|ATF1_HUMAN|MMP2_HUMAN|CD86_HUMAN|CRK_HUMAN|IFNA1_HUMAN|FOXP3_HUMAN|EGF_HUMAN|MBL2_HUMAN|IL27A_HUMAN|CD80_HUMAN
48568	8.5364E-7	1.3996E-5	12	654	115	37534	embryonic organ development	PAX6_HUMAN|ID2_HUMAN|SETD2_HUMAN|JUNB_HUMAN|MYCN_HUMAN|TY3H_HUMAN|EPHB2_HUMAN|VCAM1_HUMAN|IL8_HUMAN|EPAS1_HUMAN|SP1_HUMAN|RUNX2_HUMAN
7169	8.6512E-7	1.4107E-5	14	915	115	37534	transmembrane receptor protein tyrosine kinase signaling pathway	IGF2_HUMAN|CSF1R_HUMAN|PK3CB_HUMAN|CD4_HUMAN|PRL_HUMAN|EPHB2_HUMAN|FGF2_HUMAN|ATF1_HUMAN|MMP2_HUMAN|CD86_HUMAN|RHOA_HUMAN|CRK_HUMAN|EGF_HUMAN|CD80_HUMAN
48534	8.7632E-7	1.4212E-5	14	916	115	37534	hematopoietic or lymphoid organ development	CSF1R_HUMAN|JUNB_HUMAN|CD4_HUMAN|TUSC2_HUMAN|VCAM1_HUMAN|SP1_HUMAN|RUNX2_HUMAN|CD86_HUMAN|ID2_HUMAN|IFNA1_HUMAN|FOXP3_HUMAN|PARP1_HUMAN|EPAS1_HUMAN|ANXA2_HUMAN
6807	9.0831E-7	1.4594E-5	48	8103	115	37534	nitrogen compound metabolic process	MYOD1_HUMAN|IGF2_HUMAN|SETD2_HUMAN|TCAL1_HUMAN|CEBPZ_HUMAN|RL23_HUMAN|PPIA_HUMAN|FGF2_HUMAN|THIO_HUMAN|VCAM1_HUMAN|JUND_HUMAN|YBOX1_HUMAN|ARSA_HUMAN|ID2_HUMAN|TCP4_HUMAN|SMAD7_HUMAN|TY3H_HUMAN|NGN3_HUMAN|IRF6_HUMAN|NANO2_HUMAN|CUX1_HUMAN|RNH2A_HUMAN|PPARA_HUMAN|NAMPT_HUMAN|EPAS1_HUMAN|FAS_HUMAN|PAX6_HUMAN|JUNB_HUMAN|MYOG_HUMAN|PCNA_HUMAN|TYY1_HUMAN|DDIT3_HUMAN|SPSY_HUMAN|FOS_HUMAN|THB_HUMAN|CCND1…
45321	9.0969E-7	1.4594E-5	12	658	115	37534	leukocyte activation	HLAE_HUMAN|ID2_HUMAN|CD4_HUMAN|FOXP3_HUMAN|IFNA1_HUMAN|TUSC2_HUMAN|VCAM1_HUMAN|IL8_HUMAN|CXCR4_HUMAN|RUNX2_HUMAN|CD80_HUMAN|CD86_HUMAN
10721	9.2429E-7	1.4749E-5	8	244	115	37534	negative regulation of cell development	RHOA_HUMAN|PAX6_HUMAN|ID2_HUMAN|FGF13_HUMAN|MYCN_HUMAN|SMAD7_HUMAN|EPHB2_HUMAN|MBP_HUMAN
51960	9.4908E-7	1.5064E-5	15	1064	115	37534	regulation of nervous system development	PAX6_HUMAN|EPHB2_HUMAN|CXCR4_HUMAN|CNTN2_HUMAN|ATF1_HUMAN|MARK2_HUMAN|MBP_HUMAN|ID2_HUMAN|RHOA_HUMAN|FGF13_HUMAN|MYCN_HUMAN|NGN3_HUMAN|CUX1_HUMAN|EGF_HUMAN|GFAP_HUMAN
42102	1.0188E-6	1.6085E-5	6	107	115	37534	positive regulation of T cell proliferation	HLAE_HUMAN|IGF2_HUMAN|FOXP3_HUMAN|VCAM1_HUMAN|CD80_HUMAN|CD86_HUMAN
46649	1.0725E-6	1.6844E-5	11	549	115	37534	lymphocyte activation	HLAE_HUMAN|ID2_HUMAN|CD4_HUMAN|FOXP3_HUMAN|IFNA1_HUMAN|TUSC2_HUMAN|VCAM1_HUMAN|CXCR4_HUMAN|RUNX2_HUMAN|CD80_HUMAN|CD86_HUMAN
43549	1.2365E-6	1.9318E-5	15	1087	115	37534	regulation of kinase activity	CSF1R_HUMAN|IGF2_HUMAN|PK3CB_HUMAN|CD4_HUMAN|DDIT3_HUMAN|THIO_HUMAN|FGF2_HUMAN|CCND1_HUMAN|CXCR4_HUMAN|WNK1_HUMAN|MARK2_HUMAN|FGF13_HUMAN|CRK_HUMAN|EGF_HUMAN|IL8_HUMAN
48015	1.2654E-6	1.9564E-5	7	176	115	37534	phosphatidylinositol-mediated signaling	CSF1R_HUMAN|RHOA_HUMAN|PK3CB_HUMAN|FGF2_HUMAN|EGF_HUMAN|CD80_HUMAN|CD86_HUMAN
48017	1.2654E-6	1.9564E-5	7	176	115	37534	inositol lipid-mediated signaling	CSF1R_HUMAN|RHOA_HUMAN|PK3CB_HUMAN|FGF2_HUMAN|EGF_HUMAN|CD80_HUMAN|CD86_HUMAN
19219	1.2882E-6	1.9815E-5	46	7675	115	37534	regulation of nucleobase-containing compound metabolic process	MYOD1_HUMAN|IGF2_HUMAN|SETD2_HUMAN|TCAL1_HUMAN|CEBPZ_HUMAN|AHSA1_HUMAN|FGF2_HUMAN|THIO_HUMAN|JUND_HUMAN|YBOX1_HUMAN|CD86_HUMAN|ID2_HUMAN|RAI1_HUMAN|TCP4_HUMAN|SMAD7_HUMAN|NGN3_HUMAN|NANO2_HUMAN|IRF6_HUMAN|CUX1_HUMAN|PPARA_HUMAN|IL8_HUMAN|NAMPT_HUMAN|EPAS1_HUMAN|CD80_HUMAN|PAX6_HUMAN|JUNB_HUMAN|COLI_HUMAN|MYOG_HUMAN|PCNA_HUMAN|TYY1_HUMAN|DDIT3_HUMAN|FOS_HUMAN|THB_HUMAN|CCND1_HUMAN|ATF1_HUMAN|BRD2_…
97305	1.3228E-6	2.0242E-5	10	449	115	37534	response to alcohol	PAX6_HUMAN|ARSA_HUMAN|MYOD1_HUMAN|IGF2_HUMAN|JUNB_HUMAN|MYOG_HUMAN|TY3H_HUMAN|FOS_HUMAN|VCAM1_HUMAN|CCND1_HUMAN
42060	1.3482E-6	2.0525E-5	13	813	115	37534	wound healing	RHOA_HUMAN|MMP1_HUMAN|MYOD1_HUMAN|IGF2_HUMAN|PK3CB_HUMAN|CRK_HUMAN|NOS2_HUMAN|IFNA1_HUMAN|PROC_HUMAN|PPIA_HUMAN|FGF2_HUMAN|PPARA_HUMAN|EGF_HUMAN
48870	1.3819E-6	2.0771E-5	16	1248	115	37534	cell motility	PAX6_HUMAN|MMP1_HUMAN|SETD2_HUMAN|PK3CB_HUMAN|PROC_HUMAN|PPIA_HUMAN|FGF2_HUMAN|VCAM1_HUMAN|CXCR4_HUMAN|CNTN2_HUMAN|MARK2_HUMAN|RHOA_HUMAN|FGF13_HUMAN|PODXL_HUMAN|IL8_HUMAN|GDNF_HUMAN
51674	1.3819E-6	2.0771E-5	16	1248	115	37534	localization of cell	PAX6_HUMAN|MMP1_HUMAN|SETD2_HUMAN|PK3CB_HUMAN|PROC_HUMAN|PPIA_HUMAN|FGF2_HUMAN|VCAM1_HUMAN|CXCR4_HUMAN|CNTN2_HUMAN|MARK2_HUMAN|RHOA_HUMAN|FGF13_HUMAN|PODXL_HUMAN|IL8_HUMAN|GDNF_HUMAN
35295	1.3852E-6	2.0771E-5	13	815	115	37534	tube development	CSF1R_HUMAN|SETD2_HUMAN|FGF2_HUMAN|THB_HUMAN|CXCR4_HUMAN|SP1_HUMAN|SMAD7_HUMAN|MYCN_HUMAN|PODXL_HUMAN|CUX1_HUMAN|EGF_HUMAN|EPAS1_HUMAN|GDNF_HUMAN
32663	1.3923E-6	2.0773E-5	5	62	115	37534	regulation of interleukin-2 production	CD4_HUMAN|FOXP3_HUMAN|CD83_HUMAN|CD80_HUMAN|CD86_HUMAN
10558	1.4068E-6	2.0885E-5	19	1739	115	37534	negative regulation of macromolecule biosynthetic process	PAX6_HUMAN|JUNB_HUMAN|TCAL1_HUMAN|TYY1_HUMAN|DDIT3_HUMAN|THIO_HUMAN|THB_HUMAN|CCND1_HUMAN|JUND_HUMAN|YBOX1_HUMAN|RUNX2_HUMAN|ID2_HUMAN|SMAD7_HUMAN|FOXP3_HUMAN|NGN3_HUMAN|NANO2_HUMAN|CUX1_HUMAN|PPARA_HUMAN|PARP1_HUMAN
51253	1.4276E-6	2.1089E-5	18	1572	115	37534	negative regulation of RNA metabolic process	PAX6_HUMAN|JUNB_HUMAN|TCAL1_HUMAN|DDIT3_HUMAN|TYY1_HUMAN|THIO_HUMAN|THB_HUMAN|CCND1_HUMAN|JUND_HUMAN|YBOX1_HUMAN|RUNX2_HUMAN|ID2_HUMAN|SMAD7_HUMAN|FOXP3_HUMAN|NGN3_HUMAN|CUX1_HUMAN|PPARA_HUMAN|PARP1_HUMAN
50767	1.4999E-6	2.2047E-5	14	959	115	37534	regulation of neurogenesis	PAX6_HUMAN|EPHB2_HUMAN|CXCR4_HUMAN|CNTN2_HUMAN|ATF1_HUMAN|MARK2_HUMAN|MBP_HUMAN|ID2_HUMAN|RHOA_HUMAN|FGF13_HUMAN|MYCN_HUMAN|NGN3_HUMAN|CUX1_HUMAN|GFAP_HUMAN
46637	1.5086E-6	2.2067E-5	5	63	115	37534	regulation of alpha-beta T cell differentiation	FOXP3_HUMAN|IL27A_HUMAN|CD83_HUMAN|CD80_HUMAN|CD86_HUMAN
2520	1.5367E-6	2.2259E-5	14	961	115	37534	immune system development	CSF1R_HUMAN|JUNB_HUMAN|CD4_HUMAN|TUSC2_HUMAN|VCAM1_HUMAN|SP1_HUMAN|RUNX2_HUMAN|CD86_HUMAN|ID2_HUMAN|IFNA1_HUMAN|FOXP3_HUMAN|PARP1_HUMAN|EPAS1_HUMAN|ANXA2_HUMAN
48514	1.5421E-6	2.2259E-5	11	570	115	37534	blood vessel morphogenesis	SETD2_HUMAN|JUNB_HUMAN|SMAD7_HUMAN|EPHB2_HUMAN|FGF2_HUMAN|EGF_HUMAN|IL8_HUMAN|CXCR4_HUMAN|EPAS1_HUMAN|MMP2_HUMAN|ANXA2_HUMAN
51873	1.5515E-6	2.2259E-5	3	8	115	37534	killing by host of symbiont cells	CAMP_HUMAN|TUSC2_HUMAN|MBL2_HUMAN
51852	1.5515E-6	2.2259E-5	3	8	115	37534	disruption by host of symbiont cells	CAMP_HUMAN|TUSC2_HUMAN|MBL2_HUMAN
71241	1.5824E-6	2.2575E-5	7	182	115	37534	cellular response to inorganic substance	ID2_HUMAN|JUNB_HUMAN|MYOG_HUMAN|TY3H_HUMAN|FOS_HUMAN|JUND_HUMAN|CD86_HUMAN
31324	1.5899E-6	2.2575E-5	23	2480	115	37534	negative regulation of cellular metabolic process	LEPR_HUMAN|PAX6_HUMAN|JUNB_HUMAN|TCAL1_HUMAN|TYY1_HUMAN|DDIT3_HUMAN|THIO_HUMAN|THB_HUMAN|CCND1_HUMAN|JUND_HUMAN|WNK1_HUMAN|YBOX1_HUMAN|RUNX2_HUMAN|ID2_HUMAN|MYCN_HUMAN|SMAD7_HUMAN|FOXP3_HUMAN|NGN3_HUMAN|NANO2_HUMAN|CUX1_HUMAN|PPARA_HUMAN|PARP1_HUMAN|ANXA2_HUMAN
40011	1.5963E-6	2.2575E-5	19	1754	115	37534	locomotion	PAX6_HUMAN|MMP1_HUMAN|SETD2_HUMAN|PK3CB_HUMAN|CD4_HUMAN|EPHB2_HUMAN|PROC_HUMAN|PPIA_HUMAN|FGF2_HUMAN|VCAM1_HUMAN|CXCR4_HUMAN|CNTN2_HUMAN|MARK2_HUMAN|MMP2_HUMAN|RHOA_HUMAN|FGF13_HUMAN|PODXL_HUMAN|IL8_HUMAN|GDNF_HUMAN
45076	1.6174E-6	2.2766E-5	4	28	115	37534	regulation of interleukin-2 biosynthetic process	CD4_HUMAN|FOXP3_HUMAN|CD80_HUMAN|CD86_HUMAN
44093	1.7005E-6	2.3822E-5	22	2301	115	37534	positive regulation of molecular function	CSF1R_HUMAN|IGF2_HUMAN|PK3CB_HUMAN|CD4_HUMAN|PCNA_HUMAN|DDIT3_HUMAN|AHSA1_HUMAN|FGF2_HUMAN|THIO_HUMAN|CCND1_HUMAN|HSPB2_HUMAN|CXCR4_HUMAN|MARK2_HUMAN|FGF13_HUMAN|CRK_HUMAN|NOS2_HUMAN|NGN3_HUMAN|PARP1_HUMAN|EGF_HUMAN|IL8_HUMAN|GDNF_HUMAN|ANXA2_HUMAN
51240	1.8621E-6	2.5964E-5	14	977	115	37534	positive regulation of multicellular organismal process	CSF1R_HUMAN|HLAE_HUMAN|MYOG_HUMAN|K1C17_HUMAN|DDIT3_HUMAN|FGF2_HUMAN|TUSC2_HUMAN|PRG2_HUMAN|CD83_HUMAN|NOS2_HUMAN|SYT1_HUMAN|FOXP3_HUMAN|GFAP_HUMAN|GDNF_HUMAN
42129	1.8951E-6	2.6302E-5	7	187	115	37534	regulation of T cell proliferation	HLAE_HUMAN|IGF2_HUMAN|FOXP3_HUMAN|VCAM1_HUMAN|IL27A_HUMAN|CD80_HUMAN|CD86_HUMAN
50870	1.9140E-6	2.6442E-5	8	269	115	37534	positive regulation of T cell activation	HLAE_HUMAN|IGF2_HUMAN|CD4_HUMAN|FOXP3_HUMAN|VCAM1_HUMAN|CD83_HUMAN|CD80_HUMAN|CD86_HUMAN
51338	1.9698E-6	2.7087E-5	15	1129	115	37534	regulation of transferase activity	CSF1R_HUMAN|IGF2_HUMAN|PK3CB_HUMAN|CD4_HUMAN|DDIT3_HUMAN|THIO_HUMAN|FGF2_HUMAN|CCND1_HUMAN|CXCR4_HUMAN|WNK1_HUMAN|MARK2_HUMAN|FGF13_HUMAN|CRK_HUMAN|EGF_HUMAN|IL8_HUMAN
51171	2.0939E-6	2.8661E-5	46	7805	115	37534	regulation of nitrogen compound metabolic process	MYOD1_HUMAN|IGF2_HUMAN|SETD2_HUMAN|TCAL1_HUMAN|CEBPZ_HUMAN|AHSA1_HUMAN|FGF2_HUMAN|THIO_HUMAN|JUND_HUMAN|YBOX1_HUMAN|CD86_HUMAN|ID2_HUMAN|RAI1_HUMAN|TCP4_HUMAN|SMAD7_HUMAN|NGN3_HUMAN|NANO2_HUMAN|IRF6_HUMAN|CUX1_HUMAN|PPARA_HUMAN|IL8_HUMAN|NAMPT_HUMAN|EPAS1_HUMAN|CD80_HUMAN|PAX6_HUMAN|JUNB_HUMAN|COLI_HUMAN|MYOG_HUMAN|PCNA_HUMAN|TYY1_HUMAN|DDIT3_HUMAN|FOS_HUMAN|THB_HUMAN|CCND1_HUMAN|ATF1_HUMAN|BRD2_…
46635	2.2103E-6	3.0116E-5	5	68	115	37534	positive regulation of alpha-beta T cell activation	HLAE_HUMAN|FOXP3_HUMAN|CD83_HUMAN|CD80_HUMAN|CD86_HUMAN
48011	2.3156E-6	3.1409E-5	8	276	115	37534	neurotrophin TRK receptor signaling pathway	RHOA_HUMAN|PK3CB_HUMAN|CRK_HUMAN|FGF2_HUMAN|EGF_HUMAN|ATF1_HUMAN|CD80_HUMAN|CD86_HUMAN
50768	2.5021E-6	3.3784E-5	7	195	115	37534	negative regulation of neurogenesis	RHOA_HUMAN|PAX6_HUMAN|ID2_HUMAN|FGF13_HUMAN|MYCN_HUMAN|EPHB2_HUMAN|MBP_HUMAN
48468	2.5430E-6	3.4182E-5	23	2550	115	37534	cell development	MYOD1_HUMAN|PAX6_HUMAN|SETD2_HUMAN|MYOG_HUMAN|EPHB2_HUMAN|FGF2_HUMAN|TUSC2_HUMAN|JUND_HUMAN|WNK1_HUMAN|CXCR4_HUMAN|CNTN2_HUMAN|MMP2_HUMAN|RUNX2_HUMAN|RHOA_HUMAN|ID2_HUMAN|TY3H_HUMAN|NANO2_HUMAN|IRF6_HUMAN|PODXL_HUMAN|EPAS1_HUMAN|GDNF_HUMAN|GFAP_HUMAN|ANXA2_HUMAN
43434	2.6053E-6	3.4861E-5	11	602	115	37534	response to peptide hormone stimulus	PAX6_HUMAN|IGF2_HUMAN|PK3CB_HUMAN|JUNB_HUMAN|CRK_HUMAN|TY3H_HUMAN|PRL_HUMAN|FGF2_HUMAN|PPARA_HUMAN|PARP1_HUMAN|JUND_HUMAN
21700	2.7149E-6	3.6166E-5	8	282	115	37534	developmental maturation	RHOA_HUMAN|ID2_HUMAN|DDIT3_HUMAN|TUSC2_HUMAN|CNTN2_HUMAN|EPAS1_HUMAN|MMP2_HUMAN|RUNX2_HUMAN
44706	2.7821E-6	3.6772E-5	9	380	115	37534	multi-multicellular organism process	IGF2_HUMAN|JUNB_HUMAN|PRL_HUMAN|FOS_HUMAN|PSG1_HUMAN|THB_HUMAN|NAMPT_HUMAN|MMP2_HUMAN|SP1_HUMAN
1901360	2.7850E-6	3.6772E-5	44	7364	115	37534	organic cyclic compound metabolic process	LEPR_HUMAN|MYOD1_HUMAN|IGF2_HUMAN|SETD2_HUMAN|TCAL1_HUMAN|LBR_HUMAN|CEBPZ_HUMAN|RL23_HUMAN|PPIA_HUMAN|THIO_HUMAN|JUND_HUMAN|YBOX1_HUMAN|ID2_HUMAN|TCP4_HUMAN|SMAD7_HUMAN|TY3H_HUMAN|NGN3_HUMAN|NANO2_HUMAN|IRF6_HUMAN|CUX1_HUMAN|RNH2A_HUMAN|PPARA_HUMAN|NAMPT_HUMAN|EPAS1_HUMAN|PAX6_HUMAN|JUNB_HUMAN|MYOG_HUMAN|PCNA_HUMAN|TYY1_HUMAN|DDIT3_HUMAN|FOS_HUMAN|THB_HUMAN|CCND1_HUMAN|ATF1_HUMAN|BRD2_HUMAN|SP1_H…
43900	2.8421E-6	3.7282E-5	9	381	115	37534	regulation of multi-organism process	CAMP_HUMAN|NOS2_HUMAN|CD4_HUMAN|PPIA_HUMAN|MBL2_HUMAN|IL27A_HUMAN|IL8_HUMAN|SP1_HUMAN|PYC_HUMAN
51130	2.8571E-6	3.7282E-5	15	1164	115	37534	positive regulation of cellular component organization	IGF2_HUMAN|MYOD1_HUMAN|MMP1_HUMAN|MYOG_HUMAN|EPHB2_HUMAN|ATF1_HUMAN|MARK2_HUMAN|RHOA_HUMAN|SYT1_HUMAN|FOXP3_HUMAN|CUX1_HUMAN|MBL2_HUMAN|EGF_HUMAN|GDNF_HUMAN|ANXA2_HUMAN
10605	2.8611E-6	3.7282E-5	23	2568	115	37534	negative regulation of macromolecule metabolic process	PAX6_HUMAN|JUNB_HUMAN|TCAL1_HUMAN|TYY1_HUMAN|DDIT3_HUMAN|THIO_HUMAN|THB_HUMAN|CCND1_HUMAN|JUND_HUMAN|WNK1_HUMAN|YBOX1_HUMAN|RUNX2_HUMAN|ID2_HUMAN|SMAD7_HUMAN|NOS2_HUMAN|FOXP3_HUMAN|NGN3_HUMAN|NANO2_HUMAN|CUX1_HUMAN|PPARA_HUMAN|PARP1_HUMAN|PYC_HUMAN|ANXA2_HUMAN
45664	2.9719E-6	3.8557E-5	12	738	115	37534	regulation of neuron differentiation	RHOA_HUMAN|PAX6_HUMAN|ID2_HUMAN|FGF13_HUMAN|EPHB2_HUMAN|NGN3_HUMAN|CUX1_HUMAN|CNTN2_HUMAN|MARK2_HUMAN|ATF1_HUMAN|MBP_HUMAN|GFAP_HUMAN
90304	3.0043E-6	3.8809E-5	38	5883	115	37534	nucleic acid metabolic process	MYOD1_HUMAN|SETD2_HUMAN|TCAL1_HUMAN|CEBPZ_HUMAN|RL23_HUMAN|PPIA_HUMAN|THIO_HUMAN|JUND_HUMAN|YBOX1_HUMAN|ID2_HUMAN|TCP4_HUMAN|SMAD7_HUMAN|NGN3_HUMAN|NANO2_HUMAN|IRF6_HUMAN|RNH2A_HUMAN|CUX1_HUMAN|PPARA_HUMAN|EPAS1_HUMAN|PAX6_HUMAN|JUNB_HUMAN|MYOG_HUMAN|PCNA_HUMAN|DDIT3_HUMAN|TYY1_HUMAN|FOS_HUMAN|THB_HUMAN|CCND1_HUMAN|ATF1_HUMAN|BRD2_HUMAN|SP1_HUMAN|RUNX2_HUMAN|RL17_HUMAN|FOXP3_HUMAN|PARP1_HUMAN|EGF…
43372	3.1945E-6	4.1088E-5	4	33	115	37534	positive regulation of CD4-positive, alpha-beta T cell differentiation	FOXP3_HUMAN|CD83_HUMAN|CD80_HUMAN|CD86_HUMAN
45165	3.2948E-6	4.2016E-5	9	388	115	37534	cell fate commitment	PAX6_HUMAN|ID2_HUMAN|MYOD1_HUMAN|FGF13_HUMAN|MYOG_HUMAN|FOXP3_HUMAN|EPAS1_HUMAN|GDNF_HUMAN|RUNX2_HUMAN
50863	3.2948E-6	4.2016E-5	9	388	115	37534	regulation of T cell activation	HLAE_HUMAN|IGF2_HUMAN|CD4_HUMAN|FOXP3_HUMAN|VCAM1_HUMAN|IL27A_HUMAN|CD83_HUMAN|CD80_HUMAN|CD86_HUMAN
38179	3.3370E-6	4.2373E-5	8	290	115	37534	neurotrophin signaling pathway	RHOA_HUMAN|PK3CB_HUMAN|CRK_HUMAN|FGF2_HUMAN|EGF_HUMAN|ATF1_HUMAN|CD80_HUMAN|CD86_HUMAN
50900	3.5996E-6	4.5514E-5	8	293	115	37534	leukocyte migration	MMP1_HUMAN|PK3CB_HUMAN|PROC_HUMAN|PODXL_HUMAN|PPIA_HUMAN|VCAM1_HUMAN|IL8_HUMAN|CXCR4_HUMAN
45934	4.0263E-6	5.0694E-5	18	1693	115	37534	negative regulation of nucleobase-containing compound metabolic process	PAX6_HUMAN|JUNB_HUMAN|TCAL1_HUMAN|DDIT3_HUMAN|TYY1_HUMAN|THIO_HUMAN|THB_HUMAN|CCND1_HUMAN|JUND_HUMAN|YBOX1_HUMAN|RUNX2_HUMAN|ID2_HUMAN|SMAD7_HUMAN|FOXP3_HUMAN|NGN3_HUMAN|CUX1_HUMAN|PPARA_HUMAN|PARP1_HUMAN
48545	4.2643E-6	5.3465E-5	11	634	115	37534	response to steroid hormone stimulus	ARSA_HUMAN|MYOD1_HUMAN|IGF2_HUMAN|JUNB_HUMAN|MYOG_HUMAN|TY3H_HUMAN|FOS_HUMAN|PPARA_HUMAN|THB_HUMAN|CCND1_HUMAN|MBP_HUMAN
30900	4.3284E-6	5.4042E-5	11	635	115	37534	forebrain development	RHOA_HUMAN|PAX6_HUMAN|ID2_HUMAN|SETD2_HUMAN|FGF13_HUMAN|TY3H_HUMAN|EPHB2_HUMAN|NGN3_HUMAN|NDRG2_HUMAN|CNTN2_HUMAN|MBP_HUMAN
2000516	4.5660E-6	5.6771E-5	4	36	115	37534	positive regulation of CD4-positive, alpha-beta T cell activation	FOXP3_HUMAN|CD83_HUMAN|CD80_HUMAN|CD86_HUMAN
19220	4.5899E-6	5.6830E-5	23	2642	115	37534	regulation of phosphate metabolic process	CSF1R_HUMAN|CAMP_HUMAN|IGF2_HUMAN|PAX6_HUMAN|PK3CB_HUMAN|CD4_HUMAN|DDIT3_HUMAN|AHSA1_HUMAN|FGF2_HUMAN|THIO_HUMAN|CCND1_HUMAN|WNK1_HUMAN|CXCR4_HUMAN|MARK2_HUMAN|FGF13_HUMAN|CRK_HUMAN|SMAD7_HUMAN|NOS2_HUMAN|IFNA1_HUMAN|EGF_HUMAN|IL8_HUMAN|CD80_HUMAN|ANXA2_HUMAN
46483	4.6291E-6	5.7079E-5	42	6988	115	37534	heterocycle metabolic process	MYOD1_HUMAN|IGF2_HUMAN|SETD2_HUMAN|TCAL1_HUMAN|CEBPZ_HUMAN|RL23_HUMAN|PPIA_HUMAN|THIO_HUMAN|JUND_HUMAN|YBOX1_HUMAN|ID2_HUMAN|TCP4_HUMAN|SMAD7_HUMAN|TY3H_HUMAN|NGN3_HUMAN|NANO2_HUMAN|IRF6_HUMAN|CUX1_HUMAN|RNH2A_HUMAN|PPARA_HUMAN|NAMPT_HUMAN|EPAS1_HUMAN|PAX6_HUMAN|JUNB_HUMAN|MYOG_HUMAN|PCNA_HUMAN|TYY1_HUMAN|DDIT3_HUMAN|FOS_HUMAN|THB_HUMAN|CCND1_HUMAN|ATF1_HUMAN|BRD2_HUMAN|SP1_HUMAN|RUNX2_HUMAN|RL17…
1901652	4.9445E-6	6.0718E-5	11	644	115	37534	response to peptide	PAX6_HUMAN|IGF2_HUMAN|PK3CB_HUMAN|JUNB_HUMAN|CRK_HUMAN|TY3H_HUMAN|PRL_HUMAN|FGF2_HUMAN|PPARA_HUMAN|PARP1_HUMAN|JUND_HUMAN
22604	5.0175E-6	6.1201E-5	11	645	115	37534	regulation of cell morphogenesis	CSF1R_HUMAN|RHOA_HUMAN|FGF13_HUMAN|SMAD7_HUMAN|EPHB2_HUMAN|NGN3_HUMAN|CUX1_HUMAN|CNTN2_HUMAN|MARK2_HUMAN|GDNF_HUMAN|MBP_HUMAN
51249	5.0248E-6	6.1201E-5	10	522	115	37534	regulation of lymphocyte activation	HLAE_HUMAN|ID2_HUMAN|IGF2_HUMAN|CD4_HUMAN|FOXP3_HUMAN|VCAM1_HUMAN|IL27A_HUMAN|CD83_HUMAN|CD80_HUMAN|CD86_HUMAN
51172	5.0883E-6	6.1721E-5	18	1722	115	37534	negative regulation of nitrogen compound metabolic process	PAX6_HUMAN|JUNB_HUMAN|TCAL1_HUMAN|DDIT3_HUMAN|TYY1_HUMAN|THIO_HUMAN|THB_HUMAN|CCND1_HUMAN|JUND_HUMAN|YBOX1_HUMAN|RUNX2_HUMAN|ID2_HUMAN|SMAD7_HUMAN|FOXP3_HUMAN|NGN3_HUMAN|CUX1_HUMAN|PPARA_HUMAN|PARP1_HUMAN
51174	5.1345E-6	6.2030E-5	23	2660	115	37534	regulation of phosphorus metabolic process	CSF1R_HUMAN|CAMP_HUMAN|IGF2_HUMAN|PAX6_HUMAN|PK3CB_HUMAN|CD4_HUMAN|DDIT3_HUMAN|AHSA1_HUMAN|FGF2_HUMAN|THIO_HUMAN|CCND1_HUMAN|WNK1_HUMAN|CXCR4_HUMAN|MARK2_HUMAN|FGF13_HUMAN|CRK_HUMAN|SMAD7_HUMAN|NOS2_HUMAN|IFNA1_HUMAN|EGF_HUMAN|IL8_HUMAN|CD80_HUMAN|ANXA2_HUMAN
6367	5.2144E-6	6.2741E-5	7	218	115	37534	transcription initiation from RNA polymerase II promoter	JUNB_HUMAN|SMAD7_HUMAN|PPARA_HUMAN|PARP1_HUMAN|THB_HUMAN|SP1_HUMAN|RUNX2_HUMAN
71345	5.4890E-6	6.5780E-5	12	784	115	37534	cellular response to cytokine stimulus	CSF1R_HUMAN|LEPR_HUMAN|CAMP_HUMAN|HLAE_HUMAN|NOS2_HUMAN|IFNA1_HUMAN|IRF6_HUMAN|VCAM1_HUMAN|IL8_HUMAN|CXCR4_HUMAN|CD86_HUMAN|FAS_HUMAN
7565	5.5727E-6	6.6516E-5	8	311	115	37534	female pregnancy	IGF2_HUMAN|JUNB_HUMAN|PRL_HUMAN|FOS_HUMAN|PSG1_HUMAN|NAMPT_HUMAN|MMP2_HUMAN|SP1_HUMAN
32496	5.6707E-6	6.7415E-5	9	415	115	37534	response to lipopolysaccharide	CAMP_HUMAN|JUNB_HUMAN|NOS2_HUMAN|TY3H_HUMAN|FOS_HUMAN|VCAM1_HUMAN|IL8_HUMAN|JUND_HUMAN|CD86_HUMAN
50671	6.2029E-6	7.3450E-5	6	146	115	37534	positive regulation of lymphocyte proliferation	HLAE_HUMAN|IGF2_HUMAN|FOXP3_HUMAN|VCAM1_HUMAN|CD80_HUMAN|CD86_HUMAN
51049	6.2991E-6	7.4294E-5	20	2113	115	37534	regulation of transport	CSF1R_HUMAN|HLAE_HUMAN|PAX6_HUMAN|PRDX1_HUMAN|SETD2_HUMAN|PK3CB_HUMAN|COLI_HUMAN|PPIA_HUMAN|THIO_HUMAN|RHOA_HUMAN|NOS2_HUMAN|FOXP3_HUMAN|SYT1_HUMAN|PPARA_HUMAN|PARP1_HUMAN|MBL2_HUMAN|EGF_HUMAN|GDNF_HUMAN|GFAP_HUMAN|ANXA2_HUMAN
51412	6.3307E-6	7.4373E-5	4	39	115	37534	response to corticosterone stimulus	JUNB_HUMAN|TY3H_HUMAN|FOS_HUMAN|CCND1_HUMAN
60341	6.4743E-6	7.5762E-5	16	1409	115	37534	regulation of cellular localization	CSF1R_HUMAN|HLAE_HUMAN|PAX6_HUMAN|PRDX1_HUMAN|SETD2_HUMAN|COLI_HUMAN|PPIA_HUMAN|THIO_HUMAN|OBRG_HUMAN|RHOA_HUMAN|NOS2_HUMAN|SYT1_HUMAN|FOXP3_HUMAN|EGF_HUMAN|PARP1_HUMAN|GDNF_HUMAN
30099	6.5552E-6	7.6408E-5	8	318	115	37534	myeloid cell differentiation	CSF1R_HUMAN|ID2_HUMAN|JUNB_HUMAN|PARP1_HUMAN|EPAS1_HUMAN|SP1_HUMAN|CD86_HUMAN|ANXA2_HUMAN
9790	6.8603E-6	7.9654E-5	17	1585	115	37534	embryo development	PAX6_HUMAN|JUNB_HUMAN|PK3CB_HUMAN|SETD2_HUMAN|EPHB2_HUMAN|FGF2_HUMAN|VCAM1_HUMAN|MMP2_HUMAN|YBOX1_HUMAN|SP1_HUMAN|RUNX2_HUMAN|ID2_HUMAN|MYCN_HUMAN|TY3H_HUMAN|IL8_HUMAN|EPAS1_HUMAN|GDNF_HUMAN
32946	6.9708E-6	8.0623E-5	6	149	115	37534	positive regulation of mononuclear cell proliferation	HLAE_HUMAN|IGF2_HUMAN|FOXP3_HUMAN|VCAM1_HUMAN|CD80_HUMAN|CD86_HUMAN
7178	7.0190E-6	8.0867E-5	8	321	115	37534	transmembrane receptor protein serine/threonine kinase signaling pathway	RHOA_HUMAN|JUNB_HUMAN|TCP4_HUMAN|SMAD7_HUMAN|FOS_HUMAN|PARP1_HUMAN|SP1_HUMAN|RUNX2_HUMAN
48511	7.2612E-6	8.3336E-5	9	428	115	37534	rhythmic process	ID2_HUMAN|RAI1_HUMAN|NOS2_HUMAN|TY3H_HUMAN|HEBP1_HUMAN|PPARA_HUMAN|NAMPT_HUMAN|JUND_HUMAN|SP1_HUMAN
1525	7.3980E-6	8.4581E-5	9	429	115	37534	angiogenesis	SETD2_HUMAN|EPHB2_HUMAN|FGF2_HUMAN|EGF_HUMAN|IL8_HUMAN|CXCR4_HUMAN|EPAS1_HUMAN|MMP2_HUMAN|ANXA2_HUMAN
51701	7.5243E-6	8.5696E-5	6	151	115	37534	interaction with host	CAMP_HUMAN|NOS2_HUMAN|CD4_HUMAN|PPIA_HUMAN|TUSC2_HUMAN|CXCR4_HUMAN
43085	7.9244E-6	8.9910E-5	19	1960	115	37534	positive regulation of catalytic activity	CSF1R_HUMAN|IGF2_HUMAN|PK3CB_HUMAN|CD4_HUMAN|DDIT3_HUMAN|PCNA_HUMAN|AHSA1_HUMAN|FGF2_HUMAN|THIO_HUMAN|CCND1_HUMAN|HSPB2_HUMAN|CXCR4_HUMAN|MARK2_HUMAN|FGF13_HUMAN|CRK_HUMAN|NOS2_HUMAN|EGF_HUMAN|IL8_HUMAN|GDNF_HUMAN
3	8.1563E-6	9.2190E-5	19	1964	115	37534	reproduction	IGF2_HUMAN|JUNB_HUMAN|PRL_HUMAN|TYY1_HUMAN|PPIA_HUMAN|FOS_HUMAN|THB_HUMAN|CCND1_HUMAN|CXCR4_HUMAN|MMP2_HUMAN|BRD2_HUMAN|SP1_HUMAN|ARSA_HUMAN|CLGN_HUMAN|TY3H_HUMAN|NANO2_HUMAN|PSG1_HUMAN|NAMPT_HUMAN|PYC_HUMAN
45622	8.5542E-6	9.6323E-5	4	42	115	37534	regulation of T-helper cell differentiation	FOXP3_HUMAN|IL27A_HUMAN|CD80_HUMAN|CD86_HUMAN
70665	8.7382E-6	9.8026E-5	6	155	115	37534	positive regulation of leukocyte proliferation	HLAE_HUMAN|IGF2_HUMAN|FOXP3_HUMAN|VCAM1_HUMAN|CD80_HUMAN|CD86_HUMAN
6139	8.9739E-6	1.0007E-4	40	6658	115	37534	nucleobase-containing compound metabolic process	MYOD1_HUMAN|IGF2_HUMAN|SETD2_HUMAN|TCAL1_HUMAN|CEBPZ_HUMAN|RL23_HUMAN|PPIA_HUMAN|THIO_HUMAN|JUND_HUMAN|YBOX1_HUMAN|ID2_HUMAN|TCP4_HUMAN|SMAD7_HUMAN|NGN3_HUMAN|NANO2_HUMAN|IRF6_HUMAN|CUX1_HUMAN|RNH2A_HUMAN|PPARA_HUMAN|NAMPT_HUMAN|EPAS1_HUMAN|PAX6_HUMAN|JUNB_HUMAN|MYOG_HUMAN|PCNA_HUMAN|TYY1_HUMAN|DDIT3_HUMAN|FOS_HUMAN|THB_HUMAN|CCND1_HUMAN|ATF1_HUMAN|BRD2_HUMAN|SP1_HUMAN|RUNX2_HUMAN|RL17_HUMAN|FOXP…
44237	8.9915E-6	1.0007E-4	70	15240	115	37534	cellular metabolic process	IGF2_HUMAN|MYOD1_HUMAN|CAH1_HUMAN|RM23_HUMAN|PROC_HUMAN|CEBPZ_HUMAN|RL23_HUMAN|THIO_HUMAN|YBOX1_HUMAN|CLGN_HUMAN|TY3H_HUMAN|NGN3_HUMAN|NANO2_HUMAN|IRF6_HUMAN|PPARA_HUMAN|NAMPT_HUMAN|EPAS1_HUMAN|PAX6_HUMAN|MMP1_HUMAN|PK3CB_HUMAN|RN19A_HUMAN|DDIT3_HUMAN|TYY1_HUMAN|PCNA_HUMAN|SPSY_HUMAN|THB_HUMAN|WNK1_HUMAN|ATF1_HUMAN|BRD2_HUMAN|SP1_HUMAN|RL17_HUMAN|FOXP3_HUMAN|PARP1_HUMAN|PYC_HUMAN|LEPR_HUMAN|SETD2…
9966	9.0278E-6	1.0007E-4	26	3377	115	37534	regulation of signal transduction	IGF2_HUMAN|THIO_HUMAN|FGF2_HUMAN|NDRG2_HUMAN|CNTN2_HUMAN|SMAD7_HUMAN|IFNA1_HUMAN|IL8_HUMAN|CD80_HUMAN|CSF1R_HUMAN|PK3CB_HUMAN|PRDX1_HUMAN|CD4_HUMAN|DDIT3_HUMAN|PRL_HUMAN|CCND1_HUMAN|CXCR4_HUMAN|DAND5_HUMAN|OBRG_HUMAN|RUNX2_HUMAN|RHOA_HUMAN|CRK_HUMAN|EGF_HUMAN|PARP1_HUMAN|GDNF_HUMAN|ANXA2_HUMAN
2237	9.0543E-6	1.0007E-4	9	440	115	37534	response to molecule of bacterial origin	CAMP_HUMAN|JUNB_HUMAN|NOS2_HUMAN|TY3H_HUMAN|FOS_HUMAN|VCAM1_HUMAN|IL8_HUMAN|JUND_HUMAN|CD86_HUMAN
50817	9.8528E-6	1.0809E-4	10	564	115	37534	coagulation	RHOA_HUMAN|MMP1_HUMAN|IGF2_HUMAN|PK3CB_HUMAN|CRK_HUMAN|NOS2_HUMAN|IFNA1_HUMAN|PROC_HUMAN|PPIA_HUMAN|EGF_HUMAN
7596	9.8528E-6	1.0809E-4	10	564	115	37534	blood coagulation	RHOA_HUMAN|MMP1_HUMAN|IGF2_HUMAN|PK3CB_HUMAN|CRK_HUMAN|NOS2_HUMAN|IFNA1_HUMAN|PROC_HUMAN|PPIA_HUMAN|EGF_HUMAN
50670	1.0026E-5	1.0959E-4	7	241	115	37534	regulation of lymphocyte proliferation	HLAE_HUMAN|IGF2_HUMAN|FOXP3_HUMAN|VCAM1_HUMAN|IL27A_HUMAN|CD80_HUMAN|CD86_HUMAN
6954	1.0159E-5	1.1063E-4	10	566	115	37534	inflammatory response	CSF1R_HUMAN|NOS2_HUMAN|IL17D_HUMAN|FOS_HUMAN|TUSC2_HUMAN|MBL2_HUMAN|VCAM1_HUMAN|IL27A_HUMAN|IL8_HUMAN|CXCR4_HUMAN
50829	1.0326E-5	1.1204E-4	4	44	115	37534	defense response to Gram-negative bacterium	CAMP_HUMAN|NOS2_HUMAN|CD4_HUMAN|TUSC2_HUMAN
44344	1.0863E-5	1.1702E-4	7	244	115	37534	cellular response to fibroblast growth factor stimulus	PAX6_HUMAN|PK3CB_HUMAN|FGF2_HUMAN|EGF_HUMAN|IL8_HUMAN|CD80_HUMAN|CD86_HUMAN
32944	1.0863E-5	1.1702E-4	7	244	115	37534	regulation of mononuclear cell proliferation	HLAE_HUMAN|IGF2_HUMAN|FOXP3_HUMAN|VCAM1_HUMAN|IL27A_HUMAN|CD80_HUMAN|CD86_HUMAN
7599	1.1296E-5	1.2124E-4	10	573	115	37534	hemostasis	RHOA_HUMAN|MMP1_HUMAN|IGF2_HUMAN|PK3CB_HUMAN|CRK_HUMAN|NOS2_HUMAN|IFNA1_HUMAN|PROC_HUMAN|PPIA_HUMAN|EGF_HUMAN
6725	1.2303E-5	1.3121E-4	41	7000	115	37534	cellular aromatic compound metabolic process	MYOD1_HUMAN|IGF2_HUMAN|SETD2_HUMAN|TCAL1_HUMAN|CEBPZ_HUMAN|RL23_HUMAN|PPIA_HUMAN|THIO_HUMAN|JUND_HUMAN|YBOX1_HUMAN|ID2_HUMAN|TCP4_HUMAN|SMAD7_HUMAN|TY3H_HUMAN|NGN3_HUMAN|NANO2_HUMAN|IRF6_HUMAN|CUX1_HUMAN|RNH2A_HUMAN|PPARA_HUMAN|NAMPT_HUMAN|EPAS1_HUMAN|PAX6_HUMAN|JUNB_HUMAN|MYOG_HUMAN|PCNA_HUMAN|TYY1_HUMAN|DDIT3_HUMAN|FOS_HUMAN|THB_HUMAN|CCND1_HUMAN|ATF1_HUMAN|BRD2_HUMAN|SP1_HUMAN|RUNX2_HUMAN|RL17…
51385	1.2354E-5	1.3121E-4	4	46	115	37534	response to mineralocorticoid stimulus	JUNB_HUMAN|TY3H_HUMAN|FOS_HUMAN|CCND1_HUMAN
51241	1.2356E-5	1.3121E-4	10	579	115	37534	negative regulation of multicellular organismal process	RAI1_HUMAN|COLI_HUMAN|FOXP3_HUMAN|DDIT3_HUMAN|PROC_HUMAN|PRG2_HUMAN|TUSC2_HUMAN|NDRG2_HUMAN|CD83_HUMAN|ANXA2_HUMAN
71774	1.2710E-5	1.3449E-4	7	250	115	37534	response to fibroblast growth factor stimulus	PAX6_HUMAN|PK3CB_HUMAN|FGF2_HUMAN|EGF_HUMAN|IL8_HUMAN|CD80_HUMAN|CD86_HUMAN
50769	1.3042E-5	1.3752E-4	7	251	115	37534	positive regulation of neurogenesis	RHOA_HUMAN|PAX6_HUMAN|ID2_HUMAN|EPHB2_HUMAN|CUX1_HUMAN|CXCR4_HUMAN|GFAP_HUMAN
70663	1.3381E-5	1.3978E-4	7	252	115	37534	regulation of leukocyte proliferation	HLAE_HUMAN|IGF2_HUMAN|FOXP3_HUMAN|VCAM1_HUMAN|IL27A_HUMAN|CD80_HUMAN|CD86_HUMAN
42742	1.3381E-5	1.3978E-4	7	252	115	37534	defense response to bacterium	CAMP_HUMAN|HLAE_HUMAN|NOS2_HUMAN|CD4_HUMAN|PRG2_HUMAN|TUSC2_HUMAN|MBL2_HUMAN
51251	1.3398E-5	1.3978E-4	8	351	115	37534	positive regulation of lymphocyte activation	HLAE_HUMAN|IGF2_HUMAN|CD4_HUMAN|FOXP3_HUMAN|VCAM1_HUMAN|CD83_HUMAN|CD80_HUMAN|CD86_HUMAN
35094	1.3471E-5	1.4006E-4	4	47	115	37534	response to nicotine	IGF2_HUMAN|TY3H_HUMAN|PPARA_HUMAN|VCAM1_HUMAN
2694	1.4523E-5	1.5048E-4	10	590	115	37534	regulation of leukocyte activation	HLAE_HUMAN|ID2_HUMAN|IGF2_HUMAN|CD4_HUMAN|FOXP3_HUMAN|VCAM1_HUMAN|IL27A_HUMAN|CD83_HUMAN|CD80_HUMAN|CD86_HUMAN
1902107	1.4783E-5	1.5264E-4	6	170	115	37534	positive regulation of leukocyte differentiation	ID2_HUMAN|FOXP3_HUMAN|FOS_HUMAN|CD83_HUMAN|CD80_HUMAN|CD86_HUMAN
10467	1.5668E-5	1.6122E-4	34	5320	115	37534	gene expression	MYOD1_HUMAN|SETD2_HUMAN|RM23_HUMAN|TCAL1_HUMAN|CEBPZ_HUMAN|RL23_HUMAN|THIO_HUMAN|JUND_HUMAN|YBOX1_HUMAN|ID2_HUMAN|TCP4_HUMAN|SMAD7_HUMAN|NGN3_HUMAN|IRF6_HUMAN|CUX1_HUMAN|PPARA_HUMAN|EPAS1_HUMAN|PAX6_HUMAN|JUNB_HUMAN|COLI_HUMAN|MYOG_HUMAN|DDIT3_HUMAN|TYY1_HUMAN|FOS_HUMAN|THB_HUMAN|CCND1_HUMAN|ATF1_HUMAN|BRD2_HUMAN|SP1_HUMAN|RUNX2_HUMAN|RL17_HUMAN|FOXP3_HUMAN|PARP1_HUMAN|PSIP1_HUMAN
7399	1.6342E-5	1.6757E-4	25	3277	115	37534	nervous system development	PAX6_HUMAN|SETD2_HUMAN|EPHB2_HUMAN|FOS_HUMAN|FGF2_HUMAN|NDRG2_HUMAN|WNK1_HUMAN|CXCR4_HUMAN|CNTN2_HUMAN|ATF1_HUMAN|MARK2_HUMAN|MMP2_HUMAN|PTN_HUMAN|MBP_HUMAN|RUNX2_HUMAN|RHOA_HUMAN|ARSA_HUMAN|ID2_HUMAN|FGF13_HUMAN|MYCN_HUMAN|TY3H_HUMAN|NGN3_HUMAN|CUX1_HUMAN|GDNF_HUMAN|GFAP_HUMAN
48598	1.6398E-5	1.6758E-4	12	875	115	37534	embryonic morphogenesis	PAX6_HUMAN|ID2_HUMAN|SETD2_HUMAN|MYCN_HUMAN|TY3H_HUMAN|EPHB2_HUMAN|FGF2_HUMAN|VCAM1_HUMAN|MMP2_HUMAN|GDNF_HUMAN|SP1_HUMAN|RUNX2_HUMAN
9314	1.6533E-5	1.6838E-4	10	599	115	37534	response to radiation	ID2_HUMAN|IGF2_HUMAN|JUNB_HUMAN|TY3H_HUMAN|TYY1_HUMAN|FOS_HUMAN|THIO_HUMAN|VCAM1_HUMAN|CCND1_HUMAN|JUND_HUMAN
46638	1.7271E-5	1.7530E-4	4	50	115	37534	positive regulation of alpha-beta T cell differentiation	FOXP3_HUMAN|CD83_HUMAN|CD80_HUMAN|CD86_HUMAN
6928	1.7490E-5	1.7691E-4	19	2074	115	37534	cellular component movement	PAX6_HUMAN|MMP1_HUMAN|SETD2_HUMAN|PK3CB_HUMAN|EPHB2_HUMAN|PROC_HUMAN|PPIA_HUMAN|FGF2_HUMAN|THIO_HUMAN|VCAM1_HUMAN|CXCR4_HUMAN|CNTN2_HUMAN|MARK2_HUMAN|MMP2_HUMAN|RHOA_HUMAN|FGF13_HUMAN|PODXL_HUMAN|IL8_HUMAN|GDNF_HUMAN
6996	1.7950E-5	1.8095E-4	30	4409	115	37534	organelle organization	MYOD1_HUMAN|CAMP_HUMAN|RM23_HUMAN|SETD2_HUMAN|SSA27_HUMAN|PPIA_HUMAN|CNTN2_HUMAN|FGF13_HUMAN|SYT1_HUMAN|PDIP2_HUMAN|EPAS1_HUMAN|GFAP_HUMAN|DCTN6_HUMAN|HSP74_HUMAN|PAX6_HUMAN|DCTN2_HUMAN|RN19A_HUMAN|K1C17_HUMAN|VAMP5_HUMAN|TYY1_HUMAN|PCNA_HUMAN|CCND1_HUMAN|BRD2_HUMAN|RHOA_HUMAN|NOS2_HUMAN|FOXP3_HUMAN|CHAP1_HUMAN|PARP1_HUMAN|DPOD4_HUMAN|ANXA2_HUMAN
51818	1.8465E-5	1.8414E-4	3	17	115	37534	disruption of cells of other organism involved in symbiotic interaction	CAMP_HUMAN|TUSC2_HUMAN|MBL2_HUMAN
51883	1.8465E-5	1.8414E-4	3	17	115	37534	killing of cells in other organism involved in symbiotic interaction	CAMP_HUMAN|TUSC2_HUMAN|MBL2_HUMAN
45086	1.8465E-5	1.8414E-4	3	17	115	37534	positive regulation of interleukin-2 biosynthetic process	CD4_HUMAN|CD80_HUMAN|CD86_HUMAN
9991	1.8517E-5	1.8414E-4	10	607	115	37534	response to extracellular stimulus	ARSA_HUMAN|MYOD1_HUMAN|IGF2_HUMAN|COLI_HUMAN|TY3H_HUMAN|DDIT3_HUMAN|FOS_HUMAN|PPARA_HUMAN|VCAM1_HUMAN|CCND1_HUMAN
7612	1.8574E-5	1.8414E-4	6	177	115	37534	learning	FGF13_HUMAN|TY3H_HUMAN|EPHB2_HUMAN|FOS_HUMAN|CNTN2_HUMAN|PTN_HUMAN
42110	2.0316E-5	2.0074E-4	8	372	115	37534	T cell activation	HLAE_HUMAN|CD4_HUMAN|FOXP3_HUMAN|IFNA1_HUMAN|CXCR4_HUMAN|RUNX2_HUMAN|CD80_HUMAN|CD86_HUMAN
2696	2.0709E-5	2.0395E-4	8	373	115	37534	positive regulation of leukocyte activation	HLAE_HUMAN|IGF2_HUMAN|CD4_HUMAN|FOXP3_HUMAN|VCAM1_HUMAN|CD83_HUMAN|CD80_HUMAN|CD86_HUMAN
45471	2.1070E-5	2.0682E-4	6	181	115	37534	response to ethanol	PAX6_HUMAN|ARSA_HUMAN|IGF2_HUMAN|TY3H_HUMAN|VCAM1_HUMAN|CCND1_HUMAN
80134	2.1501E-5	2.1036E-4	15	1380	115	37534	regulation of response to stress	MYOD1_HUMAN|HLAE_HUMAN|PRDX1_HUMAN|CD4_HUMAN|PROC_HUMAN|DDIT3_HUMAN|FOS_HUMAN|FGF2_HUMAN|ATF1_HUMAN|MMP2_HUMAN|CD86_HUMAN|IFNA1_HUMAN|FOXP3_HUMAN|IL27A_HUMAN|ANXA2_HUMAN
71417	2.1576E-5	2.1040E-4	10	618	115	37534	cellular response to organonitrogen compound	CAMP_HUMAN|PAX6_HUMAN|IGF2_HUMAN|PK3CB_HUMAN|CRK_HUMAN|TY3H_HUMAN|PRL_HUMAN|FGF2_HUMAN|PARP1_HUMAN|MMP2_HUMAN
2768	2.2223E-5	2.1600E-4	9	493	115	37534	immune response-regulating cell surface receptor signaling pathway	PK3CB_HUMAN|CRK_HUMAN|CD4_HUMAN|FOXP3_HUMAN|FOS_HUMAN|FGF2_HUMAN|EGF_HUMAN|CD80_HUMAN|CD86_HUMAN
2764	2.3104E-5	2.2321E-4	10	623	115	37534	immune response-regulating signaling pathway	PK3CB_HUMAN|CRK_HUMAN|CD4_HUMAN|FOXP3_HUMAN|FOS_HUMAN|FGF2_HUMAN|EGF_HUMAN|ATF1_HUMAN|CD80_HUMAN|CD86_HUMAN
7179	2.3114E-5	2.2321E-4	6	184	115	37534	transforming growth factor beta receptor signaling pathway	RHOA_HUMAN|JUNB_HUMAN|SMAD7_HUMAN|FOS_HUMAN|PARP1_HUMAN|SP1_HUMAN
51101	2.3428E-5	2.2551E-4	5	110	115	37534	regulation of DNA binding	ID2_HUMAN|THIO_HUMAN|PPARA_HUMAN|PARP1_HUMAN|EGF_HUMAN
50865	2.5060E-5	2.4045E-4	10	629	115	37534	regulation of cell activation	HLAE_HUMAN|ID2_HUMAN|IGF2_HUMAN|CD4_HUMAN|FOXP3_HUMAN|VCAM1_HUMAN|IL27A_HUMAN|CD83_HUMAN|CD80_HUMAN|CD86_HUMAN
50867	2.5944E-5	2.4813E-4	8	385	115	37534	positive regulation of cell activation	HLAE_HUMAN|IGF2_HUMAN|CD4_HUMAN|FOXP3_HUMAN|VCAM1_HUMAN|CD83_HUMAN|CD80_HUMAN|CD86_HUMAN
50790	2.6242E-5	2.5018E-4	24	3155	115	37534	regulation of catalytic activity	CSF1R_HUMAN|LEPR_HUMAN|IGF2_HUMAN|PK3CB_HUMAN|CD4_HUMAN|PCNA_HUMAN|DDIT3_HUMAN|AHSA1_HUMAN|FGF2_HUMAN|THIO_HUMAN|CCND1_HUMAN|HSPB2_HUMAN|WNK1_HUMAN|CXCR4_HUMAN|MARK2_HUMAN|PTN_HUMAN|FGF13_HUMAN|CRK_HUMAN|SMAD7_HUMAN|NOS2_HUMAN|EGF_HUMAN|IL8_HUMAN|GDNF_HUMAN|ANXA2_HUMAN
10627	2.6412E-5	2.5099E-4	14	1236	115	37534	regulation of intracellular protein kinase cascade	IGF2_HUMAN|CSF1R_HUMAN|PK3CB_HUMAN|PRDX1_HUMAN|PRL_HUMAN|DDIT3_HUMAN|THIO_HUMAN|FGF2_HUMAN|NDRG2_HUMAN|CXCR4_HUMAN|OBRG_HUMAN|RHOA_HUMAN|CRK_HUMAN|EGF_HUMAN
32653	2.7157E-5	2.5726E-4	4	56	115	37534	regulation of interleukin-10 production	FOXP3_HUMAN|PRG2_HUMAN|TUSC2_HUMAN|CD83_HUMAN
22414	2.9110E-5	2.7488E-4	17	1774	115	37534	reproductive process	IGF2_HUMAN|JUNB_HUMAN|PRL_HUMAN|TYY1_HUMAN|FOS_HUMAN|THB_HUMAN|CCND1_HUMAN|CXCR4_HUMAN|MMP2_HUMAN|BRD2_HUMAN|SP1_HUMAN|ARSA_HUMAN|CLGN_HUMAN|TY3H_HUMAN|NANO2_HUMAN|PSG1_HUMAN|NAMPT_HUMAN
1901654	3.0221E-5	2.8448E-4	6	193	115	37534	response to ketone	PAX6_HUMAN|JUNB_HUMAN|TY3H_HUMAN|FOS_HUMAN|CCND1_HUMAN|MBP_HUMAN
44057	3.4029E-5	3.1932E-4	12	943	115	37534	regulation of system process	SMAD7_HUMAN|COLI_HUMAN|NOS2_HUMAN|MYOG_HUMAN|TY3H_HUMAN|EPHB2_HUMAN|SYT1_HUMAN|THB_HUMAN|CNTN2_HUMAN|EPAS1_HUMAN|GDNF_HUMAN|GFAP_HUMAN
45619	3.5865E-5	3.3549E-4	6	199	115	37534	regulation of lymphocyte differentiation	ID2_HUMAN|FOXP3_HUMAN|IL27A_HUMAN|CD83_HUMAN|CD80_HUMAN|CD86_HUMAN
48699	3.8726E-5	3.6112E-4	19	2198	115	37534	generation of neurons	PAX6_HUMAN|EPHB2_HUMAN|CXCR4_HUMAN|WNK1_HUMAN|CNTN2_HUMAN|ATF1_HUMAN|MARK2_HUMAN|MMP2_HUMAN|MBP_HUMAN|RUNX2_HUMAN|RHOA_HUMAN|ID2_HUMAN|FGF13_HUMAN|MYCN_HUMAN|TY3H_HUMAN|NGN3_HUMAN|CUX1_HUMAN|GDNF_HUMAN|GFAP_HUMAN
44260	4.1411E-5	3.8495E-4	56	11537	115	37534	cellular macromolecule metabolic process	IGF2_HUMAN|MYOD1_HUMAN|RM23_HUMAN|PROC_HUMAN|CEBPZ_HUMAN|RL23_HUMAN|THIO_HUMAN|YBOX1_HUMAN|CLGN_HUMAN|NGN3_HUMAN|NANO2_HUMAN|IRF6_HUMAN|PPARA_HUMAN|EPAS1_HUMAN|PAX6_HUMAN|MMP1_HUMAN|RN19A_HUMAN|DDIT3_HUMAN|TYY1_HUMAN|PCNA_HUMAN|THB_HUMAN|WNK1_HUMAN|ATF1_HUMAN|BRD2_HUMAN|SP1_HUMAN|RL17_HUMAN|FOXP3_HUMAN|PARP1_HUMAN|SETD2_HUMAN|TCAL1_HUMAN|EPHB2_HUMAN|PPIA_HUMAN|JUND_HUMAN|MARK2_HUMAN|CNTN2_HUMAN|M…
7610	4.2456E-5	3.9261E-4	11	813	115	37534	behavior	ID2_HUMAN|IGF2_HUMAN|FGF13_HUMAN|TY3H_HUMAN|EPHB2_HUMAN|FOS_HUMAN|PPARA_HUMAN|THB_HUMAN|CNTN2_HUMAN|GDNF_HUMAN|PTN_HUMAN
6352	4.2498E-5	3.9261E-4	7	302	115	37534	DNA-dependent transcription, initiation	JUNB_HUMAN|SMAD7_HUMAN|PPARA_HUMAN|PARP1_HUMAN|THB_HUMAN|SP1_HUMAN|RUNX2_HUMAN
48729	4.4371E-5	4.0865E-4	11	817	115	37534	tissue morphogenesis	CSF1R_HUMAN|RHOA_HUMAN|SETD2_HUMAN|MYCN_HUMAN|SMAD7_HUMAN|K1C17_HUMAN|PODXL_HUMAN|FGF2_HUMAN|EGF_HUMAN|CXCR4_HUMAN|GDNF_HUMAN
50770	4.4674E-5	4.0938E-4	6	207	115	37534	regulation of axonogenesis	RHOA_HUMAN|FGF13_HUMAN|EPHB2_HUMAN|CNTN2_HUMAN|MARK2_HUMAN|MBP_HUMAN
6935	4.4861E-5	4.0938E-4	11	818	115	37534	chemotaxis	RHOA_HUMAN|PAX6_HUMAN|PK3CB_HUMAN|EPHB2_HUMAN|FGF2_HUMAN|VCAM1_HUMAN|IL8_HUMAN|CXCR4_HUMAN|CNTN2_HUMAN|MMP2_HUMAN|GDNF_HUMAN
[truncated: 682 more rows]
[truncated: 69 more columns]
